# Supplementary material for: A framework for in situ molecular characterization of coral holobionts using nanopore sequencing
Source: Sci Rep. 2020 Sep 28;10:15893. doi: 10.1038/s41598-020-72589-0 (PMC7522235; doi:10.1038/s41598-020-72589-0)
Supplement: Supplementary file 4 — Supplementary file4. [file 41598_2020_72589_MOESM4_ESM.xlsx]

## Sheet: Feuil1
Supplementary Table S3: Number of unique ITS2 sequence for each coral at each step of the Illumina and ONT analysis pipeline
Sample name	Illumina unique sequences	Illumina post-MED clustering	Illumina post-MED clustering + 5% cutoff	ONT unique sequences	ONT unique consensus sequences after two mapping rounds	ONT unique consensus sequences after two mapping rounds + 5% cutoff	Coral colonies
P01-C041	446	13	1	1203	29	6	Poritidae
P01-C042	478	16	3	1461	33	4	Acroporidae
P01-C043	671	19	2	1307	12	4	Milleporidae
P01-C044	836	15	5	1892	9	4	Milleporidae
P01-C045	476	20	3	1257	38	3	Fungiidae
P01-C046	750	8	4	1691	14	7	Pocilloporidae
P01-C047	571	9	3	1096	22	5	Acroporidae
P01-C048	647	30	6	1442	15	7	Pocilloporidae
P01-C049	679	15	3	788	13	6	Pocilloporidae
P01-C050	468	9	2	1603	31	4	Acroporidae
P01-C051	516	13	3	1710	29	4	Acroporidae
P01-C052	442	10	2	1372	33	3	Acroporidae
P03-C041	534	13	1	1576	29	5	Poritidae
P03-C042	394	14	1	916	26	5	Poritidae
P03-C043	666	17	4	1777	13	6	Pocilloporidae
P03-C044	14	9	6	16			Pocilloporidae
P03-C045	620	12	2	2463	13	7	Pocilloporidae
P03-C046	745	12	3	1807	13	7	Pocilloporidae
P03-C047	542	26	3	1139	13	6	Pocilloporidae
P03-C048	557	9	4	1552	14	7	Pocilloporidae
P03-C049	636	20	2	641	7	4	Milleporidae
P03-C050	601	17	3	1474	14	7	Diploastreidae
P03-C051	639	25	2	1823	12	4	Milleporidae
P03-C052	613	16	3	1307	10	4	Milleporidae
P06-C041	302	14	3	4528	14	7	Diploastreidae
P06-C042	371	25	4	5400	15	7	Euphyllidae
P06-C043	412	8	3	5830	14	7	Euphylliidae
P06-C044	3	3	3	32			Merulinidae
P06-C045	335	19	1	4295	30	3	Poritidae
P06-C046	256	22	5	2300	36	4	Fungiidae
P06-C047	616	23	2	8146	15	5	Lobophylliidae
P06-C048	510	21	3	4643	14	8	Pocilloporidae
P06-C049	642	20	4	2890	15	7	Merulinidae
P06-C050	936	23	2	12581	27	5	Pocilloporidae
P06-C051	336	25	2	3747	15	7	Fungiidae
P06-C052	591	15	2	5678	28	5	Poritidae
P08-C041	4	3	3	2			Acroporidae
P08-C042	47	27	4	63			Pocilloporidae
P08-C043	580	14	2	1759	29	4	Acroporidae
P08-C044	759	18	4	1228	29	4	Poritidae
P08-C045	17	13	5	15			Poritidae
P08-C046	306	15	3	417	11	7	Euphylliidae
P08-C047	521	27	3	929	24	3	Merulinidae
P08-C048	570	16	3	1611	43	2	Merulinidae
P08-C049	219	14	3	241	3	3	Lobophylliidae
P08-C050	352	27	2	537	12	6	Merulinidae
P08-C051	684	24	3	1795	14	7	Fungiidae
P08-C052	498	16	3	1641	31	6	Poritidae
P08-C053	350	33	3	140	5	5	Fungiidae
P08-C054	408	15	3	206	6	6	Fungiidae
P08-C056	622	14	2	241	8	6	Pocilloporidae
P08-C057	622	17	3	280	6	2	Merulinidae
P08-C058	546	12	2	369	6	2	Acroporidae
P08-C059	495	16	2	150	4	4	Euphylliidae
P08-C060	506	39	3	126	2	2	Agariciidae
P08-C061	375	17	2	80	1	1	Poritidae
P08-C063	586	33	4	159	2	2	Merulinidae
P08-C064	396	14	1	223	5	4	Poritidae
