# Supplementary material for: A framework for in situ molecular characterization of coral holobionts using nanopore sequencing
Source: Sci Rep. 2020 Sep 28;10:15893. doi: 10.1038/s41598-020-72589-0 (PMC7522235; doi:10.1038/s41598-020-72589-0)
Supplement: Supplementary file 5 — Supplementary file5. [file 41598_2020_72589_MOESM5_ESM.xlsx]

## Sheet: 16S_rRNA
Supplementary Table S4: Taxonomic assignations, occurrences and sequences of bacterial 16S rRNA detected in coral samples.
GreenGeneID	Phylum	Class	Order	Family	Samples	Corals	Number of Samples	16S rRNA sequence
563468	Proteobacteria	Gammaproteobacteria	Oceanospirillales	Endozoicimonaceae	P01_C050;P01_C051;P03_C044;P03_C045;P03_C046;P03_C047;P03_C049;P03_C051;P03_C052;P06_C048;P06_C049;P08_C049	Acropora;Acropora;Pocillopora;Pocillopora;Pocillopora;Pocillopora;Millepora;Millepora;Millepora;Pocillopora;Platygyra;Lobophyllia	12	AGGCCTAACACATGCAAGTCGAGCGGTAGCGGGAAGAGCTTGCTCTTTGCCGACGAGCGGCGGACGGGTGCGTAACACGTAGGAATCTGCCTGGTAGTGGGGGATAGCCCGGAGAAATCCGGATTAATACCGCATACGCCCTAAGGGGGAAAGGAGGGGACTCTTCGGAGCCTTTCGCTATCAGATGAGCCTGCGTCGGATTAGCTTGTTGGTGGGGTAAAGGCCTACCAAGGCGACGATCCGTAGCTGGTCTGAGAGGATGATCAGCCACACTGGGACTGAGACACGGCCCAGACTCCTGCGGGAGGCAGCAGTGGGGAATATTGCACAATGGGCGAAAGCCTGATGCAGCCATGCCGCGTGTGTGAAGAAGGCTCTAGGGTTGTAAAGCACTTTCAG…
553400	Proteobacteria	Gammaproteobacteria	Oceanospirillales	Endozoicimonaceae	P01_C051;P03_C044;P03_C048;P03_C052;P06_C048;P06_C049;P06_C052	Acropora;Pocillopora;Pocillopora;Millepora;Pocillopora;Platygyra;Porites	7	GAACGCTGGCGGCAGGCCTAACACATGCAAGTCGAGCGGTAGCGGGAAGAGCTTGCTCTTTGCCGACGAGCGGCGGACGGGTGCGTAACACGTAGGAATCTGCCTGGTAGTGGGGGATAGCCCGGAGAAATCCGGATTAATACCGCATACGCCCTAAGGGGGAAAGGAGGTGACTCTTCGGAGCCTTTCGCTATCAGATGAGCCTGCGTCGGATTAGCTTGTTGGTGGGGTAAAGGCCTACCAAGGCGACGATCCGTAGCTGGTCTGAGAGGATGATCAGCCACACTGGAACTGAGACACGGCCCAGACTCCTACGGGAGGCAGCAGTGGGGAATATTGCACAATGGGCGAAAGCCTGATGCAGCCATGCCGCGTGTGTGAAGAAGGCTCTAGGGTTGT…
574866	Proteobacteria	Gammaproteobacteria	Oceanospirillales	Endozoicimonaceae	P01_C050;P03_C047;P03_C048;P03_C051;P03_C052;P06_C048;P06_C052	Acropora;Pocillopora;Pocillopora;Millepora;Millepora;Pocillopora;Porites	7	CCGACGAGCGGCGGACGGGTGCGTAACACGTAGGAATCTGCCTGGTAGTGGGGGATAGCCCGGAGAAATCCGGATTAATACCGCATACGCCCTACGGGGGAAAGGAGGGGACTCTTCGGAGCCTTTCGCTATCAGATGAGCCTGCGTCGGATTAGCTTGTTGGTGGGGTAAAGGCCTACCAAGGCGACGATCCGTAGCTGGTCTGAGAGGATGATCAGCCACACTGGGACTGAGACACGGCCCAGACTCCTACGGGAGGCAGCAGTGGGGAATATTGCACAATTGGCGAAAGCCTGATGCAGCCATGCCGCGTGTGTGAAGAAGGCTCTAGGGTTGTAAAGCACTTTCAGTAGGGAGGAAAGGTTGATGGTTAATACCCATCAGCTGTGACGTTACCTA…
113799	Proteobacteria	Gammaproteobacteria	Oceanospirillales	Endozoicimonaceae	P03_C043;P03_C048;P03_C051;P03_C052;P06_C048;P06_C052	Pocillopora;Pocillopora;Millepora;Millepora;Pocillopora;Porites	6	TCCTGGCTCAGATTGAACGCTGGCGGCAGGCCTAACACATGCAAGTCGAGCGGTAACAGAACTAGCTTGCTAGTTGCTGACGAGCGGCGGACGGGTGCGTAACACGTAGGAATCTGCCCGGTAGTGGGGGATAGCCCGGAGAAATCCGGATTAATACCGCATACGCCCTAAGGGGGAAAGCAGGGGATCTTCGGACCTTGCGCTATCGGATGAGCCTGCGTCGGATTAGCTTGTTGGTGGGGTAAAGGCCTACCAAGGCAACGATCCGTAGCTGGTCTGAGAGGATGATCAGCCACACTGGGACTGAGACACGGCCCAGACTCCTACGGGAGGCAGCAGTGGGGAATATTGCACAATGGGCGAAAGCCTGATGCAGCCATGCCGCGTGTGTGAAGAAGG…
3041665	Proteobacteria	Gammaproteobacteria	Oceanospirillales	Endozoicimonaceae	P03_C045;P03_C047;P03_C049;P06_C048;P06_C049	Pocillopora;Pocillopora;Millepora;Pocillopora;Platygyra	5	TTTGATCCTGGCTCAGATTGAACGCTGGCGGCAGGCCTAACACATGCAAGTCGAGCGGTAACAGAACCAGCTTGCTGGTTGCTGACGAGCGGCGGACGGGTGCGTAACGCGTAGGAATCTGCCCGGTAGTGGGGGATAGCCCGGAGAAATCCGGATTAATACCGCATACGTCCTTCTCTTTTTCGGAAGAGGGGGGGAAAGCAGGGGCTTCTTCGGAACCTTGTGCTATCGGATGAGCCTGCGTCGGATTAGCTTGTTGGTGGGGTAAAGGCCTACCAAGGCGACGATCCGTAGCTGGTCTGAGAGGATGATCAGCCACACTGGGACTGAGACACGGCCCAGACTCCTACGGGAGGCAGCAGTGGGGAATATTGCACAATGGGCGCAAGCCTGATGCAG…
4375166	Proteobacteria	Gammaproteobacteria	Oceanospirillales	Endozoicimonaceae	P03_C047;P03_C052;P06_C048;P06_C049;P06_C052	Pocillopora;Millepora;Pocillopora;Platygyra;Porites	5	ATTGAACGCTGGCGGCAGGCCTAACACATGCAAGTCGAGCGGTAGCGGGAAGAGCTTGCTCTTTGCCGACGAGCGGCGGACGGGTGCGTAACACGTAGGAATCTGCCTGGTAGTGGGGGATAGCCCGGAGAAATCCGGATTAATACCGCATACGCCCTAAGGGGGAAAGGAGGGGACTCTTCGGAGCCTTTCGCTATCAGATGAGCCTGCGTCGGATTAGCTTGTTGGTGGGGTAAAGGCCCACCAAGGCGACGATCCGTAGCTGGTCTGAGAGGATGATCAGCCACACTGGGACTGAGACACGGCCCAGACTCCTACGGGAGGCAGCAGTGGGGAATATTGCACAATGGGCGAAAGCCTGATGCAGCCATGCCGCGTGTGTGAAGAAGGCCTTAGGGT…
336318	Proteobacteria	Alphaproteobacteria	Alphaproteobacteria	Alphaproteobacteria	P03_C049;P03_C050;P03_C051;P06_C049	Millepora;Diploastrea;Millepora;Platygyra	4	TGGCTCAGAACGAACGCTGGCGGCAGGCCTAACACATGCAAGTCGAACGCTCTCTTCGGAGGGAGTGGCGCACGGGTGAGTAACGCGTGGGAACCTGCCCTGGGGTAGGGAATAACCGCTGGAAACGGCGGCTAATACCCTATACGCCCTTTGGGGGAAAGATTTATCGCCCTGGGATGGGCCCGCGTCGGATTAGGTAGTTGGTGTGGTAAGAGCGCACCAAGCCTGCGATCCGTAGCTGGTCTGAGAGGATGATCAGCCACACTGGGACTGAGACACGGCCCAGACTCCTACGGGAGGCAGCAGTGGGGAATATTGGACAATGGGGGCAACCCTGATCCAGCCATGCCGCGTGAGTGAAGAGGGCCTTAGGGTTGTAAAGCTCTTTCAGTCGTGACG…
316772	Proteobacteria	Alphaproteobacteria	Alphaproteobacteria	Alphaproteobacteria	P03_C049;P03_C050;P03_C051;P06_C049	Millepora;Diploastrea;Millepora;Platygyra	4	CCTGGCTCAGAACGAACGCTGGCGGCAGGCCTAACACATGCAAGTCGAACGCTCTCTTCGGAGGGAGTGGCGCACGGGTGAGTAACGCGTGGGAACCTGCCCTGGGGTAGGGAATAACCGCTGGAAACGGCGGCTAATACCCTATACGCCCTTTGGGGGAAAGATTTATCGCCCTGGGATGGGCCCGCGTCGGATTAGGTAGTTGGTGTGGTAAGAGCGCACCAAGCCTGCGATCCGTAGCTGGTCTGAGAGGATGATCAGCCACACTGGGACTGAGACACGGCCCAGACTCCTACGGGAGGCAGCAGTGGGGAATATTGGACAATGGGGGCAACCCTGATCCAGCCATGCCGCGCGAGTGAAGAAGGCCTTAGGGTTGTAAAGCTCTTTCAGTCGTGA…
167083	Proteobacteria	Gammaproteobacteria	Oceanospirillales	Endozoicimonaceae	P03_C044;P03_C048;P06_C049;P06_C052	Pocillopora;Pocillopora;Platygyra;Porites	4	AGAGTTTGATCATGGCTCAGATTGAACGCTGGCGGCAGGCCTAACACATGCAAGTCGAGCGGTAACAGGGAAAGCTTGCTTTCTGCTGACGAGCGGCGGACGGGTGCGTAACACGTAGGAATCTGCCTAGTAGTGGGGGATAGCCCGGAGAAATCCGGATTAATACCGCATACGCCCTACGGGGGAAAGGAGGGGATCTTCGGACCTTTCGCTATCAGATGAGCCTGCGTCGGATTAGCTTGTTGGTGGGGTAAAGGCCTACCAAGGCAACGATCCGTAGCTGGTCTGAGAGGATGATCAGCCACACTGGGACTGAGACACGGCCCAGACTCCTACGGGAGGCAGCAGTGGGGAATATTGCACAATGGGCGAAAGCCTGATGCAGCCATGCCGCGTGTG…
786849	Proteobacteria	Gammaproteobacteria	Oceanospirillales	Endozoicimonaceae	P03_C047;P03_C052;P06_C048;P06_C052	Pocillopora;Millepora;Pocillopora;Porites	4	GTTTGATCATGGCTCAGATTGAACGCTGGCGGAGGCCTAACACATGCAAGTCGAGCGGTAACAGGGGGAGCTTGCTCTCTGCTGACGAGCGGCGGACGGGTGCGTAACACGTAGGAATCTGCCCGGTAGTGGGGGATAGCCCGGAGAAATCCGGATTAATACCGCATACGCCCCAAGGGGGAAAGCAGGGGATCCGTTCTTTTCGGAGAGTGGACCTTGCGCTATTGGATGAGCCTGCGTCGGATTAGCTTGTTGGTGGGGTAAAGGCCTACCAAGGCAACGATCCGTAGCTGGTCTGAGAGGATGATCAGCCACACTGGGACTGAGACACGGCCCAGACTCCTACGGGAGGCAGCAGTGGGGAATATTGCACAATGGGGGAAACCCTGATGCAGCCAT…
152969	Proteobacteria	Gammaproteobacteria	Oceanospirillales	Endozoicimonaceae	P03_C049;P03_C051;P06_C049;P06_C052	Millepora;Millepora;Platygyra;Porites	4	CTGGCTCAGATTGAACGCTGGCGGCAGGCCTAACACATGCAAGTCGAGCGGTAGCGGGAAGAGCTTGCTCTTTGCCGACGAGCGGCGGACGGGTGCGTAACACGTAGGAATCTGCCTGGTAGTGGGGGATAGCCCGGAGAAATCCGGATTAATACCGCATACGCCCTAAGGGGGAAAGGAGGGGACTCTTCGGAGCCTTTCGCTATCAGATGAGCCTGCGTCGGATTAGCTTGTTGGTGGGGTAAAGGCCTACCAAGGCGACGATCCGTAGCTGGTCTGAGAGGATGATCAGCCACACTGGGACTGAGACACGGCCCAGACTCCTACGGGAGGCAGCAGTGGGGAATATTGCACAATGGGCGAAAGCCTGATGCAGCCATGCCGCGTGTGTGAAGAAGG…
4321349	PAUC34f	PAUC34f	PAUC34f	PAUC34f	P01_C046;P06_C052;P08_C044;P08_C045	Pocillopora;Porites;Porites;Porites	4	AGTTTGATCCTGGCTCAGAACTAACGCTTGTGGTGTGTCTTAGTCATGCGAGTCGAACGAGAAAGTCACCTTCGGGTGACGAGTAAAGTGGCGAACGGGTGAGTAACACGTGGGCAATCTGCCCCTAGGTTGGGGATAACACTTCCAACGAGGTGCTAATACCGAATGACAAGGCGAGTTGATGACTCGTTTTTAAAGGTGGCCTCTACTTGTAAGCTGCCGCCTATGGATGGGCCCGCGTCGTATTAGCTTGTTGGTAGGGTAATGGCCTACCAAGGCGACGATGCGTAGCCGGCCTGAGAGGGTGAACGGCCACACTGGCACTGAGATAAGGGCCAGTCTCCTACGGGAGCCAGCAGTCTAGAAATTTGCACAATCGCCGAAAGGCGGATGCAGCGA…
260972	Proteobacteria	Alphaproteobacteria	Alphaproteobacteria	Alphaproteobacteria	P03_C044;P06_C049;P06_C052	Pocillopora;Platygyra;Porites	3	GAGTTTGATCCTGGCTCAGAACGAACGCTGGCGGCAGGCTTAACACATGCAAGTCGAACGAGAAGCTAGGCTTCGACCTAGTGGAAAGTGGCAGACGGGTGAGGAACACGTGGGAATCTGCCCAGTGGTACGGAATAACTTCGGGAAACCGGAGCTAATGCCGTATACGCCCTTCGGGGGAAAGATTTATCGCCATTGGATGAGCCCGCGTCGGATTAGCTTGTTGGTAGGGTAACGGCCTACCAAGGCGACGATCCGTAGCTGGTCTGAGAGGATGATCAGCCACACTGGGACTGAGACACGGCCCAGACTCCTACGGGAGGCAGCAGTGGGGAATATTGCACAATGGGCGCAAGCCTGATGCAGCCATGCCGCGTGAGTGAAGAAGGCCTTAGGGTT…
337995	Proteobacteria	Alphaproteobacteria	Alphaproteobacteria	Alphaproteobacteria	P01_C044;P03_C050;P06_C049	Millepora;Diploastrea;Platygyra	3	CCTGGCTCAGAACGAACGCTGGCGGCAGGCCTAACACATGCAAGTCGAACGCTCTCTTCGGAGGGAGTGGCGCACGGGTGAGTAACGCGTGGGAACCTGCCCTGGGGTAGGGAATAACCGCTGGAAACGGCGGCTAATACCCTATACGCCCTTTGGGGGAAAGATTTATCGCCCTGGGATGGGCCCGCGTCGGATTAGGTAGTTGGTGTGGTAAGAGCGCACCAAGCCTGCGATCCGTAGCTGGTCTGAGAGGATGATCAGCCACACTGGGACTGAGACACGGCCCAGACTCCTACGGGAGGCAGCAGTGGGGAATATTGGACAATGGGGGCAACCCTGATCCAGCCACGCCGCGTGAGTGAAGAAGGCCTTGGGGTTGTAAAGCTCTTTCAGTCGTGA…
542538	Proteobacteria	Alphaproteobacteria	Alphaproteobacteria	Alphaproteobacteria	P03_C049;P03_C051;P06_C049	Millepora;Millepora;Platygyra	3	GAACGAACGCTGGCGGCAGGCCTAACACATGCAAGTCGAACGCTCTCTTCGGAGGGAGTGGCGCACGGGTGAGTAACGCGTGGGAACCTGCCCTGGGGTAGGGAATAACCGCTGGAAACGGCGGCTAATACCCTATACGCCCTTTGGGGGAAAGATTTATCGCCCTGGGATGGGCCCGCGTCGGATTAGGTAGTTGGTGTGGTAAGAGCGCACCAAGCCTGCGATCCGTAGCTGGTCTGAGAGGATGATCAGCCACACTGGGACTGAGACACGGCCCAGACTCCTACGGGAGGCAGCAGTGGGGAATATTGGACAATGGGGGCAACCCTGATCCAGCCATGCCGCGTGAGTGAAGAAGGCCTTAGGGTTGTAAAGCTCTTTCAGTCGTGACGATGATGA…
334195	Proteobacteria	Alphaproteobacteria	Alphaproteobacteria	Alphaproteobacteria	P01_C048;P03_C051;P06_C049	Pocillopora;Millepora;Platygyra	3	TGGCGGCAGGCCTAACACATGCAAGTCGAACGCTCTCTTCGGAGGGAGTGGCGCACGGGTGAGTAACGCGTGGGAACCTGCCCTGGGGTAGGGAATAACCGCTGGAAACGGCGGCTAATACCTTATACGCCTTTAGGGGGAAAGATTTATCGCCCTGGGATGGGCCCGCGTCGGATTAGGTAGTTGGTGTGGTAAGAGCGCACCAAGCCTGCGATCCGTAGCTGGTCTGAGAGGATGATCAGCCACACTGGGACTGAGACACGGCCCAGACTCCTACGGGAGGCAGCAGTGGGGAATATTGGACAATGGGGGCAACCCTGATCCAGCCATGCCGCGTGAGTGAAGAAGGCCTTAGGGTTGTAAAGCTCTTTCAGTCGTGACGATGATGACGGTAGCGAC…
585799	Proteobacteria	Alphaproteobacteria	Alphaproteobacteria	Alphaproteobacteria	P01_C044;P01_C048;P03_C051	Millepora;Pocillopora;Millepora	3	ACGAACGCTGGCGGCAGGCCTAACACATGCAAGTCGAACGCTCTCTTCGGAGGGAGTGGCGCACGGGTGAGTAACGCGTGGGAACCTGCCCTGGGGTAGGGAATAACCGCTGGAAACGGCGGCTAATACCTTATACGCCTTTAGGGGGAAAGATTTATCGCCCTGGGATGGGCCCGCGTCGGATTAGGTAGTTGGTGTGGTAAGAGCGCACCAAGCCTGCGATCCGTAGCTGGTCTGAGAGGATGATCAGCCACACTGGGACTGAGACACGGCCCAGACTCCTACGGGAGGCAGCAGTGGGGAATATTGGACAATGGGGGCAACCCTGATCCAGCCATGCCGCGTGAGTGAAGAAGGCCTTAGGGTTGTAAAGCTCTTTCAGTCGTGACGATGATGACG…
333052	Proteobacteria	Alphaproteobacteria	Alphaproteobacteria	Alphaproteobacteria	P06_C049;P06_C052;P08_C051	Platygyra;Porites;Fungia	3	GAACGAACGCTGGCGGCAGGCCTAACACATGCAAGTCGAACGTGAAGCCAGGCTTCGGCCTGGTGGAAAGTGGCAGACGGGTGAGTAACGCGTGGGAATTTACCCAGTGGTACGGAATAACTTCGGGAAACCGGAGCTAATACCGTATACGCCCTTCGGGGGAAAGATTTATCGCCATTGGATGAGCCCGCGTCGGATTAGCTTGTTGGTGGGGTAAAAGCCTACCAAGGCGACGATCCGTAGCTGGTCTGAGAGGATGATCAGCCACACTGGGACTGAGACACGGCCCAGACTCCTACGGGAGGCAGCAGTGGGGAATACTGCACAATGGGCGCAAGCCTGATGCAGCCATGCCGCGTGAGTGAAGAAGGCCCTAGGGTTGTAAAACTCTTTCACCGG…
266738	Proteobacteria	Gammaproteobacteria	Alteromonadales	Alteromonadales	P01_C043;P03_C049;P03_C052	Millepora;Millepora;Millepora	3	AGTTTGCTCTTGGCTCAGATTGAACGCTGGCGGCAGGCCTAACACATGCAAGTCGAGCGCGAAAGATCTTCGGATCGAGTAGAGCGGCGGACGGGTGAGTAACGCGTAGGAATCTACCAAGTAGTGGGGGACAACATGTGGAAACGCATGCTAATACCGCATACGCCCTAAGGGGGAAAGCGGGGGATCTTCGGACCTCGTGCTATTTGATGAGCCTGCGTAAGATTAGCTAGTTGGTGAGGTAATGGCTCACCAAGGCGACGATCTTTAGCTGGTCTGAGAGGATGATCAGCCACACTGGAACTGAGACACGGTCCAGACTCCTACGGGAGGCAGCAGTGGGGAATATTGCACAATGGGGGAAACCCTGATGCAGCCATGCCGCGTGTGTGAAGAAGG…
259753	Proteobacteria	Gammaproteobacteria	Alteromonadales	Alteromonadales	P01_C043;P03_C049;P03_C052	Millepora;Millepora;Millepora	3	AGTTTGATCCTGGCTCAGATTGAACGCTGGCGGCAGGCCTAACACATGCAAGTCGAGCGCGAAAGATCTTCGGATCGAGTAGAGCGGCGGACGGGTGAGTAACGCGTAGGAATCTACCAAGTAGTGGGGGACAACATGTGGAAACGCATGCTAATACCGCATACGCCCTAAGGGGGAAAGCGGGGGATCTTCGGACCTCGTGCTATTTGATGAGCCTGCGTAAGATTAGCTAGTTGGTGAGGTAATGGCTCACCAAGGCGACGATCTTTAGCTGGTCTGAGAGGATGATCAGCCACACTGGAACTGAGACACGGTCCAGACTCCTACGGGAGGCAGCAGTGGGGAATATTGCACAATGGGGGAAACCCTGATGCAGCCATGCCGCGTGTGTGAAGAAGG…
274435	Proteobacteria	Gammaproteobacteria	Alteromonadales	Alteromonadales	P01_C043;P03_C049;P03_C052	Millepora;Millepora;Millepora	3	TTGATCCTGGCTCAGATTGAACGCTGGCGGCAGGCCTAACACATGCAAGTCGAGCGAGAAAGCACTTCGGTGCGAGTACAGCGGCGGACGGGTGAGTAACGCGTAGGAATCTACCAAGTAGTGGGGGACAACATGTGGAAACGCATGCTAATACCGCATACGCCCTAAGGGGGAAAGCGGGGGATCTTCGGACCTCGTGCTATTTGATGAGCCTGCGTAAGATTAGCTAGTTGGTGAGGTAATGGCTCACCAAGGCGACGATCTTTAGCTGGTCTGAGAGGATGATCAGCCACACTGGAACTGAGACACGGTCCAGACTCCTACGGGAGGCAGCAGTGGGGAATATTGCACAATGGAGGAAACTCTGATGCAGCCATGCCGCGTGTGTGAAGAAGGCTT…
260288	Proteobacteria	Gammaproteobacteria	Alteromonadales	Alteromonadales	P01_C043;P03_C049;P03_C052	Millepora;Millepora;Millepora	3	GAGTTTGATCCTGGCTCAGATTGAACGCTGGCGGCAGGCCTAACACATGCAAGTCGAGCGCGAAAGATCTTCGGATCGAGTAGAGCGGCGGACGGGTGAGTAACGCGTAGGAATCTACCAAGTAGTGGGGGACAACATGTGGAAACGCATGCTAATACCGCATACGCCCTAAGGGGGAAAGCGGGGGATCTTCGGACCTCGTGCTATTTGATGAGCCTGCGTAAGATTAGCTAGTTGGTGAGGTAATGGCTCACCAAGGCGACGATCTTTAGCTGGTCTGAGAGGATGATCAGCCACACTGGAACTGAGACACGGTCCAGACTCCTACGGGAGGCAGCAGTGGGGAATATTGCACAATGGGGGAAACCCTGATGCAGCCATGCCGCGTGTGTGAAGAAG…
151086	Proteobacteria	Gammaproteobacteria	Alteromonadales	Alteromonadales	P01_C043;P03_C049;P03_C052	Millepora;Millepora;Millepora	3	GAGTTTGATCCTGGCTCAGATTGAACGCTGGCGGCAGGCCTAACACATGCAAGTCGAGCGCGAAAGGTCTTCGGACTGAGTAGAGCGGCGGACGGGTGAGTAACGCGTAGGAATCTACCTAGTAGTGGGGGACAACCTGTGGAAACGCAGGCTAATACCGCATACGCCCTATGGGGGAAAGCGGGGGATCTTCGGACCTCGTGCTATTAGATGAGCCTGCGTAAGATTAGCTTGTTGGTGAGGTAAAGGCTCACCAAGGCGACGATCTTTAGCTGGTCTGAGAGGATGATCAGTCACACTGGAACTGAGACACGGTCCAGACTCCTACGGGAGGCAGCAGTGGGGAATATTGCACAATGGGGGAAACCCTGATGCAGCCATGCCGCGTGTGTGAAGAAG…
151615	Proteobacteria	Gammaproteobacteria	Alteromonadales	Alteromonadales	P01_C043;P03_C049;P03_C052	Millepora;Millepora;Millepora	3	AGTTTGATCCTGGCTCAGATTGAACGCTGGCGGCAGGCCTAACACATGCAAGTCGGGCGCGAAAGGTCTTCGGACTGAGTAGAGCGGCGGACGGGTGAGTAACGCGTAGGAATCTACCTAGTAGTGGGGGACAACCTGTGGAAACGCAGGCTAATACCGCATACGCCCTATGGGGGAAAGCGGGGGATCTTCGGACCTCGTGCTATTAGATGAGCCTGCGTAAGATTAGCTTGTTGGTGAGGTAAAGGCTCACCAAGGCGACGATCTTTAGCTGGTCTGAGAGGATGATCAGTCACACTGGAACTGAGACACGGTCCAGACTCCTACGGGAGGCAGCAGTGGGGAATATTGCACAATGGGGGAAACCCTGATGCAGCCATGCCGCGTGTGTGAAGAAGG…
4451728	AncK6	AncK6	AncK6	AncK6	P06_C044;P06_C052;P08_C045	Goniastrea;Porites;Porites	3	AGTTTGATCATGGCTCAGAACTAACGCTGGCGGCGTGTCTTAGTCATGCAAGTCGAACGAGAAAGCGTTCTTCGGAACGTGAGTACAGTGGCGGACGGGTGAGTAACACGTGGGGAACCTGCCCTCAAGCTGGGAACAACCCGCCTAACGGCGGGCTAATACCGAATGTGGTTGTCAGTCCGCATGGAATGACAATTAAAGGTGGCCTCTCCTTGGAAGCTACCGCTTGTGGATGGCCCCGCGCTCAATTAGCTAGTTGGTAGGGTAACGGCCTACCAAGGCGACGATTGATAGCCGACCTGAGAGGGTGACCGGCCACACTGGGATTGAGATAAGGCCCAGTCTCCTACGGGAGCCAGCAGTCTAGAAATTTGGGCAATGGGCGAAAGCCTGACCCAG…
827467	Proteobacteria	Gammaproteobacteria	Chromatiales	Chromatiales	P01_C043;P03_C049;P03_C051	Millepora;Millepora;Millepora	3	AGTTTGATCCTGGCTCAGATTGAACGCTGGCGGCATGCCTAACACATGCAAGTCGAACGGTAACAGGCGGAGCTTGCTCTGCGCTGACGAGTGGCGGACGGGTGAGTAATGCTTAGGAATCTGCCCAGTAGCGGGGGACAACAGTCGGAAACGGTTGCTAATACCGCATACGCCCTACGGGGGAAAGCAGGGGATCTTCGGATCTTGCACTATTGGATGAGCCTAAGTCAGATTAGCTTGTTGGTGGGGTAAAAGCCTACCAAGGCGACGATCTGTAGCTGGTCTGAGAGGACGATCAGCCACACTGGAACTGAGACACGGTCCAGACTCCTACGGGAGGCAGCAGTGGGGAATATTGCACAATGGGCGCAAGCCTGATGCAGCAATGCCGCGTGTGTG…
370251	Proteobacteria	Gammaproteobacteria	Oceanospirillales	Endozoicimonaceae	P06_C048;P06_C049;P06_C052	Pocillopora;Platygyra;Porites	3	AATGAGCCTGCGTCGGATTAACTAGTTGGTGAGGTAAAGGCTCACCAAGGCGACGATCCGTAGCTGGTCTGAGAGGATGATCAGCCACACTGGGACTGAGACACGGCCCAGACTCCTACGGGAGGCAGCAGTGGGGAATATTGCACAATGGGCGCAAGCCTGATGCAGCCATGCCGCGTGTGTGAAGAAGGCCTTAGGGTTGTAAAGCACTTTCAGCGAGGAGGAAAGGTTGTACGTTAATACTGTGCAGCTGTGACGTTACTCGCAGAAGAAGCACCGGCTAACTCCGTGCCAGCAGCCGCGGTAATACGGAGGGTGCAAGCGTTAATCGGAATTACTGGGCGTAAAGCGTGCGTAGGCGGCTGCCTAAGTTGGATGTGAAAGCCCCGGGCTCAACCT…
221108	Proteobacteria	Gammaproteobacteria	Oceanospirillales	Endozoicimonaceae	P06_C048;P06_C049;P06_C052	Pocillopora;Platygyra;Porites	3	CCTGGCTCAGATTGAACGCTGGCGGCAGGCCTAACACATGCAAGTCGAGCGGTAACAGAACTAGCTTGCTAGTTGCTGACGAGCGGCGGACGGGTGCGTAACACGTAGGAATCTGCCCGGTAGTGGGGGATAGCCCGGAGAAATCCGGATTAATACCGCATACGCCCTAAGGGGGAAAGCAGGGGATCTTCGGACCTTGCGCTATCGGATGAGCCTGCGTCGGATTAGCTTGTTGGTGGGGTAAAGGCCTACCAAGGCAACGATCCGTAGCTGGTCTGAGAGGATGATCAGCCACACTGGGACTGAGACACGGCCCAGACTCCTACGGGAGGCAGCAGTGGGGAATATTGCACAATGGGCGAAAGCCTGATGCAGCCATGCCGCGTGTGTGAAGAAGGC…
4384277	Proteobacteria	Gammaproteobacteria	Oceanospirillales	Endozoicimonaceae	P03_C049;P06_C049;P06_C052	Millepora;Platygyra;Porites	3	TGCGTCGGATTAGCTTGTTGGTGGGGTAAAGGCCTACCAAGGCAACGATCCGTAGCTGGTCTGAGAGGATGATCAGCCACACTGGGACTGAGACACGGCCCAGACTCCTACGGGAGGCAGCAGTGGGGAATATTGCACAATGGGCGAAAGCCTGATGCAGCCATGCCGCGTGTGTGAAGAAGGCCTTAGGGTTGTAAAGCACTTTCAGCGAGGAGGAAAGGGTGTAGGTTAATACCCTGCACCTGTGACGTTACTCGCAGAAGAAGCACCGGCTAACTCCGTGCCAGCAGCCGCGGTAATACGGAGGGTGCGAGCGTTAATCGGAATTACTGGGCGTAAAGCGTGCGTAGGCGGCTTGTTAAGTTGGATGTGAAAGCCCCGGGCTCAACCTGGGAACTG…
347784	Proteobacteria	Gammaproteobacteria	Oceanospirillales	Endozoicimonaceae	P03_C051;P06_C048;P06_C052	Millepora;Pocillopora;Porites	3	GGGGAAAGGAGGGGACTCTTCGGAGCCTTTCGCTATCAGATGAGCCTGCGTCGGATTAGCTTGTTGGTGGGGTAAAGGCCTACCAAGGCGACGATCCGTAGCTGGTCTGAGAGGATGATCAGCCACACTGGGACTGAGACACGGCCCAGACTCCTACGGGAGGCAGCAGTGGGGAATATTGCACAATGGGCGAAAGCCTGATGCAGCCATGCCGCGTGTGTGAAGAAGGCCTTAGGGTTGTAAAGCACTTTCAGCGAGGAGGAAAGGTTGTTAGTTAATACCTGGCAGCTGTGACGTTACTCGCAGAAGAAGCACCGGCTAACTCCGTGCCAGCAGCCGCGGTAATACGGAGGGTGCGAGCGTTAATCGGAATTACTGGGCGTAAAGCGTGCGTAGGCG…
229318	Proteobacteria	Gammaproteobacteria	Oceanospirillales	Halomonadaceae	P03_C044;P06_C049;P08_C049	Pocillopora;Platygyra;Lobophyllia	3	TTTGATCATGGCTCAGATTGAACGTTGGCGGCAGGCCTAATACATGCAAGTCGAACGGTAACAGATCGCTGTGATCCCTTCGGGGTGAACTTGATGCTGACGAGTGGCGAACGGGTGAGTAACGCGTAGGAATCTACCCAGTAGCGGGGGATAGCCCGAGGAAACTCGGATTAATACCGCATACGCCTTATGAGGGAAAGAGGGCCTCTTCTTGAAAGCTCTCACTATTGGAGGAGCCTGCGTTGGATTAGCTAGTTGGTGGGGTAAAGGCCTACCAAGGCTACGATCCATAGCTGGTCTGAGAGGACGATCAGCCACACTGGAACTGAGACACGGTCCAGACTCCTACGGGAGGCAGCAGTAGGGAATATTGCACAATGGGGGAAACCCTGATGCAGC…
227917	Proteobacteria	Gammaproteobacteria	Oceanospirillales	Halomonadaceae	P03_C044;P06_C049;P08_C049	Pocillopora;Platygyra;Lobophyllia	3	AGTTTGATCATGGCTCAGATTGAACGTTGGCGGCAGGCCTAATACATGCAAGTCGAACGGTAACAGATCGCTGTGATCCCTTCGGGGTGAACTTGATGCTGACGAGTGGCGAACGGGTGAGTAACGCGTAGGAATCTACCCAGTAGCGGGGGATAGCCCGAGGAAACTCGGATTAATACCGCATACGCCTTAAGAGGGAAAGAGGGCCTCTTCTTGAAAGCTCTCACTATTGGAGGAGCCTGCGTTGGATTAGCTAGTTGGTGGGGTAAAGGCTCACCAAGGCGACGATCCATAGCTGGTCTGAGAGGACGATCAGCCACACTGGAACTGAGACACGGTCCAGACTCCTACGGGAGGCAGCAGTAGGGAATATTGCACAATGGGGGAAACCCTGATGCA…
4319257	Nitrospirae	Nitrospira	Nitrospirales	Nitrospiraceae	P06_C049;P06_C052;P08_C045	Platygyra;Porites;Porites	3	GAGTTTGATCCTGGCTCAGAACGAACGCTGGCGGCGCGCCTAACACATGCAAGTCGAACGAGAGACTCTTCGGAGTAGTAAAGTGGCGAACGGGTGAGTAATACATGGGTAATCTGCCTTTGAGCGGGGGATAACCAGCCGAAAGGCTGGCTAATACCCCATACGCTTCCGGTCCCTCGGGTAAGGAAGGAAAGCTGCATCGTGGATGTGGCACTCGAAGATGGGCTCATGGCCTATCAGCTTGTTGGTGGGGTAACGGCCTACCAAGGCAACGACGGGTAGCTGGTCTGAGAGGACGATCAGCCACACTGGCACTGAGATACGGGCCAGACTCCTACGGGAGGCAGCAGTGAGGAATATTGCGCAATGGGCGAAAGCCTGACGCAGCGACGCCGCGTG…
4361851	Acidobacteria	Solibacteres	Solibacterales	PAUC26f	P06_C044;P06_C049;P06_C052	Goniastrea;Platygyra;Porites	3	GAGTTTGATCCTGGCTCAGAACAACGCTGGCGGCGCGCTTAACACATGCAAGTCGAACGAGAAAATTCCCTTCGGGGAGTGAGTAAAGTGGCGAACGGGTGAGTAACACGTGGGTTACCTGCCCTCGAGTGGGGAATAACTCTGGGAAACCGGGGCTAACACCGCATACGATCCTTCGGGATGAAAGTCTTCGGACGCTCGAGGAGGGGCCCGCGGCCGATTAGCTTGTTGGTGGGGTAACGGCTCACCAAGGCAAAGATCGGTAGCCGGCCTGAGAGGGCGCACGGTCACACTGGCACTGAGACACGGGCCAGACTCCTACGGGAGGCAGCAGTGAGGAATCTTGGACAATGGGGGAAACCCTGATCCAGCGACGCCGCGTGAGTGATGAAGCCTTTC…
4304933	PAUC34f	PAUC34f	PAUC34f	PAUC34f	P01_C046;P06_C052;P08_C045	Pocillopora;Porites;Porites	3	AGTTTGATCCTGGCTCAGAACTAACGCTTGTGGTGTGTCTTAGTCATGCGAGTCGAACGAGAAAGTCACCTTCGGGTGACGAGTAAAGTGGCGAACGGGTGAGTAACACGTGGGCAATCTGCCCCTAGGTTGGGGATAACACTTCCAACGAGGTGCTAATACCGAATGACAAGGCGAGTTGATGACTTGTTTTTAAAGGTGGCCTCTACTTGTAAGCTGCCGCCTATGGATGGGCCCGCGTCGTATTAGCTTGTTGGTAGGGTAATGGCCTACCAAGGCGACGATGCGTAGCCGGCCTGAGAGGGTGAACGGCCACACTGGCACTGAGATAAGGGCCAGTCTCCTACGGGAGCCAGCAGTCTAGAAATTTGCACAATCGCCGAAAGGCGGATGCAGCGA…
4312519	PAUC34f	PAUC34f	PAUC34f	PAUC34f	P01_C046;P06_C049;P08_C044	Pocillopora;Platygyra;Porites	3	AGTTTGATCCTGGCTCAGAACTAACGCTTGTGGTGTGTCTTAGTCATGCGAGTCGAACGAGAAAGTCACCTTCGGGTGACGAGTAAAGTGGCGAACGGGTGAGTAACACGTGGGCAATCTGCCCCTAGGTTGGGGATAACACTTCCAACGAGGTGCTAATGCCGAATGACAAGGCGAGTTGATGACTCGTTTTTAAAGGTGGCCTCTACTTGTAAGCTGCCGCCTATGGATGGGCCCGCGTCGTATTAGCTTGTTGGTAGGGTAATGGCCTACCAAGGCGACGATGCGTAGCCGGCCTGAGAGGGTGAACGGCCACACTGGCACTGAGATAAGGGCCAGTCTCCTACGGGAGCCAGCAGTCTAGAAATTTGCACAATCGCCGAAAGGCGGATGCAGCGA…
589090	Proteobacteria	Alphaproteobacteria	Rhizobiales	Phyllobacteriaceae	P06_C045;P06_C049;P06_C052	Porites;Platygyra;Porites	3	GAACGCTGGCGGCAGGCTTAACACATGCAAGTCGAACGCATCCTTCGGGGTGAGTGGCAGACGGGTGAGTAACGCGTGGGAATCTACCCAGCTCTACGGAACAACTCAGGGAAACTTGAGCTAATACCGTATACGTCCTTTTGGAGAAAGATTTATCGGAGTTGGATGAGCCCGCGTTTGATTAGCTAGTTGGTGGGGTAATGGCCTACCAAGGCGACGATCAATAGCTGGTCTGAGAGGATGATCAGCCACACTGGGACTGAGACACGGCCCAGACTCCTACGGGAGGCAGCAGTGGGGAATATTGGACAATGGGCGCAAGCCTGATCCAGCCATGCCGCGTGAGTGATGAAGGCCCTAGGGTTGTAAAGCTCTTTCAACGGTGAAGATAATGACGGT…
587014	Proteobacteria	Alphaproteobacteria	Rhizobiales	Phyllobacteriaceae	P06_C049;P06_C052;P08_C045	Platygyra;Porites;Porites	3	ACGAACGCTGGCGGCAGGCTTAACACATGCAAGTCGAACGCATCCTTCGGGATGAGTGGCAGACGGGTGAGTAACGCGTGGGAATCTACCCAGCTCTACGGAACAACTCGAGGAAACTTGAGCTAATACCGTATACGCCCTTTTGGGGAAAGATTTATCGGAGTTGGATGAGCCCGCGTTTGATTAGCTAGTTGGTGGGGTAATGGCCTACCAAGGCGACGATCAATAGCTGGTCTGAGAGGATGATCAGCCACATTGGGACTGAGACACGGCCCAAACTCCTACGGGAGGCAGCAGTGGGGAATATTGGACAATGGGCGCAAGCCTGATCCAGCCATGCCGCGTGAGTGATGAAGGCCCTAGGGTTGTAAAGCTCTTTCAACGGTGAAGATAATGACG…
325453	Proteobacteria	Alphaproteobacteria	Rhizobiales	Phyllobacteriaceae	P06_C049;P06_C052;P08_C045	Platygyra;Porites;Porites	3	GAACGAACGCTGGCGGCAGGCTTAACACATGCAAGTCGAGCGCCCCTTTTAGGGGAGCGGCAGACGGGTGAGTAACGCGTGGGAATCTACCCAGCTCTACGGAATAACTTGAGGAAACTTGAGCTAATACCGTATACGCCCTTTTGGGGAAAGATTTATCGGAGTTGGATGAGCCCGCGTTTGATTAGCTAGTTGGTGGGGTAATGGCCTACCAAGGCGACGATCAATAGCTGGTCTGAGAGGATGATCAGCCACATTGGGACTGAGACACGGCCCAAACTCCTACGGGAGGCAGCAGTGGGGAATATTGGACAATGGGCGCAAGCCTGATCCAGCCATGCCGCGTGAGTGATGAAGGCCCTAGGGTTGTAAAGCTCTTTCAACGGTGAAGATAATGAC…
552109	Proteobacteria	Alphaproteobacteria	Rhizobiales	Phyllobacteriaceae	P06_C045;P06_C049;P06_C052	Porites;Platygyra;Porites	3	GAACGCTGGCGGCAGGCTTAACACATGCGAGTCGAACGCCCCTTCGGGGGAGTGGCAGACGGGTGAGTAACGCGTGGGAATCTACCCAGCTCTACGGAACAACTCAGGGAAACTTGAGCTAATACCGTATACGTCCTTTTGGAGAAAGATTTATCGGAGTTGGATGAGCCCGCGTTTGATTAGCTAGTTGGTGGGGTAATGGCCTACCAAGGCGACGATCAATAGCTGGTCTGAGAGGATGATCAGCCACACTGGGACTGAGACACGGCCCAGACTCCTACGGGAGGCAGCAGTGGGGAATATTGGACAATGGGCGCAAGCCTGATCCAGCCATGCCGCGTGAGTGATGAAGGCCCTAGGGTTGTAAAGCTCTTTCAACGGTGAAGATAATGACGGTAA…
580061	Proteobacteria	Alphaproteobacteria	Rhizobiales	Phyllobacteriaceae	P06_C049;P06_C052;P08_C045	Platygyra;Porites;Porites	3	ACGAACGCTGGCGGCAGGCTTAACACATGCAAGTCGAACGCATCCTTCGGGATGAGTGGCAGACGGGTGAGTAACGCGTGGGAATCTACCCAGCTCTACGGAACAACTCGAGGAAACTTGAGCTAATACCGTATACGCCCTTTTGGGGAAAGATTTATCGGAGTTGGATGAGCCCGCGTTTGATTAGCTAGTTGGTGGGGTAATGGCCTACCAAGGCGACGATCAATAGCTGGTCTGAGAGGATGATCAGCCACATTGGGACTGAGACACGGCCCAAACTCCTACGGGAGGCAGCAGTGGGGAATATTGGACAATGGGCGCAAGCCTGATCCAGCCATGCCGCGTGAGTGATGAAGGCCCTAGGGTTGTAAAGCTCTTTCAACGGTGAAGATAATGACG…
242139	Proteobacteria	Alphaproteobacteria	Rhodobacterales	Rhodobacteraceae	P06_C048;P06_C049;P06_C052	Pocillopora;Platygyra;Porites	3	AGAGTTTGATCATGGCTCAGAACGAACGCTGGCGGCAGGCCTAACACATGCAAGTCGAGCGCGCCTTTCGGGGTGAGCGGCGGACGGGTTAGTAACGCGTGGGAATATGCCCTTTGGTACGGAATAGCCTCTGGAAACGGAGAGTAATACCGTATGAGCCCTTCGGGGGAAAGATTTATCGCCAAAGGATTAGCCCGCGTTAGATTAGGTAGTTGGTGGGGTAATGGCCTACCAAGCCTACGATCTATAGCTGGTTTTAGAGGATGATCAGCAACACTGGGACTGAGACACGGCCCAGACTCCTACGGGAGGCAGCAGTGGGGAATCTTGGACAATGGGGGCAACCCTGATCCAGCCATGCCGCGTGAGTGATGAAGGCCCTAGGGTCGTAAAGCTCTT…
589677	Proteobacteria	Alphaproteobacteria	Rhodospirillales	Rhodospirillales	P06_C044;P06_C049;P06_C052	Goniastrea;Platygyra;Porites	3	GGACGAACGCTGGCGGCGCGCTTAACACATGCAAGTCGAACGAGGAGCTTGTTTTCGGATGAGTTTCCTAGTGGCGCACGGGTGAGTAACGCGTGGGAATCTGCCCTTTGCTACGGAACAACCACGGGAAACTGTGGCTAATACCGTATAATGCCCTTCGGGGCCAAAGATTTATCGGCGAAGGAGGAGCCCGCGTCAGATTAGCTTGTTGGTGGGGTAACGGCCTACCAAGGCTCTGATCTGTAGCTGGTCTGAGAGGACGATCAGCCACACTGGGACTGAGACACGGCCCAGACTCCTACGGGAGGCAGCAGTGGGGAATCTTGGACAATGGGGGCAACCCTGATCCAGCGACGCCGCGTGGGTGATGAAGGCCTTAGGGTTGTAAACCCCTTTCAC…
583811	Proteobacteria	Alphaproteobacteria	Rhodospirillales	Rhodospirillales	P06_C044;P06_C049;P06_C052	Goniastrea;Platygyra;Porites	3	ACGAACGCTGGCGGCGCGCTTAACACATGCAAGTCGAACGAGGAGCTTGTTTTCGGATGAGTTTCCTAGTGGCGCACGGGTGAGTAACGCGTGGGAATCTGCCCTTTGCTACGGAACAACCACGGGAAACTGTGGCTAATACCGTATAATGCCCTTCGGGGCCAAAGATTTATCGGCGAAGGAGGAGCCCGCGTCAGATTAGCTTGTTGGTGGGGTAACGGCCTACCAAGGCTCTGATCTGTAGCTGGTCTGAGAGGACGATCAGCCACACTGGGACTGAGACACGGCCCAGACTCCTACGGGAGGCAGCAGTGGGGAATCTTGGACAATGGGGGCAACCCTGATCCAGCGACGCCGCGTGGGTGATGAAGGCCTTAGGGTTGTAAACCCCTTTCACCG…
533126	Proteobacteria	Alphaproteobacteria	Rhodospirillales	Rhodospirillales	P06_C044;P06_C049;P06_C052	Goniastrea;Platygyra;Porites	3	ACGAACGCTGGCGGCGCGCTTAACACATGCAAGTCGAACGAGGAGCTTGTTTTCGGATGAGTTTCCTAGTGGCGCACGGGTGAGTAACGCGTGGGAATCTGCCCTTTGCTACGGAACAACCACGGGAAACTGTGGCTAATACCGTATAATGCCCTTTCGGGGGCCAAAGATTTATCGGCGAAGGAGGAGCCCGCGTCAGATTAGCTTGTTGGTGGGGTAACGGCCTACCAAGGCTCTGATCTGTAGCTGGTCTGAGAGGACGATCAGCCACACTGGGACTGAGACACGGCCCAGACTCCTACGGGAGGCAGCAGTGGGGAATCTTGGACAATGGGGGCAACCCTGATCCAGCGACGCCGCGTGGGTGATGAAGGCCTTAGGGTTGTAAACCCCTTTCAC…
330525	Bacteroidetes	Cytophagia	Cytophagales	[Amoebophilaceae]	P01_C044;P03_C049	Millepora;Millepora	2	CCTGGCTCAGGATGAACGCTAGCGGCAGGCCTCATACATGCAAGTCGAGGGGCAGCAGGACACTTCGGTGTTGCTGGCGACCGGCGCACGGGTGCGTAACACGTATGCAATCTGCCTTGTACTGGAGCATAGCCCTCGGAAACGAAGATTAATACTCCATACAGTCTTACTAGCGCATGCTAGTAAGATGAAAGCTCCGGCGGTACAAGATGAGCATGCATCCCATTAGCTTGTTGGTGAGATAACAGCTCACCAAGGCTACGATGGGTAGGGGTTCTGAGAGGAAGATCCCCCACACTGGCACTGAGATACGGGCCAGACTCCTACGGGAGGCAGCAGTAGGGAATATTGGTCAATGGGCACAAGCCTGAACCAGCCATGCCGCGTGCAGGATGAAGG…
334987	Bacteroidetes	Cytophagia	Cytophagales	[Amoebophilaceae]	P01_C044;P03_C049	Millepora;Millepora	2	CCTGGCTCAGGATGAACGCTAGCGGCAGGCCTCATACATGCAAGTCGAGGGGCAGCAGGACACTTCGGTGTTGCTGGCGACCGGCGCACGGGTGCGTAACACGTATGCAATCTGCCTTGTACTGGAGCATAGCCCTCGGAAACGAAGATTAATACTCCATACAGTCTTACTAGCGCCTGCTAGTAAGATGAAAGCTCCGGCGGTACAAGATGAGCATGCATCCCATTAGCTTGTTGGTGAGATAACAGCTCACCAAGGCTACGATGGGTAGGGGTTCTGAGAGGAAGATCCCCCACACTGGCACTGAGATACGGGCCAGACTCCTACGGGAGGCAGCAGTAGGGAATATTGGTCAATGGGCGCAAGCCTGAACCAGCCATGCCGCGTGCAGGATGAAGG…
307118	Bacteroidetes	Cytophagia	Cytophagales	[Amoebophilaceae]	P01_C044;P03_C049	Millepora;Millepora	2	CCTGGCTCAGGATGAACGCTAGCGGCAGGCCTCATACATGCAAGTCGAGGGGCAGCAGGACACTTCGGTGTTGCTGGCGACCGGCGCACGGGTGCGTAACACGTATGCAATCTGCCTTGTACTGGAGCATAGCCCTCGGAAACGAAGATTAATACTCCATACAGTCTTACTAGCGCATGCTAGTAAAATGAAAGCTCCGGCGGTACAAGATGAGCATGCATCCCATTAGCTTGTTGGTGAGATAACAGCTCACCAAGGCTACGATGGGTAGGGGTTCTGAGAGGAAGATCCCCCACACTGGCACTGAGATACGGGCCAGACTCCTACGGGAGGCAGCAGTAGGGAATATTGGTCAATGGGCGCAAGCCTGAACCAGCCATGCCGCGTGCAGGATGAAGG…
345066	Bacteroidetes	Cytophagia	Cytophagales	[Amoebophilaceae]	P01_C044;P03_C049	Millepora;Millepora	2	CCTGGCTCAGGATGAACGCTAGCGGCAGGCCTCATACATGCAAGTCGAGGGGCAGCAGGACACTTCGGTGTTGCTGGCGACCGGCGCACGGGTGCGTAACACGTATGCAATCTGCCTTGTACTGGAGCATAGCCCTCGGAAACGAAGATTAATACTCCATACAGTCTTACTAGCGCATGCTAGTAAGATGAAAGCTCCGGCGGTACAAGATGAGCATGCATCCCATTAGCTTGTTGGTGAGATAACAGCTCACCAAGGCTACGATGGGTAGGGGTTCTGAGAGGAAGATCCCCCACACTGGCACTGAGATACGGGCCAGACTCCTACGGGAGGCAGCAGTAGGGAATATTGGTCAATGGGCGCAAGCCTGAACCAGCCATGCCGCGTGCAGGATGAAGG…
314344	Bacteroidetes	Cytophagia	Cytophagales	[Amoebophilaceae]	P01_C044;P03_C049	Millepora;Millepora	2	CCTGGCTCAGGATGAACGCAAGCGGCAGGCCTCATACATGCAAGTCGAGGGGCAGCAGGACACTTCGGTGTTGCTGGCGACCGGCGCACGGGTGCGTAACACGTATGCAATCTGCCTTGTACTGGAGCATAGCCCTCGGAAACGAAGATTAATACTCCATACAGTCTTACTAGCGCATGCTAGTAAGATGAAAGCTCCGGCGGTACAAGATGAGCATGCATCCCATTAGCTTGTTGGTGAGATAACAGCTCACCAAGGCTACGATGGGTAGGGGTTCTGAGAGGAAGATCCCCCACACTGGCACTGAGATACGGGCCAGACTCCTACGGGAGGCAGCAGTAGGGAATATTGGTCAATGGGCGCAAGCCTGAACCAGCCATGCCGCGTGCAGGATGAAGG…
344197	Bacteroidetes	Cytophagia	Cytophagales	[Amoebophilaceae]	P01_C044;P03_C049	Millepora;Millepora	2	CCTGGCTCAGGATGAACGCTAGCGGCAGGCCTCATACATGCAAGTCGAGGGGCAGCAGGACACTTCGGTGTTGCTGGCGACCGGCGCACGGGTGCGTAACACGTATGCAATCTGCCTTGTACTGGAGCATAGCCCTCGGAAACGAAGATTAATACTCCATACAGTCTTACTAGCGCCTGCTAGTAAGATGAAAGCTCCGGCGGTACAAGATGAGCATGCATCCCATTAGCTTGTTGGTGAGATAACAGCTCACCAAGGCTACGATGGGTAGGGGTTCTGAGAGGAAGATCCCCCACACTGGCACTGAGATACGGGCCAGACTCCTACGGGAGGCAGCAGTAGGGAATATTGGTCAATGGGCGCAAGCCTGAACCAGCCATGCCGCGTGCAGGATGAAGG…
1119770	Proteobacteria	Deltaproteobacteria	[Entotheonellales]	[Entotheonellaceae]	P06_C044;P08_C045	Goniastrea;Porites	2	AGTCGAACGAGAAAAGAAGCTTCGGCTTCTGAGTAAAGTGGCGAACGGGTGCGTAACACGTAAGTAATCTACCCTAAACTCTGGAATAACTTCCCGAAAGGGGAGCTAAGACTGGATAGGGTCCTCGAGGTGTAAGCCGCGGGGGGAAAGCAGGCCTCTGTCACAAGCTTGCGGTTTAGGATGAGCTTGCGTCCCATTAGTTTGTTGGTGAGGTAACGGCTCACCAAGACGACGATGGGTAGCTGGTCTGAGAGGATGATCAGTCACACTGGCACTGAGACACGGGCCAGACTCCTACGGGAGGCAGCAGTGGGGAATTTTGCGCAATGGGCGAAAGCCTGACGCAGTAACGCCGCGTGGAGGATGAAGGCCTTCGGGTTGTAAACTCCTGTCAGGGGG…
4424698	Actinobacteria	Acidimicrobiia	Acidimicrobiales	Acidimicrobiales	P06_C049;P06_C052	Platygyra;Porites	2	GGTGCGTAACACGTGAGGAACCTGCCCCGAAGACTGGGACAACCACGGGAAACTGTGGCTAATACCAGATGCCCTCCGCTGATCGCATGATCGGCAGAGGAAATGCTCCGGCGCTTCGGGAGGGCCTCGCGGCCTATCAGCTTGTTGGTGAGGTAACGGCTCACCAAGGCATCGACGGGTAGCTGGTCTGAGAGGACGATCAGCCACACTGGGACTGAGACACGGCCCAGACTCCTGCGGGAGGCAGCAGTGGGGAATCTTGCGCAATGGGCGAAAGCCTGACGCAGCAACGCCGCGTGGGGGATGAAGGCTCTCGGGTTGTAAACCCCTTTCAGCAGGGACGAAATTGACGGTACCTGAAGAAGAAGCCCCGGCCAACTACGTGCCAGCAGCCGCGGT…
347904	Proteobacteria	Alphaproteobacteria	Alphaproteobacteria	Alphaproteobacteria	P06_C049;P08_C047	Platygyra;NULL	2	GAGTTTGATCATGGCTCAGAACGAACGCTGGCGGCATGCTTAACACATGCAAGTCGAACGAGATCTTCGGATCTAGTGGCGCACGGGTGAGTAACGCGTGGAAACCTACCATTCTGTATGGGATAACGATTGGAAACGATCGCTAATACCGTATACGCCCTGTGGGGGAAAGGTCCGCCGCAGAATGAGGGGTCCGCGTCCGATTAGCTTGTTGGTAAGGTAATGGCTTACCAAGGCGACGATCGGTAGCTGGTCTGAGAGGATGATCAGCCACACTGGGACTGAGACACGGCCCAGACTCCTACGGGAGGCAGCAGTGGGGAATATTGGACAATGGGGGCAACCCTGATCCAGCAATGCCGCGTGTGTGATGAAGGCCTTAGGGTTGTAAAACACTTT…
1105216	Proteobacteria	Alphaproteobacteria	Alphaproteobacteria	Alphaproteobacteria	P06_C049;P06_C052	Platygyra;Porites	2	GTTTGATCATGGCTCAGAACGAACGCTGGCGGCAGGCCTAACACATGCAAGTCGAAGGAGAAGTTTCTCTTCGGAGAGATGGACACTGGCGCACGGGTGAGTAACGCGTGGGAATCTACCCTGGGGTGGGGGACAACCGCTGGAAACGGCGGCTAATACCGCATACGCCTTGAGAGGGAAAGCTTTAGCGCCCTGGGATGAGCCCGCGTTAGATTAGGTAGTTGGTGGGGTAATGGCCTACCAAGCCGACGATCTATAGCTGGTCTGAGAGGATGATCAGCCACACTGGGACTGAGACACGGCCCAGACTCCTACGGGAGGCAGCAGTGGGGAATATTGGACAATGGGGGCAACCCTGATCCAGCCATGCCGCGTGCGTGAAGAAGGCCTTAGGGTTGT…
1123043	Proteobacteria	Alphaproteobacteria	Alphaproteobacteria	Alphaproteobacteria	P03_C044;P06_C049	Pocillopora;Platygyra	2	AGAGTTTGATCCTGGCTCAGAACGAACGCTGGCGGCAGGCTTAACACATGCAAGTCGAACGAGAAGCCAGGCTTCGGCCTGGTGGAAAGTGGCAGACGGGTGAGGAACACGTGGGAATCTGCCCAGTGGTACGGAATAACTTCGGGAAACCGGAGCTAATGCCGTATACGCCCTTCGGGGGAAAGATTTATCGCCATTGGATGAGCCCGCGTCGGATTAGCTTGTTGGTAGGGTAACGGCCTACCAAGGCTACGATCCGTAGCTGGTCTGAGAGGATGATCAGCCACACTGGGACTGAGACACGGCCCAGACTCCTACGGGAGGCAGCAGTGGGGAATATTGCACAATGGGCGCAAGCCTGATGCAGCCATGCCGCGTGAGTGAAGAAGGCCTTAGGGT…
550815	Proteobacteria	Alphaproteobacteria	Alphaproteobacteria	Alphaproteobacteria	P06_C049;P06_C052	Platygyra;Porites	2	ACGAACGCTGGCGGCAGGCCTAACACATGCAAGTCGAAGGAGAAGTTTCTCTTCGGAGAGATGGACACTGGCGCACGGGTGAGTAACGCGTGGGAATCTACCCCGGGGTGGGGGACAACCGCTGGAAACGGCGGCTAATACCGCATACGCCTTGAGAGGGAAAGCTTTAGCGCCCTGGGATGAGCCCGCGTTAGATTAGGTAGTTGGTGGGGTAATGGCCTACCAAGCCTACGATCTATAGCTGGTCTGAGAGGATGATCAGCCACACTGGGACTGAGACACGGCCCAGACTCCTACGGGAGGCAGCAGTGGGGAATATTGGACAATGGGGGCAACCCTGATCCAGCCATGCCGCGTGCGTGAAGAAGGCCTTAGGGTTGTAAAGCGCTTTCACTGGTG…
155758	Proteobacteria	Alphaproteobacteria	Alphaproteobacteria	Alphaproteobacteria	P06_C049;P06_C052	Platygyra;Porites	2	AGTTTGATCCTGGCTCAGAACGAACGCTGGCGGCAGGCTTAACACATGCAAGTCGAACGCGAACGTGCCTTCGGGCATTAGTAGAGTGGCAGACGGGTGAGTAACGCGTGGGAACCTACCTAGGGGTACGGAATAACGCAGGGAAACTTGTGCTAATACCGAATACGTCCTTCGGGAGAAAGATTTATCGCCCCTAGATGGGCCCGCGTTGGATTAGTTTGTTGGTGAGGTAATGGCTCACCAAGGCTACGATCCATAGCTGGTCTGAGAGGATGATCAGCCACACTGGGACTGAGACACGGCCCAGACTCCTACGGGAGGCAGCAGTGGGGAATCTTGCACAATGGGCGAAAGCCTGATGCAGCCATGCCGCGTGAGTGATGAAGGCCCTAGGGTTGT…
350821	Proteobacteria	Alphaproteobacteria	Alphaproteobacteria	Alphaproteobacteria	P06_C049;P08_C047	Platygyra;NULL	2	AGAGTTTGATCATGGCTCAGAACGAACGCTGGCGGCATGCTTAACACATGCAAGTCGAACGAGATCTTCGGATCTAGTGGCGCACGGGTGAGTAACGCGTGGAAACCTACCATTCTGTACGGAATAACGATTGGAAACGATCGCTAATACCGTATACGCCCTGTGGGGGAAAGGTCCGCCGCAGAATGAGGGGTCCGCGTCCGATTAGCTAGTTGGTAAGGTAATGGCTTACCAAGGCGACGATCGGTAGCTGGTCTGAGAGGATGATCAGCCACACTGGGACTGAGACACGGCCCAGACTCCTACGGGAGGCAGCAGTGGGGAATATTGGACAATGGGGGCAACCCTGATCCAGCAATGCCGCGTGTGTGATGAAGGCCTTAGGGTTGTAAAACACTT…
928501	Proteobacteria	Alphaproteobacteria	Alphaproteobacteria	Alphaproteobacteria	P06_C049;P06_C052	Platygyra;Porites	2	AGTTTGATCCTGGCTCAGAACGAACGCTGGCGGCAGGCCTAACACATGCAAGTCGAACGTGAAGCAGGAGCTTGCTCCTGTGGAAAGTGGCAGACGGGTGAGTAACGCGTGGGAATTTACCCAGCTCTACGGAATAACGCAGGGAAACTTGTGCTAATACCGTATACGTCCTCCGGGAGAAAGATTTATCGGAGTTGGATGAGCCCGCGTTAGATTAGTTTGTTGGTGGGGTAATGGCCTACCAAGACTACGATCTATAGCTGGTCTGAGAGGATGATCAGCCACACTGGGACTGAGACACGGCCCAGACTCCTACGGGAGGCAGCAGTGGGGAATATTGCACAATGGGCGCAAGCCTGATGCAGCCATGCCGCGTGAGTGAAGAAGGCCTTAGGGTTG…
334647	Proteobacteria	Alphaproteobacteria	Alphaproteobacteria	Alphaproteobacteria	P06_C049;P06_C052	Platygyra;Porites	2	CTGGCTCAGAACGAACGCTGGCGGCAGGCCTAACCCATGCAAGTCGAACGATGAGGCCCCTTCGGGGGTACATCAGTGGCGCACGGGTGAGTAACGCGTGGGAACCTGCCCTGGGGTACGGAATAACTACGGGAAACTGTAGCCAATACCGTATACCCCTCATGGGGGAAAGATTTATCGCCCTGGGATGGGCCCGCGTCGGATTAAGTTGTTGGTGGGGTAATGGCCTACCAAGCCTGCGATCCCCATCTGGTCTGATAGGATGATCAACCACACTGGGACTGAGACACGGCCCAAACTCCTACGGGAGGCAGCAGTGGGGAATATTGGACAATGGGGGCAACCCTGATCCAACCATGCCGCGTGCGTGAAAAAGGCCTTAGGGTTGTAAAGCGCTTT…
272553	Proteobacteria	Alphaproteobacteria	Alphaproteobacteria	Alphaproteobacteria	P03_C044;P06_C052	Pocillopora;Porites	2	AACGCTGGCGGCAGGCTTAACACATGCAAGTCGAACGAGAAGCCAGGCTTCGGCCTGGTGGAAAGTGGCAGACGGGTGAGGAACACGTGGGAATCTGCCCAGTGGTACGGAATAACTTCGGGAAACCGGAGCTAATGCCGTATACGCCCTTCGGGGGAAAGATTTATCGCCATTGGATGAGCCCGCGTCGGATTAGCTTGTTGGTAGGGTAACGGCCTACCAAGGCGACGATCCGTAGCTGGTCTGAGAGGATGATCAGCCACACTGGGACTGAGACACGGCCCAGACTCCTACGGGAGGCAGCAGTGGGGAATATTGCACAATGGGCGCAAGCCTGATGCAGCCATGCCGCGTGAGTGAAGAAGGCCTTAGGGTTGTAAAACTCTTTCACCGGTGAAG…
584536	Proteobacteria	Alphaproteobacteria	Alphaproteobacteria	Alphaproteobacteria	P06_C049;P06_C052	Platygyra;Porites	2	ACGAACGCTGGCGGCAGGCCTAACACATGCAAGTCGAACGTGAAGCTGGAGCTTGCTCCAGTGGAAAGTGGCAGACGGGTGAGTAACGCGTGGGAATTTACCCAGTGGTTCGGAATAACTTCGGGAAACCGGAGCTAATACCGAATACGCCCTCCGGGGGAAAGATTTATCGCCATTGGATGAGCCCGCGTCGGATTAGCTTGTTGGTGGGGTAAAAGCCTACCAAGGCGACGATCCGTAGCTGGTCTGAGAGGATGATCAGCCACACTGGGACTGAGACACGGCCCAGACTCCTACGGGAGGCAGCAGTGGGGAATATTGCACAATGGGCGCAAGCCTGATGCAGCCATGCCGCGTGAGTGAAGAAGGCCTTAGGGTTGTAAAACTCTTTCACCGGTG…
317373	Proteobacteria	Alphaproteobacteria	Alphaproteobacteria	Alphaproteobacteria	P03_C044;P08_C047	Pocillopora;NULL	2	AGTTTGATCCTGGCTCAGAACGAACGCTGGCGGCATGCTTAACACATGCAAGTCGAACGAGATCTTCGGATCTAGTGGCGCACGGGTGAGTAACGCGTGGAAACCTACCATTCTGTATGGGATAACGATTGGAAACGATCGCTAATACCGTATACGCCCTGTGGGGGAAAGGTCCGCCGCAGAATGAGGGGTCCGCGTCCGATTAGCTTGTTGGTAAGGTAATGGCTTACCAAGGCGACGATCGGTAGCTGGTCTGAGAGGATGATCAGCCACACTGGGACTGAGACACGGCCCAGACTCCTACGGGAGGCAGCAGTGGGGAATATTGGACAATGGGGGCAACCCTGATCCAGCAATGCCGCGTGTGTGATGAAGGCCTTAGGGTTGTAAAACACTTTC…
581316	Proteobacteria	Alphaproteobacteria	Alphaproteobacteria	Alphaproteobacteria	P06_C052;P08_C051	Porites;Fungia	2	ACGAACGCTGGCGGCAGGCCTAACACATGCAAGTCGAACGTGAAGCCAGGCTTCGGCCTGGTGGAAAGTGGCAGACGGGTGAGTAACGCGTGGGAATTTACCCAGTGGTATGGAATAACTTCGGGAAACCGGAGCTAATACCGTATACGCCCTTCGGGGGAAAGATTTATCGCCATTGGATGAGCCCGCGTCGGATTAGCTTGTTGGTGGGGTAAAAGCCCACCAAGGCGACGATCCGTAGCTGGTCTGAGAGGATGATCAGCCACACTGGGACTGAGACACGGCCCAGACTCCTACGGGAGGCAGCAGTGGGGAATATTGCACAATGGGCGCAAGCCTGATGCAGCCATGCCGCGTGAGTGAAGAAGGCCCTAGGGTTGTAAAACTCTTTCACCGGTG…
270010	Proteobacteria	Alphaproteobacteria	Alphaproteobacteria	Alphaproteobacteria	P03_C044;P06_C052	Pocillopora;Porites	2	GCTGGCGGCAGGCCTAACACATGCAAGTCGAACGAGAAGCCAGGCTTCGGCCTGGGGGAAAGTGGCAGACGGGTGAGTAACGCGTGGGAACCTACCCTGGGGTACGGAATAACTTCGGGAAACCGGAACTAATACCGTATACGTCCTTCGGGAGAAAGATTTATCGCCCCTGGATGGGCCCGCGTCGGATTAGCTTGTTGGTGAGGTAACGGCTCACCAAGGCGACGATCCGTAGCTGGTCTGAGAGGATGATCAGCCACACTGGGACTGAGACACGGCCCAGACTCCTACGGGAGGCAGCAGTGGGGAATATTGCGCAATGGGCGAAAGCCTGACGCAGCCATGCCGCGTGAGTGATGAAGGCCTTAGGGTTGTAAAGCTCTTTCAGTGGTGAAGATA…
156247	Proteobacteria	Alphaproteobacteria	Alphaproteobacteria	Alphaproteobacteria	P06_C049;P06_C052	Platygyra;Porites	2	GAGTTTGATCCTGGCTCAGAACGAACGCTGGCGGCAGGCCTAACACATGCAAGTCGAACGAGAAGCTGGAGCTTGCTCCAGTGGAAAGTGGCAGACGGGTGAGTAACGCGTGGGAATTTACCCAATGGTACGGAATAACGCAGGGAAACCGGTGCTAATACCGTATAAGCCCCTCGGGGGAAAGATTTATCGCCATTGGATGAGCCCGCGTCGGATTAGCTTGTTGGTGAGGTAAAAGCTCACCAAGGCGACGATCCGTAGCTGGTCTGAGAGGATGATCAGCCACACTGGGACTGAGACACGGCCCAGACTCCTACGGGAGGCAGCAGTGGGGAATATTGCACAATGGGCGAAAGCCTGATGCAGCCATGCCGCGTGAGTGAAGAAGGCCCTAGGGTT…
585796	Proteobacteria	Alphaproteobacteria	Alphaproteobacteria	Alphaproteobacteria	P06_C049;P06_C052	Platygyra;Porites	2	ACGAACGCTGGCGGCAGGCCTAACACATGCAAGTCGAACGTGAAGCAGGGGCTTGCTCCTGTGGAAAGTGGCAGACGGGTGAGTAACGCGTGGGAATCTACCCAGCTCTACGGAATAACGCAGGGAAACTTGTGCTAATACCGTATACGTCCTCCGGGAGAAAGATTTATCGGAGTTGGATGAGCCCGCGTTAGATTAGTTTGTTGGTGGGGTAACGGCCTACCAAGACTACGATCTATAGCTGGTCTGAGAGGATGATCAGCCACACTGGGACTGAGACACGGCCCAGACTCCTACGGGAGGCAGCAGTGGGGAATATTGCACAATGGGCGCAAGCCTGATGCAGCCATGCCGCGTGAGTGAAGAAGGCCTTAGGGTTGTAAAACTCTTTCATCGGTG…
317766	Proteobacteria	Alphaproteobacteria	Alphaproteobacteria	Alphaproteobacteria	P03_C051;P06_C049	Millepora;Platygyra	2	CCTGGCTCAGAACGAACGCTGGCGGCAGGCCTAACACATGCAAGTCGAACGCTCTCTTCGGAGGGAGTGGCGCACGGGTGAGTAACGCGTGGGAACCTGCCCTGGGGTAGGGAATAACCGCTGGAAACGGCGGCTAATACCCTATACGCCCTTTGGGGGAAAGACTTATCGCCCTGGGATGGGCCCGCGTCGGATTAGGTAGTTGGTGTGGTAAGAGCGCACCAAGCCTGCGATCCGTAGCTGGTCTGAGAGGATGATCAGCCACACTGGGACTGAGACACGGCCCAGACTCCTACGGGAGGCAGCAGTGGGGAATATTGGACAATGGGGGCAACCCTGATCCAGCCATGCCGCGTGAGTGAAGAAGGCCTTAGGGTTGTAAAGCTCTTTCAGTCGTGA…
576634	Proteobacteria	Alphaproteobacteria	Alphaproteobacteria	Alphaproteobacteria	P06_C049;P06_C052	Platygyra;Porites	2	ACGAACGCTGGCGGCAGGCCTAACACATGCAAGTCGAACGTGAAGCTGGAGCTTGCTCCAGTGGAAAGTGGCAGACGGGTGAGTAACGCGTGGGAATTTACCCAGTGGTTCGGAATAACTTCGGGAAACCGGAGCTAATACCGAATACGCCCTCCGGGGGAAAGATTTATCGCCATTGGATGAGCCCGCGTCGGATTAGCTTGTTGGTGGGGTAAAAGCCTACCAAGGCGACGATCCGTAGCTGGTCTGAGAGGATGATCAGCCACACTGGGACTGAGACACGGCCCAGACTCCTACGGGAGGCAGCAGTGGGGAATATTGCACAATGGGCGCAAGCCTGATGCAGCCATGCCGCGTGAGTGAAGAAGGCCTTAGGGTTGTAAAACTCTTTCACCGGTG…
3916474	Proteobacteria	Alphaproteobacteria	Alphaproteobacteria	Alphaproteobacteria	P03_C044;P06_C049	Pocillopora;Platygyra	2	GGAAACTTGTGCTAATACCGTATACGTCCTTCGGGAGAAAGATTTATCGCCCCTAGATGGGCCCGCGTTGGATTAGCTTGTTGGTGAGGTAATGGCTCACCAAGGCTACGATCCATAGCTGGTCTGAGAGGATGATCAGCCACACTGGGACTGAGACACGGCCCAGATTCTTACGGGAGGCAGCAGTGGGGAATCTTGCACAATGGGCGAAAGCCTGATGCAGCCATGCCGCGTGAGTGATGAAGGCCCTAGGGTTGTAAAACTCTTTCAGTGGGGAAGATAATGACGGTACCCACAGAAGAAGCTCCGGCTAACTCCGTGCCAGCAGCCGCGGTAATACGGAGGGAGCTAGCGTTGTTCGGAATTACTGGGCGTAAAGCGCACGTAGGCGGACTGATC…
262064	Proteobacteria	Gammaproteobacteria	Alteromonadales	Alteromonadales	P01_C043;P03_C052	Millepora;Millepora	2	AGTTTGATCTTGGCTCAGATTGAACGCTGGCGGCAGGCCTAACACATGCAAGTCGAGCGAGAAAGCACTTCGGTGCGAGTACAGCGGCGGACGGGTGAGTAACGCGTAGGAATCTACCAAGTAGTGGGGGACAACATGTGGAAACGCATGCTAATACCGCATACGCCCTAAGGGGGAAAGCGGGGGATCTTCGGACCTCGTGCTATTTGATGAGCCTGCGTAAGATTAGCTAGTTGGTGAGGTAATGGCTCACCAAGGCGACGATCTTTAGCTGGTCTGAGAGGATGATCAGCCACACTGGAACTGAGACACGGTCCAGACTCCTACGGGAGGCAGCAGTGGGGAATACTGCACAATGGAGGAAACTCTGATGCAGCCATGCCGCGTGTGTGAAGAAGG…
151941	Proteobacteria	Gammaproteobacteria	Alteromonadales	Alteromonadales	P01_C043;P03_C049	Millepora;Millepora	2	GAGTTTGATCTCTGGCTCAGATTGAACGCTGGCGGCAGGCCTAACACATGCAAGTCGAGCGCGAAAGGTCTTCGGACTGAGTAGAGCGGCGGACGGGTGAGTAACGCGTAGGAATCTACCTAGTAGTGGGGGACAACCTGTGGAAACGCAGGCTAATACCGCATACGCCCTATGGGGGAAAGCGGGGGATCTTCGGACCTCGTGCTATTAGATGAGCCTGCGTAAGATTAGCTTGTTGGTGAGGTAAAGGCTCACCAAGGCGACGATCTTTAGCTGGTCTGAGAGGATGATCAGTCACACTGGAACTGAGACACGGTCCAGACTCCTACGGGAGGCAGCAGTGGGGAATATTGCACAATGGGGGAAACCCTGATGCAGCCATGCCGCGTGTGTGAAGAA…
271257	Proteobacteria	Gammaproteobacteria	Alteromonadales	Alteromonadales	P03_C049;P03_C052	Millepora;Millepora	2	GAGTTTGATCCTGGCTCAGATTGAACGCTGGCGGCAGGCCTAACACATGCAAGTCGAGCGAGAAAGCACTTCGGTGCGAGTACAGCGGCGGACGGGTGAGTAACGCGTAGGAATCTACCAAGTAGTGGGGGACAACATGTGGAAACGCATGCTAATACCGCATACGCCCTAAGGGGGAAAGCGGGGGATCTTCGGACCTCGTGCTATTTGATGAGCCTGCGTAAGATTAGCTAGTTGGTGAGGTAATGGCTCACCAAGGCGACGATCTTTAGCTGGTCTGAGAGGATGATCAGCCACACTGGAACTGAGACACGGTCCAGACTCCTACGGGAGGCAGCAGTGGGGAATATTGCACAATGGGGGAAACCCTGATGCAGCCATGCCGCGTGTGTGAAGAAG…
153584	Proteobacteria	Gammaproteobacteria	Alteromonadales	Alteromonadales	P01_C043;P03_C052	Millepora;Millepora	2	AGTTTGATCCTGGCTCAGATTGAACGCTGGCGGCAGGCCTAACACATGCAAGTCGAGCGAGAAAGGTCTTCGGACTGAGTAGAGCGGCGGACGGGTGAGTAACGCGTAGGAATCTACCAAGTAGTGGGGGACAACCTGTGGAAACGCAGGCTAATACCGCATACGCCCTACGGGGGAAAGCGGGGGATCTTCGGACCTCGTGCTATTTGATGAGCCTGCGTAAGATTAGCTAGTTGGTGGGGTAAAGGCTCACCAAGGCGACGATCTTTAGCTGGTCTGAGAGGATGATCAGCCACACTGGAACTGAGACACGGTCCAGACTCCTACGGGAGGCAGCAGTGGGGAATATTGCACAATGGGGGAAACCCTGATGCAGCCATGCCGCGTGTGTGAAGAAGG…
153190	Proteobacteria	Gammaproteobacteria	Alteromonadales	Alteromonadales	P01_C043;P03_C052	Millepora;Millepora	2	GAGTTTGATCCTGTGCTCAGATTGAACGCTGGCGGCAGGCCTAACACATGCAAGTCGAGCGCGAAAGGTCTTCGGACTGAGTAGAGCGGCGGACGGGTGAGTAACGCGTAGGAATCTACCTAGTAGTGGGGGACAACCTGTGGAAACGCAGGCTAATACCGCATACGCCCTATGGGGGAAAGCGGGGGATCTTCGGACCTCGTGCTATTAGATGAGCCTGCGTAAGATTAGCTTGTTGGTGAGGTAAAGGCTCACCAAGGCGACGATCTTTAGCTGGTCTGAGAGGATGATCAGTCACACTGGAACTGAGACACGGTCCAGACTCCTACGGGAGGCAGCAGTGGGGAATATTGCACAATGGGGGAAACCCTGATGCAGCCATGCCGCGTGTGTGAAGAA…
150989	Proteobacteria	Gammaproteobacteria	Alteromonadales	Alteromonadales	P03_C049;P03_C052	Millepora;Millepora	2	GAGTTTGATCCTGGCTCAGATTGAACGCTGGCGGCAGGCCTAACACATGCAAGTCGAGCGCGAAAGGTCTTCGGACTGAGTAGAGCGGCGGACGGGTGAGTAACGCGTAGGAATCTACCTAGTAGTGGGGGACAACCTGTGGAAACGCAGGCTAATACCGCATACGCCCTATGGGGGAAAGCGGGGGATCTTCGGACCTCGTGCTATTAGATGGGCCTGCGCAAGATTAGCTTGTTGGTGAGGTAAAGGCTCACCAAGGCGACGATCTTTAGCTGGTCTGAGAGGATGATCAGTCACACTGGAACTGAGACACGGTCCAGACTCCTACGGGAGGCAGCAGTGGGGAATATTGCACAATGGGGGAAACCCTGATGCAGCCATGCCGCGTGTGTGAAGAAG…
539848	Acidobacteria	Acidobacteria-6	BPC015	BPC015	P06_C049;P06_C052	Platygyra;Porites	2	AGAGTTTGATCCTGGCTCAGAATCAACGCTGGCGGCGTGCCTAACACATGCAAGTCGAGCGCGAACGGGGACTTCGGTTCCCTAGTAGAGCGGCGAACGGGTGAGTAACACGTGGGTAATCTGCCTCCGGGTGGGGAATAACTCAGGGAAACTTGAGCTAATTCCGCATAACGTGGCCGATCACAGGATCGGCTACCAAAGCTGGGGACCCTTCGGGGCCTGGCGCCTGGAGAGGAGCCCGCGGCCAATTAGCTTGTTGGTGAGGTAATGGCTCACCAAGGCTCCGATTGGTAGCCGGCCTGAGAGGGCGGACGGTCACACTGGAACTGAGACACGGTCCAGACTCCTACGGGAGGCAGCAGTGAGGAATTTTCGTCAATGGGGGAAACCCTGAACGAG…
3180462	Chloroflexi	Anaerolineae	Caldilineales	Caldilineaceae	P06_C052;P08_C046	Porites;Galaxea	2	AGTTTGATCCTGGCTCAGGATGAACGCTGGCGGCGTGCTTAACACATGCAAGTCGAACGGGAAGCGGTGCATATTTGCTTCGGTGAATTTTGTGCCGTGGAGAGTGGCGAACGGGTGCGTAACACGTAGGTAACCTGCCCCGAAAGGGGGGATAACCACGGGAAACTGTGGCTAATACCGCATGATCTCGCCGGGACGAGAGTTCGGTGAGGAAAGCTGAGGCGATTTGGGAGGGGCCTGCGGTCGATTAGCTGGTTGGTGGGGTAAAGGCCTACCAAGGCGATGATCGATAGCTGTTCTGAGAGGAAGACCAGCCACACGGGAACTGAGACACGGTTCCGACTCCTACGGGGGGCAGCAGTGAGGAATATTGCGCAATGGGGGAAACCCTGACGCAGC…
1106808	Proteobacteria	Gammaproteobacteria	Chromatiales	Chromatiales	P03_C049;P03_C051	Millepora;Millepora	2	GCTCTCGGCTGACGAGTGGCGGACGGGTGAGTAATGCTTAGGAATCTGCCCAGTAGCGGGGGACAACATTCGGAAACGGATGCTAATACCGCATACGCCCTACGGGGGAAAGCAGGGGATCTTCGGACCTTGCACTATTGGATGAGCCTAAGTCAGATTAGCTTGTTGGTGGGGTAATGGCCTACCAAGGCGACGATCTGTAGCTGGTCTGAGAGGACGATCAGCCACACTGGAACTGAGACACGGTCCAGACTCCTACGGGAGGCAGCAGTGGGGAATATTGCACAATGGGGGAAACCCTGATGCAGCAATGCCGCGTGTGTGAAGAAGGCCTGCGGGTTGTAAAGCACTTTCAGTAAGGAGGAAAAGTATGTAGTTAATAACTGCATACCGTGACGT…
548975	Proteobacteria	Gammaproteobacteria	Chromatiales	Chromatiales	P03_C049;P03_C051	Millepora;Millepora	2	AGTTTGATCCTGGCTCAGATTGAACGCTGGCGGCATGCCTAACACATGCAAGTCGAACGGTAACAGGCGGAGCTTGCTCTGCGCTGACGAGTGGCGGACGGGTGAGTAATGCTTAGGAATCTGCCCAGTAGCGGGGGACAACAGTCGGAAACGGTTGCTAATACCGCATACGCCCTACGGGGGAAAGCAGGGGATCTTCGGACCTTGCACTATTGGATGAGCCTAAGTCAGATTAGCTTGTTGGTGGGGTAAAAGCCTACCAAGGCGACGATCTGTAGCTGGTCTGAGAGGACGATCAGCCACACTGGAACTGAGACACGGTCCAGACTCCTACGGGAGGCAGCAGTGGGGAATATTGCACAATGGGCGCAAGCCTGATGCAGCAATGCCGCGTGTGTG…
541570	Proteobacteria	Gammaproteobacteria	Chromatiales	Chromatiales	P01_C043;P03_C051	Millepora;Millepora	2	AGTTTGATCCTGGCTCAGATTGAACGCTGGCGGCATGCCTAACACATGCAAGTCGAACGGTAACAGGCGGAGCTTGCTCTGCGCTGACGAGTGGCGGACGGGTGAGTAATGCTTAGGAATCTGCCCAGTAGTGGGGGACAACAGTCGGAAACGGTTGCTAATACCGCATACGCCCTACGGGGGAAAGCAGGGGATCTTCGGACCTTGCACTATTGGATGAGCCTAAGTCAGATTAGCTTGTTGGTGGGGTAAAAGCCTACCAAGGCGACGATCTGTAGCTGGTTTGAGAGGACGATCAGCCACACTGGAACTGAGACACGGTCCAGACTCCTACGGGAGGCAGCAGTGGGGAATATTGCACAATGGGCGCAAGCCTGATGCAGCAATGCCGCGTGTGTG…
2463842	Proteobacteria	Gammaproteobacteria	Chromatiales	Chromatiales	P03_C049;P03_C051	Millepora;Millepora	2	AGTTTGATCCTGGCTCAGATTGAACGCTAGCGGCATGCTTAACACATGCAAGTCGATCGGTAACAGCAGAGCTTGCTCTGGCTGACGAGTGGCGGACGGGTGAGTAATGCTTAGGAATCTGCCCAGTAGCGGGGGACAACATGGTGAAAACCATGCTAATACCGCATACGCCCTACGGGGGAAAGCAGGGGATCTTCGGACCTTGCACTATTGGATGAGCCTAAGTCAGATTAGCTTGTTGGTGGGGTAAAGGCCTACCAAGGCGACGATCTGTAGCTGGTCTGAGAGGACGATCAGCCACACTGGAACTGAGACACGGTCCAGACTCCTACGGGAGGCAGCAGTGGGGAATATTGCACAATGGGCGCAAGCCTGATGCAGCAATGCCGCGTGTGTGAA…
1134800	Proteobacteria	Gammaproteobacteria	Chromatiales	Chromatiales	P03_C049;P03_C051	Millepora;Millepora	2	AGTTTGATCCTGGCTCAGATTGAACGCTGGCGGCATGCTTAACACATGCAAGTCGAACGGTAACAGGCGGAGCTTGCTCTGCGCTGACGAGTGGCGGACGGGTGAGTAATGCTTAGGAATCTGCCCAGTAGCGGGGGACAACGTGTGGAAACGCACGCTAATACCGCATACGCCCTACGGGGGAAAGCAAGGGATCTTCGGACCTTGCGCTATTGGATGAGCCTAAGTCAGATTAGCTTGTTGGTGGGGTAATAGCCTACCAAGGCGACGATCTGTAGCTGGTCTGAGAGGACGATCAGCCACACTGGAACTGAGACACGGTCCAGACTCCTACGGGAGGCAGCAGTGGGGAATATTGCACAATGGGCGCAAGCCTGATGCAGCAATGCCGCGTGTGTG…
3704844	Proteobacteria	Gammaproteobacteria	Chromatiales	Chromatiales	P01_C043;P03_C051	Millepora;Millepora	2	GCGGACGGGTGAGTAATGCTTAGGAATCTGCCCAGTAGCGGGGGACAACATGTGGAAACGCATGCTAATACCGCATACGCCCTACGGGGGAAAGCAGGGGATCTTCGGACCTTGCACTATTGGATGAGCCTAAGTCGGATTAGCTTGTTGGTGGGGTAAAAGCCTACCAAGGCGACGATCCGTAGCTGGTCTGAGAGGACGATCAGCCACACTGGAACTGAGACACGGTCCAGACTCCTACGGGAGGCAGCAGTGGGGAATATTGCACAATGGGCGCAAGCCTGATGCAGCAATGCCGCGTGTGTGAAGAAGGCCTGCGGGTTGTAAAGCACTTTCAGTAGGGAGGAAAAGTTAATAGTTAATAACTGTTAGCCCTGACGTTACCTACAGAAGAAGCAC…
590896	Proteobacteria	Gammaproteobacteria	Chromatiales	Chromatiales	P03_C049;P03_C051	Millepora;Millepora	2	TGAACGCTGGCGGCATGCCTAACACATGCAAGTCGAACGGTAACAGGCGGAGTTTACTCTGCGCTGACGAGTGGCGGACGGGTGAGTAATGCTTAGGAATCTGCCCGGTAGCGGGGGATAGCTCGGGGAAACTCGAATTAATACCGCATACGCCCTACGGGGGAAAGCGGGGGATCTTCGGACCTCGCACTATTGGATGAGCCTAAGTCAGATTAGCTAGTTGGTAGGGTAAAGGCCTACCAAGGCGACGATCTGTAGCTGGTCTGAGAGGACGATCAGCCACACTGGGACTGAGACACGGCCCAGACTCCTACGGGAGGCAGCAGTGGGGAATATTGGACAATGGGGGCAACCCTGATCCAGCAATGCCTCGTGTGTGAAGAAGGCCTGCGGGTTGTA…
837905	Proteobacteria	Gammaproteobacteria	Chromatiales	Chromatiales	P01_C044;P03_C051	Millepora;Millepora	2	AGAGTTTGATCCTGGCTCAGATTGAACGCTGGCGGCATGCCTAACACATGCAAGTCGAACGGTAACAGGCGGAGCTTGCTCTGCGCTGACGAGTGGCGGACGGGTGAGTAATGCTTAGGAATCTGCCCAGTAGCGGGGGACAACAGTCGGAAACGGTTGCTAATACCGCATACGCCCTACGGGGGAAAGCAGGGGATCTTCGGACCTTGCACTATTGGATGAGCCTAAGTCAGATTAGCTTGTTGGTGGGGTAAAAGCCTACCAAGGCGACGATCTGTAGCTGGTCTGAGAGGACGATCAGCCACACTGGAACTGAGACACGGTCCAGACTCCTACGGGAGGCAGCAGTGGGGAATATTGCACAATGGGCGCAAGCCTGATGCAGCAATGCCGCGTGTG…
4473005	Proteobacteria	Gammaproteobacteria	Chromatiales	Chromatiales	P06_C049;P06_C052	Platygyra;Porites	2	TTGATCCTGGCTCAGATTGAACGCTGGCGGCATGCCTAACACATGCAAGTCGAACGGTAACGACTTCATTACCTTCGGGTAATGAAGGGCGACGAGTGGCGGACGGGTGAGTAACGCATAGGAATCTGCCCAGTAGTGGGGGACAACTCCGGGAAACCGGAGCTAATACCGCATACGCCCTACGGGGGAAAGCGGAGGATCTTCGGACCTCGCGCTATTGGATGAGCCTATGTCTGATTAGCTTGTTGGTAGGGTAACGGCCTACCAAGGCAACGATCAGTAGCTGGTCTGAGAGGATGATCAGCCACACTGCGACTGAGACACGGCGCAGACTCCTACGGGAGGCAGCAGTGGGGAATGTTGCACAATGGGCGCAAGCCTGATGCAGCAATGCCGCGT…
3249374	Proteobacteria	Gammaproteobacteria	Chromatiales	Chromatiales	P06_C049;P06_C052	Platygyra;Porites	2	GAGTTTGATCCTGGCTCAGATTGAACGCTGGCGGCATGCCTAACACATGCAAGTCGAACGGTAACGACTTCTTTACTTTCGGGTAAAGAAGGGCGACGAGTGGCGGACGGGTGAGTAACGCATAGGAATCTGCCCAGTAGTGGGGGACAACCTGGGGAAACCCAGGCTAATACCGCATACGCCCTACGGGGGAAAGCGGGGGATCTTCGGACCTCGCGCTATTGGATGAGCCTATGTCTGATTAGCTTGTTGGTAGGGTAACGGCCTACCAAGGCAACGATCAGTAGCTGGTCTGAGAGGATGATCAGCCACACTGCGACTGAGACACGGCGCAGACTCCTACGGGAGGCAGCAGTGGGGAATATTGCACAATGGGCGCAAGCCTGATGCAGCAATGCC…
587925	Proteobacteria	Gammaproteobacteria	Chromatiales	Chromatiales	P01_C043;P03_C051	Millepora;Millepora	2	AGTTTGATCCTGGCTCAGATTGAACGCTGGCGGCATGCCTAACACATGCAAGTCGAACGGTAACAGGCGGAGCTTGCTCTGCGCTGACGAGTGGCGGACGGGTGAGTAATGCTTAGGAATCTGCCCAGTAGTGGGGGACAACAGTCGGAAACGGTTGCTAATACCGCATACGCCCTACGGGGGAAAGCAGGGGATCTTCGGACCTTGCACTATTGGATGAGCCTAAGTCAGATTAGCTTGTTGGTGGGGTAAAAGCCTACCAAGGCGACGATCTGTAGCTGGTTTGAGAGGACGATCAGCCACACTGGAACTGAGACACGGTCCAGACTCCTACGGGAGGCAGCAGTGGGGAATATTGCACAATGGGCGCAAGCCTGATGCAGCAATGCCGCGTGTGTG…
558255	Proteobacteria	Alphaproteobacteria	Rhizobiales	Cohaesibacteraceae	P01_C044;P03_C051	Millepora;Millepora	2	GAACGAACGCTGGCGGCAGGCTTAACACATGCAAGTCGAACGCCCTCTTCGGAGGGAGTGGCAGACGGGTGAGTAACGCGTGGGAACCTACCTAGAGGTACGGAATAACAGTTAGAAATGACTGCTAATACCGTATGTGCCCGAGAGGGGAAAGATTTATCGCCTTTAGATGGGCCCGCGTTGGATTAGCTAGTTGGTGAGGTAACGGCTCACCAAGGCGACGATCCATAGCTGGTTTGAGAGGATGATCAGCCACACTGGGACTGAGACACGGCCCAGACTCCTACGGGAGGCAGCAGTGGGGAATATTGGACAATGGGGGCAACCCTGATCCAGCCATGCCGCGTGAGTGATGAAGGCCCTAGGGTTGTAAAGCTCTTTCGCTGGGGAAGATAATGA…
587370	SBR1093	EC214	EC214	EC214	P06_C049;P06_C052	Platygyra;Porites	2	ACATGCAAGTCGAGCGAGAAAGTGACTTCGGTCGCGAGTAAAGCGGCGAACGGGTGAGTACAACGTGGATAATCTACCCTAAGGTCTGGGACAACCCCGAGAAATCGGGGCTAATACCGGATAAGACCACAGTATCCAAGGATACAGCGGTAAAAGATTTATCGCCTTTGGATGAGTCCACGCCCCATCAGGTAGTTGGTAAGGTAAAGGCTTACCAAGCCTAAGACGGGTAGCCGGCCTTAGCGGGTGAACGGCCACATGGGGACTGAGACACGGCCCTGACTCCTACGGGAGGCAGCAGTGGGGAATATTGGGCAATGGGCGAAAGCCTGACCCAGCGATGCCGCGTGAGGGATGAAGGCCTTCGGGTTGTAAACCTCTGTCAGGAGGGACGATGGG…
641921	Proteobacteria	Gammaproteobacteria	Chromatiales	Ectothiorhodospiraceae	P06_C049;P08_C045	Platygyra;Porites	2	ACGCTGGCGGCATGCTTAACACATGCAAGTCGAACGGCAGCGCGGGGAGCTTGCTCCCTGGCGGCGAGTGGCGGACGGGTGAGTAACACGTGGGAATCTGCCTGGTAGTGGGGGACAACCCGAGGAAACTCGGGCTAATACCGCATACGCCCTACGGGGGAAAGCGGGGGACCTTCGGGCCTCGCGCTATCAGATGAGCCCGCGGCCGATTAGCTTGTTGGTGAGGTAATGGCTCACCAAGGCGACGATCGGTAGCTGGTCTGAGAGGATGATCAGCCACACTGGGACTGAGACACGGCCCAGACTCCTACGGGAGGCAGCAGTGGGGAATATTGGACAATGGGCGAAAGCCTGATCCAGCAATGCCGCGTGTGTGAAGAAGGCCTTAGGGTTGTAAAG…
587391	Proteobacteria	Gammaproteobacteria	Chromatiales	Ectothiorhodospiraceae	P01_C046;P08_C045	Pocillopora;Porites	2	GAGTTTGATCCTGGCTCAGATTGAACGCTGGCGGCATGCTTAACACATGCAAGTCGAACGGCAACGCGGGGAGCTTGCTCCCTGGCGGCGAGTGGCGAACGGGTGAGTAACACGTGGGAATCTGCCTGGTAGTGGGGGACAACCCGAGGAAACTCGGGCTAATACCGCATACGCCCTACGGGGGAAAGCGGGGGACCTTCGGGCCTCGCGCTATCGGATGAGCCCGCGGCCGATTAGCTTGTTGGTGAGGTAACGGCTCACCAAGGCGACGATCGGTAGCTGGTCTGAGAGGATGATCAGCCACACTGGGACTGAGACACGGCCCAGACTCCTACGGGAGGCAGCAGTGGGGAATATTGGACAATGGGCGGAAGCCTGATCCAGCAATGCCGCGTGTGT…
4205120	Proteobacteria	Gammaproteobacteria	Chromatiales	Ectothiorhodospiraceae	P06_C052;P08_C045	Porites;Porites	2	AGAGTTTGATCCTGGCTCAGATTGAACGCTGGCGGCATGCTTAACACATGCAAGTCGAACGGCAGCGCAGGGAGCTTGCTCCTTGGCGGCGAGTGGCGGACGGGTGAGTAACACGTGGGAATCTGCCTGGTAGTGGGGGACAACCCGGGGAAACCCGGGCTAATACCGCATACGCCCTACGGGGGAAAGCGGGGGACCTTCGGGCCTCGCGCTATCAGATGAGCCCGCGGCCGATTAGCTTGTTGGTGAGGTAATGGCTCACCAAGGCGACGATCGGTAGCTGGTCTGAGAGGATGATCAGCCACACTGGGACTGAGACACGGCCCAGACTCCTACGGGAGGCAGCAGTGGGGAATATTGGACAATGGGCGAAAGCCTGATCCAGCAATGCCGCGTGTG…
558218	Proteobacteria	Gammaproteobacteria	Oceanospirillales	Endozoicimonaceae	P06_C045;P06_C052	Porites;Porites	2	TGAACGCTGGCGGCAGGCCTAACACATGCAAGTCGGGCGGTAACAGAGATAGCTTGCTATCTGCTGACGAGCGGCGGACGGGTGAGTAATGCATAGGAATCTGCCTGGTAGTGGGGGATAGCCCAGAGAAATTTGGATTAATACCGCATACGCCCTACGGGGGAAAGCTGGGGACCTTCGGGCCTAGCGCTATCAGATGAGCCTATGTCGGATTAGCTTGTTGGTGAGGTAACGGCTCACCAAGGCGACGATCCGTAGCTGGTCTGAGAGGATGATCAGCCACACTGGGACTGAGACACGGCCCAGACTCCTACGGGAGGCAGCAGTGGGGAATATTGGACAATGGGCGCAAGCCTGATCCAGCCATGCCGCGTGTGTGAAGAAGGCCTTCGGGTTGTA…
220402	Proteobacteria	Gammaproteobacteria	Oceanospirillales	Endozoicimonaceae	P06_C049;P06_C052	Platygyra;Porites	2	AGAGTTTGATCCTGGCTCAGATTGAACGCTGGCGGCAGGCCTAACACATGCAAGTCGAGCGGTAACAGAACTAGCTTGCTAGTTGCTGACGAGCGGCGGACGGGTGCGTAACACGTAGGAATCTGCCCGGTAGTGGGGGATAGCCCGGAGAAATCCGGATTAATACCGCATACGCCCTAAGGGGGAAAGATGGCCTCTTCTTGAAAGCTATCACTATCGGATGAGCCTGCGTCGGATTAGCTAGTTGGTGAGGTAAAGGCTCACCAAGGCGACGATCCGTAGCTGGTCTGAGAGGATGATCAGCCACACTGGGACTGAGACACGGCCCAGACTCCTACGGGAGGCAGCAGTGGGGAATATTGCACAATGGGCGCAAGCCTGATGCAGCCATGCCGCGTG…
560621	Proteobacteria	Gammaproteobacteria	Oceanospirillales	Endozoicimonaceae	P06_C045;P06_C052	Porites;Porites	2	AACGCTGGCGGCAGGCCTAACACATGCAAGTCGGGCGGTAACAGGGATAGCTTGCTATCTGCTGACGAGCGGCGGACGGGTGAGTAATGCATAGGAATCTGCCTGGTAGTGGGGGATAGCCCAGAGAAATTTGGATTAATACCGCATACGCCCTACGGGGGAAAGCTGGGGACCTTCGGGCCTAGCGCTATCAGATGAGCCTATGTCGGATTAGCTTGTTGGTGAGGTAACGGCTCACCAAGGCGACGATCCGTAGCTGGTCTGAGAGGATGATCAGCCACACTGGGACTGAGACACGGCCCAGACTCCTACGGGAGGCAGCAGTGGGGAATATTGGACAATGGGCGCAAGCCTGATCCAGCCATGCCGCGTGTGTGAAGAAGGCCTTCGGGTTGTAAA…
558674	Proteobacteria	Gammaproteobacteria	Oceanospirillales	Endozoicimonaceae	P06_C045;P06_C052	Porites;Porites	2	GATTGAACGCTGGCGGCAGGCCTAACACATGCAAGTCGGGCGGTAACAGGGATAGCTTGCTATCTGCTGACGAGCGGCGGACGGGTGAGTAATGCATAGGAATCTGCCTGGTAGTGGGGGATAGCCCAGAGAAATTTGGATTAATACCGCATACGCCCTACGGGGGAAAGCTGGGGACCTTCGGGCCTAGCGCTATCAGATGAGCCTATGTCGGATTAGCTTGTTGGTGAGGTAACGGCTCACCAAGGCGACGATCCGTAGCTGGTCTGAGAGGATGATCAGCCACACTGGGACTGAGACACGGCCCAGACTCCTACGGGAGGCAGCAGTGGGGAATATTGGACAATGGGCGCAAGCCTGATCCAGCCATGCCGCGTGTGTGAAGAAGGCCTTCGGGTT…
354436	Proteobacteria	Gammaproteobacteria	Oceanospirillales	Endozoicimonaceae	P06_C045;P06_C052	Porites;Porites	2	CCTGGCTCAGATTGAACGCTGGCGGCAGGCCTAACACATGCAAGTCGGGCGGTAACAGGGATAGCTTGCTATCTGCTGACGAGCGGCGGACGGGTGAGTAATGCATAGGAATCTGCCTGATAGTCGGGGATAGCCCAGAGAAATTTGGATTAATACCGCATACGCCCTACGGGGGAAAGCTGGGGACCTTCGGGCCTAGCGCTATCAGATGAGCCTATGTCGGATTAGCTTGTTGGTGAGGTAACGGCTCACCAAGGCGACGATCCGTAGCTGGTCTGAGAGGATGATCAGCCACACTGGGACTGAGACACGGCCCAGACTCCTACGGGAGGCAGCAGTGGGGAATATTGGACAATGGGCGCAAGCCTGATCCAGCCATGCCGCGTGTGTGAAGAAGGC…
564463	Proteobacteria	Gammaproteobacteria	Oceanospirillales	Endozoicimonaceae	P06_C045;P06_C052	Porites;Porites	2	GATTGAACGCTGGCGGCAGGCCTAACACATGCAAGTCGGGCGGTAACAGGGATAGCTTGCTATCTGCTGACGAGCGGCGGACGGGTGAGTAATGCATAGGAATCTGCCTGGTAGTGGGGGATAGCCCAGAGAAATTTGGATTAATACCGCATACGCCCTACGGGGGAAAGCTGGGGACCTTCGGGCCTAGCGCTATCAGATGAGCCTATGTCGGATTAGCTTGTTGGTGAGGTAACGGCTCACCAAGGCGACGATCCGTAGCTGGTCTGAGAGGATGATCAGCCACACTGGGACTGAGACACGGCCCAGACTCCTACGGGAGGCAGCAGTGGGGAATATTGGACAATGGGCGCAAGCCTGATCCAGCCATGCCGCGTGTGTGAAGAAGGCCTTCGGGTT…
539533	Proteobacteria	Gammaproteobacteria	Oceanospirillales	Endozoicimonaceae	P06_C045;P06_C052	Porites;Porites	2	GATTGAACGCTGGCGGCAGGCCTAACACATGCAAGTCGGGCGGTAACAGGGATAGCTTGCTATCTGCTGACGAGCGGCGGACGGGTGAGTAATGCATAGGAATCTGCCTGGTAGTGGGGGATAGCCCAGAGAAATTTGGATTAATACCGCATACGCCCTACGGGGGAAAGCTGGGGACCTTCGGGCCTAGCGCTATCAGATGAGCCTATGTCGGATTAGCTTGTTGGTGAGGTAACGGCTCACCAAGGCGACGATCCGTAGCTGGTCTGAGAGGATGATCAGCCACACTGGGACTGAGACACGGCCCAGACTCCTACGGGAGGCAGCAGTGGGGAATATTGGACAATGGGCGCAAGCCTGATCCAGCCATGCCGCGTGTGTGAAGAAGGCCTTCGGGTT…
569049	Proteobacteria	Gammaproteobacteria	Oceanospirillales	Endozoicimonaceae	P03_C049;P06_C049	Millepora;Platygyra	2	GCGTCGGATTAGCTTGTTGGTGGGGTAATGGCCTACCAAGGCAACGATCCGTAGCTGATCTGAGAGGATGATCAGCCACACTGGGACTGAGACACGGCCCAGACTCCTACGGGAGGCAGCAGTGGGGAATATTGCACAATGGGCGAAAGCCTGATGCAGCCATGCCGCGTGTGTGAAGAAGGCTCTAGGGTTGTAAAGCACTTTCAGCGAGGAGGAAAGGTTAAAGATTAATACTCTTTAGCTGTGACGTTACTCGCAGAAGAAGCACCGGCTAACTCCGTGCCAGCAGCCGCGGTAATACGGAGGGTGCGAGCGTTAATCGGAATTACTGGGCGTAAAGCGTGCGTAGGCGGCTGTCTAAGTTGGGTGTGAAAGCCCCGGGCTCAACCTGGGAACTGC…
52455	Proteobacteria	Gammaproteobacteria	Oceanospirillales	Endozoicimonaceae	P03_C049;P06_C049	Millepora;Platygyra	2	ATTGAACGCTGGCGGCAGGCCTAACACATGCAAGTCGAGCGGTAACAGAACTAGCTTGCTAGTTGCTGACGAGCGGCGGACGGGTGCGTAACACGTAGGAATCTGCCCGGTAGTGGGGGATAGCCCGGAGAAATCCGGATTAATACCGCATACGCCCTAAGGGGGAAAGCAGGGGATCTTCGGACCTTGCGCTATTGGATGAGCCTGCGTCGGATTAGCTAGTTGGTGGGGTAAAAGCCTACCAAGGCCACGATCCGTAGCTGGTCTGAGAGGATGATCAGCCACACTGGGACTGAGACACGGCCCAGACTCCTACGGGAGGCAGCAGTGGGGAATATTGCACAATGGGCGCAAGCCTGATGCAGCCATGCCGCGTGTGTGAAGAAGGCTCTAGGGTTG…
109431	Proteobacteria	Gammaproteobacteria	Oceanospirillales	Endozoicimonaceae	P06_C049;P06_C052	Platygyra;Porites	2	AGAGTTTGTCCTGGCTCAGATTGAACGCTGGCGGCAGGCCTAACACATGCAAGTCGAGCGGTAGCAGGAAGTGCTTGCACTTCGCTGACGAGCGGCGGACGGGTGCGTAACACGTAGGAATCTGCCCGGTAGTGGGGGATAGCCCGGAGAAATCCGGATTAATACCGCATACGCCCTAAGGGGGAAAGCAGGGGATCTTCGGACCTTGCGCTATCGGATGAGCCTGCGTCGGATTAGCTAGTTGGTGGGGTAAAAGCCTACCAAGGCCACGATCCGTAGCTGGTCTGAGAGGATGATCAGCCACACTGGGACTGAGACACGGCCCAGACTCCTACGGGAGGCAGCAGTGGGGAATATTGCACAATGGGCGAAAGCCTGATGCAGCCATGCCGCGTGTGT…
553400	Proteobacteria	Gammaproteobacteria	Oceanospirillales	Endozoicimonaceae	P01_C050;P03_C047	Acropora;Pocillopora	2	GATTGAACGCTGGCGGCAGGCCTAACACATGCAAGTCGAGCGGTAGCGGGAAGAGCTTGCTCTTTGCCGACGAGCGGCGGACGGGTGCGTAACACGTAGGAATCTGCCTGGTAGTGGGGGATAGCCCGGAGAAATCCGGATTAATACCGCATACGCCCTAAGGGGGAAAGGAGGTGACTCTTCGGAGCCTTTCGCTATCAGATGAGCCTGCGTCGGATTAGCTTGTTGGTGGGGTAAAGGCCTACCAAGGCGACGATCCGTAGCTGGTCTGAGAGGATGATCAGCCACACTGGAACTGAGACACGGCCCAGACTCCTACGGGAGGCAGCAGTGGGGAATATTGCACAATGGGCGAAAGCCTGATGCAGCCATGCCGCGTGTGTGAAGAAGGCCCTAGGG…
535938	Proteobacteria	Gammaproteobacteria	Oceanospirillales	Endozoicimonaceae	P06_C045;P06_C052	Porites;Porites	2	GATTGAACGCTGGCGGCAGGCCTAACACATGCAAGTCGGGCGGTAACAGGGATAGCTTGCTATCTGCTGACGAGCGGCGGACGGGTGAGTAATGCATAGGAATCTGCCTGGTAGTGGGGGATAGCCCAGAGAAATTTGGATTAATACCGCATACGCCCTACGGGGGAAAGCTGGGGACCTTCGGGCCTAGCGCTATCAGATGAGCCTATGTCGGATTAGCTTGTTGGTGAGGTAACGGCTCACCAAGGCGACGATCCGTAGCTGGTCTGAGAGGATGATCAGCCATACTGGGACTGAGACACGGCCCAGACTCCTACGGGAGGCAGCAGTGGGGAATATTGGACAATGGGCGCAAGCCTGATCCAGCCATGCCGCGTGTGTGAAGAAGGCCTTCGGGTT…
593487	Proteobacteria	Gammaproteobacteria	Oceanospirillales	Endozoicimonaceae	P06_C045;P06_C052	Porites;Porites	2	GATTGAACGCTGGCGGCAGGCCTAACACATGCAAGTCGGGCGGTAACAGGGATAGCTTGCTATCTGCTGACGAGCGGCGGACGGGTGAGTAATGCATAGGAATCTGCCTGGTAGTGGGGGATAGCCCAGAGAAATTTGGATTAATACCGCATACGCCCTACGGGGGAAAGCTGGGGACCTTCGGGCCTAGCGCTATCAGATGAGCCTATGTCGGATTAGCTTGTTGGTGAGGTAACGGCTCACCAAGGCGACGATCCGTAGCTGGTCTGAGAGGATGATCAGCCACACTGGGACTGAGACACGGCCCAGACTCCTACGGGAGGCAGCAGTGGGGAATATTGGACAATGGGCGCAAGCCTGATCCAGCCATGCCGCGTGTGAAGAAGGCCTTCGGGTTGT…
569031	Bacteroidetes	Cytophagia	Cytophagales	Flammeovirgaceae	P03_C050;P06_C044	Diploastrea;Goniastrea	2	CTAGCGGCAGGCCTAATACATGCAAGTCGAGGGGCATCAAGTCCGTTTACGGACGTTGGCGACCGGCGCACGGGTGCGTAACGCGTATGCAACCTACCCTTTACAGGGGGATAGCCCGGGGAAACCCGGATTAATACCCCATGGTATTGTTGAATGGCATCATTTGATGATTAAAGATTTATCGGTAAAGGATGGGCATGCGTCTGATTAGTTAGTTGGTGAGGTGATGGCTCACCAAGGCGACGATCAGTAGGGGTTCTGAGAGGAAGATCCCCCACACTGGCACTGAGATACGGGCCAGACTCCTACGGGAGGCAGCAGTAGGGAATATTGGTCAATGGGCGGAAGCCTGAACCAGCCATGCCGCGTGCAGGAAGACGGCCTTCTGGGTTGTAAACT…
546189	Bacteroidetes	Cytophagia	Cytophagales	Flammeovirgaceae	P01_C044;P06_C045	Millepora;Porites	2	GGATGAACGCTAGCGGCAGGCCTAATACATGCAAGTCGAGGGGCAGCATTCACTTCGGTGAGATGGCGACCGGCGCACGGGTGCGTAACGCGTATGCAACCTACCTTGTACAGGGGGATAGCCCGGAGAAATTCGGATTAATACCCCGTGGTATTATGATACGGCATCGTATAATGATTAAAGATTTATCGGTACAAGATGGGCATGCGTGACATTAGCTAGTTGGTACGGTAATGGCGTACCAAGGCGATGATGTCTAGGGGTTCTGAGAGGATGATCCCCCACACTGGTACTGAGATACGGACCAGACTCCTACGGGAGGCAGCAGTAGGGAATATTGGTCAATGGGCGGAAGCCTGAACCAGCCATGCCGCGTGCAGGAAGACGGCCTTCTGGGTT…
542628	Bacteroidetes	Cytophagia	Cytophagales	Flammeovirgaceae	P01_C044;P06_C045	Millepora;Porites	2	GGATGAACGCTAGCGGCAGGCCTAATACATGCAAGTCGAGGGGCAGCATTCACTTCGGTGAGATGGCGACCGGCGCACGGGTGCGTAACGCGTATGCAACCTACCTTGTACAGGGGGATAGCCCGGAGAAATTCGGATTAATACCCCGTGGTATTATGATACGGCATCGTATAATGATTAAAGATTTATCGGTACAAGATGGGCATGCGTGACATTAGCTAGTTGGTACGGTAATGGCGTACCAAGGCGATGATGTCTAGGGGTTCTGAGAGGATGATCCCCCACACTGGTACTGAGATACGGACCAGACTCCTACGGGAGGCAGCAGTAGGGAATATTGGTCAATGGGCGGAAGCCTGAACCAGCCATGCCGCGTGCAGGAAGACGGCCTTCTGGGTT…
588517	Bacteroidetes	Cytophagia	Cytophagales	Flammeovirgaceae	P01_C044;P06_C045	Millepora;Porites	2	GGATGAACGCTAGCGGCAGGCCTAATACATGCAAGTCGAGGGGCAGCATTCACTTCGGTGAGATGGCGACCGGCGCACGGGTGCGTAACGCGTATGCAACCTACCTTGTACAGGGGGATAGCCCGGAGAAATTCGGATTAATACCCCGTGGTATTATGATACGGCATCGTATAATGATTAAAGATTTATCGGTACAAGATGGGCATGCGTGACATTAGCTAGTTGGTACGGTAATGGCGTACCAAGGCGATGATGTCTAGGGGTTCTGAGAGGATGATCCCCCACACTGGTACTGAGATACGGACCAGACTCCTACGGGAGGCAGCAGTAGGGAATATTGGTCAATGGGCGGAAGCCTGAACCAGCCATGCCGCGTGCAGGAAGACGGCCTTCTGGGTT…
569694	Bacteroidetes	Cytophagia	Cytophagales	Flammeovirgaceae	P01_C044;P03_C050	Millepora;Diploastrea	2	TGAACGCTAGCGGCAGGCCTAATACATGCAAGTCGAGGGGCAGCATTCACTTCGGTGAGATGGCGACCGGCGGACGGGTGCGTAACGCGTATGCAACCTACCCATTACAGGGGGATAGCCCGAAGAAATTTGGATTAATACCCCATAATATTATTAGATGGCATCATTTAATGATTAAAGAGTTATTGGTAATGGATGGGCATGCGTCCCATTAGCTAGTTGGTGGGTTAACAGCTTACCAAGGCGACGATGGGTAGGGGTTCTGAGAGGAAGATCCCCCACACTGGTACTGAGATACGGACCAGACTCCTACGGGAGGCAGCAGTAGGGAATATTGGTCAATGGGCGATAGCCTGAACCAGCCATGCCGCGTGCAGGATGACGGCCTTCTGGGTTGTA…
563278	Bacteroidetes	Flavobacteriia	Flavobacteriales	Flavobacteriaceae	P03_C041;P06_C052	Porites;Porites	2	GGATGAACGCTAGCGGCAGGCCTAACACATGCAAGTCGAACGGTAACATAGGTTGCTTGCAACCTGATGACGAGTGGCGCACGGGTGCGGAACGCGTATGGAACCTGCCCCTGTCAGGGGAATAGCCCATGGAAACGTGGATTAATGCCCCATGGTACCGCCCTATTGCATGATAGGGTGGTTAAAGATTTATCGGACAGGGATGGCCATGCGTACCATTAGCTAGTTGGTAGGGTAACGGCCTACCAATGCAACGATGGTTAGGGGCCCTGAGAGGGGGATCCCCCACACTGGTACTGAGACACGGACCAGACTCCTACGGGAGGCAGCAGTGAGGAATATTGGACAATGGTCGGAAGACTGATCCAGCCATGCCGCGTGCAGGATGACGGCCCTATG…
4452534	Proteobacteria	Gammaproteobacteria	Gammaproteobacteria	Gammaproteobacteria	P06_C049;P06_C052	Platygyra;Porites	2	TTTGATCCTGGCTCAGATTGAACGCTGGCGGCATGCTTAACACATGCAAGTCGAACGGTAACAGGCCGCTGTGATCCCTTCGGGGTGAACTTGGCGCTGACGAGTGGCGGACGGGTGCGTAACGCGTGGGAATCTACCTTGTAGTGGGGGATAGCCCGGAGAAATCCGGATTAATACCGCATAATCTCTACGGAGCAAAGTGGGGGATCTTCGGACCTCACGCTATTAGATGAGCCCGCGTTGGATTAGCTTGTTGGTGGGGTAAAGGCCTACCAAGGCGACGATCCATAGCTGGTTTGAGAGGATGATCAGCCACACTGGGACTGAGACACGGCCCAGACTCCTACGGGAGGCAGCAGTGGGGAATATTGGACAATGGGCGCAAGCCTGATCCAGCAA…
4379823	Proteobacteria	Gammaproteobacteria	Gammaproteobacteria	Gammaproteobacteria	P06_C049;P06_C052	Platygyra;Porites	2	ATTGAACGCTGGCGGCATGCTTAACACATGCAAGTCGAACGGCAGCGCGGGGAGCTTGCTCCCTGGCGGCGAGTGGCGGACGGGTGAGTAACACGTAGGAATCTGCCCAGTAGTGGGGGATAGCCCGGAGAAATCCGGATTAATACCGCATAATCTCTACGGAGCAAAGTGGGGGATCTTCGGACCTCACGCTATTAGATGAGCCCGCGTTGGATTAGCTTGTTGGTAGGGTAATGGCCTACCAAGGCGACGATCCATAGCTGGTTTGAGAGGATGATCAGCCACACTGGGACTGAGACACGGCCCAGACTCCTACGGGAGGCAGCAGTGGGGAATATTGGACAATGGGCGCAAGCCTGATCCAGCAATGCCGCGTGTGTGAAGAAGGCCTGAGGGTTG…
4343797	Proteobacteria	Gammaproteobacteria	Gammaproteobacteria	Gammaproteobacteria	P06_C049;P06_C052	Platygyra;Porites	2	TGATCCTGGCTCAGATTGAACGCTGGCGGCATGCTTAACACATGCAAGTCGAACGGTAACAGGCCGCTGTGATCCCTTCGGGGTGAACTTGGCGCTGACGAGTGGCGGACGGGTGCGTAACGCGTGGGAATCTACCTTGTAGTGGGGGATAGCCCGGAGAAATCCGGATTAATACCGCATAATCTCTACGGAGCAAAGTGGGGGATCTTCGGACCTCACGCTATTAGATGGGCCCGCGTTGGATTAGCTTGTTGGTAGGGTAATGGCCTACCAAGGCGACGATCCATAGCTGGTTTGAGAGGATGATCAGCCACACTGGGACTGAGACACGGCCCAGACTCCTACGGGAGGCAGCAGTGGGGAATATTGGACAATGGGCGCAAGCCTGATCCAGCAATG…
4474787	Proteobacteria	Gammaproteobacteria	Gammaproteobacteria	Gammaproteobacteria	P06_C049;P06_C052	Platygyra;Porites	2	GAGTTTGATCCTGGCTCAGATTGAACGCTGGCGGCATGCTTAACACATGCAAGTCGAACGGTAACAGGCCGCTGTGATCCCTTCGGGGTGAACTTGGCGCTGACGAGTGGCGGACGGGTGCGTAACGCGTGGGAATCTACCTTGTAGTGGGGGATAGCCCGGAGAAATCCGGATTAATACCGCATAATCTCTACGGAGCAAAGTGGGGGATCTTCGGACCTCACGCTATTAGATGAGCCCGCGTTGGATTAGCTTGTTGGTGGGGTAAAAGCCTACCAAGGCGACGATCCATAGCTGGTTTGAGAGGATGATCAGCCACACTGGGACTGAGACACGGCCCAGACTCCTACGGGAGGCAGCAGTGGGGAATATTGGACAATGGGCGAAAGCCTGATCCAG…
4438274	Proteobacteria	Gammaproteobacteria	Gammaproteobacteria	Gammaproteobacteria	P06_C049;P06_C052	Platygyra;Porites	2	TGGCTCAGATTGAACGCTGGCGGCATGCTTAACACATGCAAGTCGAACGGTAACAGGCCGCTGTGATCCCTTCGGGGTGAACTTGGCGCTGACGAGTGGCGGACGGGTGCGTAACGCGTGGGAATCTACCTTGTAGTGGGGGATAGCCCGGAGAAATCCGGATTAATACCGCATAATCTCTACGGAGCAAAGTGGGGGATCTTCGGACCTCACGCTATTAGATGAGCCCGCGTTGGATTAGCTTGTTGGTGGGGTAAAAGCCTACCAAGGCGACGATCCATAGCTGGTTTGAGAGGATGATCAGCCACACTGGGACTGAGACACGGCCCAGACTCCTACGGGAGGCAGCAGTGGGGAATATTGGACAATGGGCGAAAGCCTGATCCAGCAATGCCGCGT…
4380691	Proteobacteria	Gammaproteobacteria	Oceanospirillales	Halomonadaceae	P03_C044;P06_C049	Pocillopora;Platygyra	2	CTCTCACTATTGGAGGAGCCTGCGTTGGATTAGCTAGTTGGTGGGGTAAAGGCCTACCAAGGCGACGATCCATAGCTGGTCTGAGAGGACGATCAGCCACACTGGAACTGAGACACGGTCCAGACTCCTACGGGAGGCAGCAGTCAGGAATATTGTGCAATGGGGGAAACCCTGACACAGCCATGCCGCGTGTGTGAAGAAGGCCTTAGGGTTGTAAAGCACTTTCAGTAGGGAGGAATTAGCAGCGTTAATACCGCTGTGAAGTGACGTTACCTACAGAAGAAGATCCGGCTAACTCCGTGCCAGCAGCCGCGGTAATACGGAGGGATCGAACGTTAATCGGAATTACTGGGCGTAAAGCGCGCGTAGGTGGTTTGTTAAGTGGGATGTGAAAGCCCC…
4410497	Proteobacteria	Gammaproteobacteria	Oceanospirillales	Halomonadaceae	P03_C044;P06_C049	Pocillopora;Platygyra	2	GCTGACGAGTGGCGGACGGGTGAGTAACGCGTAGGAATCTACCCAGTAGCGGGGGATAGCCCGGGGAAACCCGGATTAATACCGCATACACCCCACGGGGAAAAGAGGGCCTCTTCTTGAAAGCTCTCACTATTGGAGGAGCCTGCGTTGGATTAGCTAGTTGGTGGGGTAAAGGCCTACCAAGGCGACGATCCATAGCTGGTCTGAGAGGACGATCAGCCACACTGGAACTGAGACACGGTCCAGACTCCTACGGGAGGCAGCAGTCAGGAATATTGTGCAATGGGGGAAACCCTGACACAGCCATGCCGCGTGTGTGAAGAAGGCCCTAGGGTTGTAAAGCACTTTCAGTAGGGAGGAATTAGCAGCGTTAATACCGCTGTGAAGTGACGTTACCTA…
350692	Proteobacteria	Gammaproteobacteria	Oceanospirillales	Halomonadaceae	P06_C049;P08_C049	Platygyra;Lobophyllia	2	GTTTGATCATGGCTCAGATTGAACGTTGGCGGCAGGCCTAATACATGCAAGTCGAACGGTAACAGATCGCTGTGATCCCTTCGGGGTGAACTTGATGCTGACGAGTGGCGAACGGGTGAGTAACGCGTAGGAATCTACCCAGTAGCGGGGGATAGCCCGAGGAAACTCGGATTAATACCGCATACGCCTTAAGAGGGAAAGAGGGCCTCTTCTTGAAAGCTCTCACTATTGGAGGAGCCTGCGTTGGATTAGCTAGTTGGTGGGGTAAAGGCTTACCAAGGCTACGATCCATAGCTGGTCTGAGAGGACGATCAGCCACACTGGAACTGAGACACGGTCCAGACTCCTACGGGAGGCAGCAGTAGGGAATATTGCACAATGGGGGAAACCCTGATGCAG…
4484960	Proteobacteria	Alphaproteobacteria	Rhizobiales	Hyphomicrobiaceae	P06_C044;P06_C052	Goniastrea;Porites	2	AGAGTTTGATCCTGGCTCAGAACGAACGCTGGCGGCAGGCCTAACACATGCAAGTCGAACGGATCCTTCGGGATTAGTGGCAGACGGGTGAGTAACGCGTGGGAAGCTACCTTGTGGTAGGGAACAACAGTTGGAAACGACTGCTAATACCCTATGAGCCCTATGGGGGAAAGATTTATCGCCATGAGATGTGCCCGCGTTAGATTAGCTAGTTGGTAAGGTAATGGCTTACCAAGGCGACGATCTATAGCTGGTCTGAGAGGATGATCAGCCACACTGGGACTGAGACACGGCCCAGACTCCTACGGGAGGCAGCAGTGGGGAATATTGGACAATGGGGGCAACCCTGATCCAGCCATGCCGCGTGAGTGATGACGGCCTTAGGGTTGTAAAGCTCTT…
338418	Proteobacteria	Alphaproteobacteria	Kiloniellales	Kiloniellales	P08_C047;P08_C051	NULL;Fungia	2	CCTGGCTCAGAACGAACGCTGGCGGCAGGCCTAAGACATGCAAGTCGTACGAGAACGGCCCTTCGGGGCTTAGTAGAGTGGCGAACGGGTTAGTAACGCGTGGGAACATACACAGCACAGGGGGATAACCATTGGAAACGATGGCTAATACCGCATACGCCCTATGGGGGAAAGATTTATCGGTGTTGGATTGGCCCGCGTTAGATTAGCTAGTTGGTGGGGTAATGGCTCACCAAGGCAACGATTTATAGCTGGTTTGAGAGGATGATCAGCAACACTGGAACTGAGACACGGTCCAGACTCCTACGGGAGGCAGCAGTCGGGAATATTGTGCAATGGGGGCAACCCTGACACAGCCATGCCGCGTGAGTGAAGAAGGCCCTAGGGTTGTAAAGCTCT…
4298798	Nitrospirae	Nitrospira	Nitrospirales	Nitrospiraceae	P06_C052;P08_C045	Porites;Porites	2	TTTGATCCTGGCTCAGAACGAACGCTGGCGGCGCGCCTAACACATGCAAGTCGAACGAGAGGCTCTTCGGAGTAGTAAAGTGGCGAACGGGTGAGTAATACATGGGTAATCTGCCTTTGAGCGGGGGATAACCAGCCGAAAGGCTGGCTAATACCCCATACGCTTCCGGTCCTTCGGGTAAGGAAGGAAAGCCGTATCGTGGATGCGGCACTCGAAGATGGGCTCATGGCCTATCAGCTTGTTGGTGGGGTAACGGCCTACCAAGGCAACGACGGGTAGCTGGTCTGAGAGGACGATCAGCCACACTGGCACTGAGATACGGGCCAGACTCCTACGGGAGGCAGTAGTGAGGAATATTGCGCAATGGGCGAAAGCCTGACGCAGCGACGCCGCGTGGGG…
4319256	Nitrospirae	Nitrospira	Nitrospirales	Nitrospiraceae	P06_C049;P06_C052	Platygyra;Porites	2	TTTGATCATGGCTCAGAACGAACGCTGGCGGCGCGCCTAACACATGCAAGTCGAACGAGAGACTCTTCGGAGTAGTAAAGTGGCGAACGGGTGAGTAATACATGGGTAATCTGCCTTTGAGCGGGGGATAACCAGCCGAAAGGCTGGCTAATACCCCATACGCTTCCGGTCCCTCGGGTAAGGAAGGAAAGCTGCATCGTGGATGTGGCACTCGAAGATGGGCTCATGGCCTATCAGCTTGTTGGTGGGGTAACGGCCTACCAAGGCAACGACGGGTAGCTGGTCTGAGAGGACGATCAGCCACACTGGCACTGAGATACGGGCCAGACTCCTACGGGAGGCAGCAGTGAGGAATATTGCGCAATGGGCGAAAGCCTGACGCAGCGACGCCGCGTGGGG…
2146124	Acidobacteria	Solibacteres	Solibacterales	PAUC26f	P06_C052;P08_C045	Porites;Porites	2	AGTTTGATCCTGGCTCAGAATCAACGCTGGCGGCGCGCTTAACACATGCAAGTCGAACGAGAAAGCCCCTTCGGGGGTGAGTACAGTGGCGAACGGGTGAGTAACACGTGGGTTACCTGCCCTTGAGTGGGGAATAACCCCGGGAAACTGGGGCTAATACCGCATACGACCCTTCGGGGTGAAAGCTTTATGCGCTCGAGGATGGGCCCGCGGTCGATTAGCTTGTTGGTGGGGTAATGGCCTACCAAGGCTTCGATCGATAGCCGGCCTGAGAGGGCACACGGCCACACTGGCACTGAGACACGGGCCAGACTCCTACGGGAGGCAGCAGTGGGGAATCTTGGACAATGGGGGAAACCCTGATCCAGCGACGCCGCGTGATCGATGAAGGCCTTCGGG…
4321349	PAUC34f	PAUC34f	PAUC34f	PAUC34f	P06_C044;P06_C049	Goniastrea;Platygyra	2	AGAGTTTGATCCTGGCTCAGAACTAACGCTTGTGGTGTGTCTTAGTCATGCGAGTCGAACGAGAAAGTCACCTTCGGGTGACGAGTAAAGTGGCGAACGGGTGAGTAACACGTGGGCAATCTGCCCCTAGGTTGGGGATAACACTTCCAACGAGGTGCTAATACCGAATGACAAGGCGAGTTGATGACTCGTTTTTAAAGGTGGCCTCTACTTGTAAGCTGCCGCCTATGGATGGGCCCGCGTCGTATTAGCTTGTTGGTAGGGTAATGGCCTACCAAGGCGACGATGCGTAGCCGGCCTGAGAGGGTGAACGGCCACACTGGCACTGAGATAAGGGCCAGTCTCCTACGGGAGCCAGCAGTCTAGAAATTTGCACAATCGCCGAAAGGCGGATGCAGC…
249478	PAUC34f	PAUC34f	PAUC34f	PAUC34f	P06_C044;P06_C052	Goniastrea;Porites	2	AGAGTTTGATCATGGCTCAGAACTAACGCTTGTGGTGTGTCTTAGTCATGCAAGTCGAACGAGAAAGTCATCTTCGGGTGACGAGTACAGTGGCGAACGGGTGAGTAACACGTGGGCAACCTGCCCCTAGGTTGGGGATAACATTTCCAACGAGGTGCTAATACCGAATGATAAGGCGAGTTGATGACTCGTTTTTAAAGGTGGCCTCTACTTGTAAGCTGCCGCCTAGGGATGGGCCCGCGTCGTATTAGCTTGTTGGTAGGGTAATGGCCTACCAAGGCGACGATGCGTAGCCGGCCTGAGAGGGTGAACGGCCACACTGGCACTGAGATAAGGGCCAGTCTCCTACGGGAGCCAGCAGTCTAGAAATTTGCACAATCGCCGAAAGGCGGATGCAGC…
1674	PAUC34f	PAUC34f	PAUC34f	PAUC34f	P06_C049;P06_C052	Platygyra;Porites	2	TCCTGGCTCAGAACTAACGCTGGTGGCGTGTCTTAGTCATGCAAGTCGAACGAGAAAGTACCCTTCGGGGTGCGAGTAAAGTGGCGAACGGGTGAGTAACACGTGGGTAACCTGCCTTTGAGTGGGGAACAACCCCTCTAACGAGGGGCTAATACCGCATAATGCAGCGGCTCCGCATGGAGACAGTTGTTAAAGGGGCAACTTCGGTTGTCTCGCTTGAAGATGGACCCGCGGTCCATTAGCTTGTTGGTGAGGTAACGGCTCACCAAGGCAACGATGGATAGCCGGCCTGAGAGGGTGTACGGCCACACTGGAACTGAGAAAGGTCCAGTCCCCTACGGGGGCCAGCAGTCTAGAAATTTGCGCAATGGGCGAAAGCCTGACGCAGCGACGCCACGT…
166861	Proteobacteria	Alphaproteobacteria	Rhizobiales	Phyllobacteriaceae	P06_C049;P06_C052	Platygyra;Porites	2	AGAGTTTGATCATGGCTCAGAACGAACGCTGGCGGCAGGCTTAACACATGCAAGTCGAACGCATCGTTCGGGATGAGTGGCAGACGGGTGAGTAACGCGTGGGAATTTACCCAGCTCTACGGAACAACTCAGGGAAACTTGAGCTAATACCGTATACGCCCTTTTGGGGAAAGATTTATCGGAGTTGGATGAGCCCGCGTTTGATTAGCTAGTTGGTGGGGTAATGGCCTACCAAGGCGACGATCAATAGCTGGTCTGAGAGGATGATCAGCCACACTGGGACTGAGACACGGCCCAGACTCCTACGGGAGGCAGCAGTGGGGAATATTGGACAATGGGCGCAAGCCTGATCCAGCCATGCCGCGTGAGTGATGAAGGCCCTAGGGTTGTAAAGCTCTT…
355313	Proteobacteria	Alphaproteobacteria	Rhizobiales	Phyllobacteriaceae	P06_C049;P08_C045	Platygyra;Porites	2	ACGCTGGCGGCAGGCTTAACACATGCAAGTCGAACGCATCCTTCGGGATGAGTGGCAGACGGGTGAGTAACGCGTGGGAATTTACCCAGCTCTACGGAACAACTCAGGGAAACTTGAGCTAATACCGTATACGCCCTTAGGGGGAAAGATTTATCGGAGTTGGATGAGCCCGCGTTTGATTAGCTAGTTGGTGGGGTAATGGCCTACCAAGGCGACGATCAATAGCTGGTCTGAGAGGATGATCAGCCACACTGGGACTGAGACACGGCCCAGACTCCTACGGGAGGCAGCAGTGGGGAATATTGGACAATGGGCGCAAGCCTGATCCAGCCATGCCGCGTGAGTGATGAAGGCCCTAGGGTTGTAAAGCTCTTTCAACGGTGAAGATAATGACGGTAA…
316649	Proteobacteria	Alphaproteobacteria	Rhizobiales	Phyllobacteriaceae	P06_C049;P06_C052	Platygyra;Porites	2	GAACGAACGCTGGCGGCAGGCTCAACACATGCAAGTCGAACGCCCCTTCGGGGGAGTGGCAGACGGGTGAGTAACGCGTGGGAATCTACCCAGCTCTACGGAACAACTTGAGGAAACTTGAGCTAATACCGTATACGCCCTTTTGGGGAAAGATTTATCGGAGTTGGATGAGCCCGCGTTTGATTAGCTTGTTGGTGGGGTAACGGCCTACCAAGGCGACGATCAATAGCTGGTCTGAGAGGATGATCAGCCACACTGGGACTGAGACACGGCCCAGACTCCTACGGGAGGCAGCAGTGGGGAATATTGGACAATGGGCGCAAGCCTGATCCAGCCATGCCGCGTGAGTGATGAAGGCCCTAGGGTTGTAAAGCTCTTTCAACGGTGAAGATAATGACG…
257109	Proteobacteria	Alphaproteobacteria	Rhizobiales	Phyllobacteriaceae	P06_C049;P06_C052	Platygyra;Porites	2	AGAGTTTGATCATGGCTCAGAACGAACGCTGGCGGCAGGCTTAACACATGCAAGTCGAACGCATCCTTCGGGATGAGTGGCAGACGGGTGAGTAACGCGTGGGAATTTACCCAGCTCTACGGAACAACTCAGGGAAACTTGAGCTAATACCGTATACGCCCTTTGGGGGAAAGATTTATCGGAGTTGGATGAGCCCGCGTTTGATTAGCTAGTTGGTGGGGTAAAGGCCTACCAAGGCGACGATCAATAGCTGGTCTGAGAGGATGATCAGCCACACTGGGACTGAGACACGGCCCAGACTCCTACGGGAGGCAGCAGTGGGGAATATTGGACAATGGGCGCAAGCCTGATCCAGCCATGCCGCGTGAGTGATGAAGGCCCTAGGGTTGTAAAGCTCTT…
201369	Proteobacteria	Gammaproteobacteria	Thiotrichales	Piscirickettsiaceae	P06_C049;P06_C052	Platygyra;Porites	2	TTGATCCTGGCTCAGATTGAACGCTGGCGGCATGCCTAACACATGCAAGTCGAACGGTAACGCGAGGAGCTTGCTCCTTGGCGACGAGTGGCGGACGGGTGAGTAATGCTTAGGAATCTGCCCAGTAGTGGGGGACAACTCGAGGAAACTCGAGCTAATACCGCATACGCCCTACGGGGGAAAGTGGAGGATCTTCGGACTTCACGCTATTGGATGAGCCTAAGTCGGATTAGCTTGTTGGTGAGGTAACTGCTCACCAAGGCGACGATCCGTAGCTGGTCTGAGAGGACGATCAGCCACACTGGGACTGAGACACGGCCCAGACTCCTACGGGAGGCAGCAGTGGGGAATATTGGACAATGGGGGCAACCCTGATCCAGCAATGCCGCGTGTGTGAAG…
4454830	Proteobacteria	Gammaproteobacteria	Thiotrichales	Piscirickettsiaceae	P06_C049;P06_C052	Platygyra;Porites	2	AGAGTTTGATCCTGGCTCAGATTGAACGCTGGCGGCATGCCTAACACATGCAAGTCGAACGGTAACGCGGAGAGCTTGCTCTCTGGCGACGAGTGGCGGACGGGTGAGTAATACTTAGGAATCTGCCCAGTAGTGGGGGACAACTCGAGGAAACTCGAGCTAATACCGCATACGCCCTACGGGGGAAAGCGGGGGACTCTTCGGAGCCTCGCGCTATTGGATGAGCCTAAGTCGGATTAGCTTGTTGGTGAGGTAAAAGCTCACCAAGGCGACGATCCGTAGCTGGTCTGAGAGGACGATCAGCCACACTGGGACTGAGACACGGCCCAGACTCCTACGGGAGGCAGCAGTGGGGAATATTGGACAATGGGGGCAACCCTGATCCAGCAATGCCGCGTG…
4229062	Proteobacteria	Gammaproteobacteria	Thiotrichales	Piscirickettsiaceae	P06_C049;P06_C052	Platygyra;Porites	2	AGTTTGATCCTGGCTCAGATTGAACGCTGGCGGCATGCCTAACACATGCAAGTCGAACGGTAACGCGAGGAGCTTGCTCCTTGGCGACGAGTGGCGGACGGGTGAGTAATACTTAGGAATCTGCCCAGTAGTGGGGGACAACTCGGGGAAACTCGAGCTAATACCGCATACGCCCTATGGGGGAAAGTGGAGGATCTTCGGACTTCACGCTATTGGATGAGCCTAAGTCGGATTAGCTTGTTGGTGAGGTAACTGCTCACCAAGGCGACGATCCGTAGCTGGTCTGAGAGGACGATCAGCCACACTGGGACTGAGACACGGCCCAGACTCCTACGGGAGGCAGCAGTGGGGAATATTGGACAATGGGGGCAACCCTGATCCAGCAATGCCGCGTGTGTG…
4470734	Proteobacteria	Gammaproteobacteria	Thiotrichales	Piscirickettsiaceae	P06_C049;P06_C052	Platygyra;Porites	2	ATTGAACGCTGGCGGCATGCCTAACACATGCAAGTCGAACGGTAACGCGGAGAGCTTGCTCTCTGGCGACGAGTGGCGGACGGGTGAGTAATACTTAGGAATCTGCCCAGTAGTGGGGGACAACTCGAGGAAACTCGAGCTAATACCGCATACGCCCTACGGGGGAAAGCGGGGGATCTTCGGACCTCGCGCTATTGGATGAGCCTAAGTCGGATTAGCTTGTTGGTGAGGTAATGGCTCACCAAGGCGACGATCCGTAGCTGGTCTGAGAGGACGATCAGCCACACTGGGACTGAGACACGGCCCAGACTCCTACGGGAGGCAGCAGTGGGGAATATTGGACAATGGGCGCAAGCCTGATCCAGCAATGCCGCGTGTGAAGAAGGCCTGCGGGTTGTA…
2672858	Proteobacteria	Gammaproteobacteria	Thiotrichales	Piscirickettsiaceae	P06_C049;P06_C052	Platygyra;Porites	2	GAGTTTGATCATGGCTCAGATTGAACGCTGGCGGCATGCCTAACACATGCAAGTCGAACGGTAACGCGGAGAGCTTGCTCTCTGGCGACGAGTGGCGGACGGGTGAGTAATACTTGGGAATCTGCCCAGTAGTGGGGGACAACATTCGGAAACGGATGCTAATACCGCATACGCACTACGGTGGAAAGTGGGGGATCTTCGGACCTCACGCTATTGGATGAGCCCAAGTCGGATTAGCTTGTAGGTAGGGTAACGGCCTACCTAGGCGACGATCCGTAGCTGGTCTGAGAGGACGATCAGCCACACTGGGACTGAGACACGGCCCAGACTCCTACGGGAGGCAGCAGTGGGGAATATTGGACAATGGGCGCAAGCCTGATCCAGCAATGCCGCGTGTGT…
344914	Cyanobacteria	Synechococcophycideae	Pseudanabaenales	Pseudanabaenaceae	P06_C044;P06_C052	Goniastrea;Porites	2	CCTGGCTCAGGATGAACGCTGGCGGCGTGCTTAACACATGCAAGTCGAACGAAGTCTTCGGACTTAGTGGCGGACGGGTGAGTAACGCGTGAGAATCTGCCCTTAGGAGGGGGACAACAGTTGGAAACGACTGCTAATACCCCATATGCCGGGAGGTGAAATGGTTTTTTCCGCCTAAGGAGGGGCTCGCGTCTGATTAGCTAGTTGGTGAGGTAAGAGCTTACCAAGGCGACGATCAGTAGCTGGTCTGAGAGGATGATCAGCCACACTGGGACTGAGACACGGCCCAGACTCCTACGGGAGGCAGCAGTGGGGAATTTTCCGCAATGGGCGCAAGCCTGACGGAGCAACGCCGCGTGCGGGAGGACGGCCTGTGGGTTGTAAACCGCTTTTATCAGG…
306001	Cyanobacteria	Synechococcophycideae	Pseudanabaenales	Pseudanabaenaceae	P06_C044;P06_C049	Goniastrea;Platygyra	2	CCTGGCTCAGGATGAACGCTGGCGGCGTGCTTAACACATGCAAGTCGAACGAAGTCTTCGGACTTAGTGGCGGACGGGTGAGTAACGCGTGAGAATCTGCCCTTAGGAGGGGGACAACAGTTGGAAACGACTGCTAATACCCCATATGCCGGGAGGTGAAATGGTTTTTTCCGCCTAAGGAGGGGCTCGCGTCTGATTAGCTAGTTGGTGAGGTAAGAGCTTACCAAGGCGACGATCAGTAGCTGGTCTGAGAGGATGATCAGCCACACTGGGACTGAGACACGGCCCAGACTCCTACGGGAGGCAGCAGTGGGGAATTTTCCGCAATGGGCGCAAGCCTGACGGAGCAACGCCGCGTGCGGGAGGACGGCCTGTGGGTTGTAAACCGCTTTTATCAGG…
577676	Cyanobacteria	Synechococcophycideae	Pseudanabaenales	Pseudanabaenaceae	P06_C044;P06_C052	Goniastrea;Porites	2	GGATGAACGCTGGCAGCGTGCTTAACACATGCAAGTCGAACGAAGTCTTCGGACTTAGTGGCGGACGGGTGAGTAACGCGTGAGAATCTGCCCTTAGGAGGGGGACAACAGTTGGAAACGACTGCTAATACCCCATATGCCGAGAGGTGAAATGGTTAATTCCGCCTAAAGAGGAGCTCGCGTCTGATTAGCTAGTTGGTGAGGTAAGAGCTTACCAAGGCGACGATCAGTAGCTGGTCTGAGAGGATGATCAGCCACACTGGGACTGAGACACGGCCCAGACTCCTACGGGAGGCAGCAGTGGGGAATTTTCCGCAATGGGCGCAAGCCTGACGGAGCAACGCCGCGTGCGGGAGGACGGCCTGTGGGTTGTAAACCGCTTTTATCAGGGAAGAAGTT…
4440500	Cyanobacteria	Synechococcophycideae	Pseudanabaenales	Pseudanabaenaceae	P03_C050;P06_C044	Diploastrea;Goniastrea	2	AGAGTTTGATCCTGGCTCAGGATGAACGCTGGCGGCGTGCTTAACACATGCAAGTCGAACGAACCTTTCGGGGTGAGTGGCGGACGGGTGAGTAACGCGTGAGGATCTGCCCTTAGGCGGGGGACAACTTTTGGAAACGGAAGCTAATACCCCATATGGCGGGAGCTGAAAGCTTAATGTGCCTGAGGATGAACTCGCGTCTGATTAGCTAGTTGGTGGGGTAAGAGCTTACCAAGGCGACGATCAGTAGCTGTTCTGAGAGGAAGATCAGCCACACTGGGACTGAGACACGGCCCAGACTCCTACGGGAGGCAGCAGTGGGGAATTTTCCGCAATGGGCGCAAGCCTGACGGAGCAACGCCGCGTGAGGGAGGAATGTCTGTGGATTGTAAACCTCTT…
239350	Proteobacteria	Alphaproteobacteria	Rhodobacterales	Rhodobacteraceae	P06_C049;P06_C052	Platygyra;Porites	2	AGAGTTTGATCATGGCTCAGAACGAACGCTGGCGGCAGGCCTAACACATGCAAGTCGAGCGCGCCTTTCGGGGTGAGCGGCGGACGGGTTAGTAACGCGTGGGAATATACCCTTTTCTACGGAATAGCCTCTGGAAACGGAGAGTAATACCGTATGAGCCCTTCGGGGGAAAGATTTATCGGGAAAGGATTAGCCCGCGTTAGATTAGGTAGTTGGTGGGGTAATGGCCTACCAAGCCTACGATCTATAGCTGGTTTTAGAGGATGATCAGCAACACTGGGACTGAGACACGGCCCAGACTCCTACGGGAGGCAGCAGTGGGGAATCTTGGACAATGGGGGCAACCCTGATCCAGCCATGCCGCGTGAGTGATGAAGGCCTTAGGGTCGTAAAGCTCTT…
4485689	Proteobacteria	Alphaproteobacteria	Rhodobacterales	Rhodobacteraceae	P06_C049;P06_C052	Platygyra;Porites	2	GAGTTTGATCCTGGCTCAGAACGAACGCTGGCGGCAGGCCTAACACATGCAAGTCGAGCGCGCCTTTCGGGGTGAGCGGCGGACGGGTTAGTAACGCGTGGGAATATACCCTTTGGTACGGAATAGCCTCTGGAAACGGAGAGTAATACCGTATGAGCCCTTCGGGGGAAAGATTTATCGCCAAAGGATTAGCCCGCGTTAGATTAGGTAGTTGGTGGGGTAATGGCCTACCAAGCCTACGATCTATAGCTGGTTTTAGAGGATGATCAGCAACACTGGGACTGAGACACGGCCCAGACTCCTACGGGAGGCAGCAGTGGGGAATCTTGGACAATGGGGGCAACCCTGATCCAGCCATGCCGCGTGAGTGATGAAGGCCTTAGGGTCGTAAAGCTCTTT…
534136	Proteobacteria	Alphaproteobacteria	Rhodobacterales	Rhodobacteraceae	P06_C049;P06_C052	Platygyra;Porites	2	AGAGTTTGATCCTGGCTCAGAACGAACGCTGGCGGCAGGCCTAACACATGCAAGTCGAGCGCGCCCTTCGGGGTGAGCGGCGGACGGGTTAGTAACGCGTGGGAATATACCCTTTGGTACGGAATAGCCTCTGGAAACGGAGAGTAATACCGTATGTGCCCTTCGGGGGAAAGATTTATCGCCAAAGGATTAGCCCGCGTTAGATTAGGTAGTTGGTGGGGTAATGGCCTACCAAGCCTACGATCTATAGCTGGTTTTAGAGGATGATCAGCAACACTGGGACTGAGACACGGCCCAGACTCCTACGGGAGGCAGCAGTGGGGAATCTTGGACAATGGGGGCAACCCTGATCCAGCCATGCCGCGTGAGTGATGAAGGCCTTAGGGTCGTAAAGCTCTT…
1112642	Proteobacteria	Alphaproteobacteria	Rhodobacterales	Rhodobacteraceae	P06_C049;P06_C052	Platygyra;Porites	2	GCAAGTCGAGCGCGCCTTTCGGGGTGAGCGGCGGACGGGTTAGTAACGCGTGGGAATATGCCCAAAGGTACGGAATAGCCTCTGGAAACGGAGAGTAATACCGTATGTGCCCTTCGGGGGAAAGATTTATCGCCTTTGGATTAGCCCGCGTTAGATTAGGTAGTTGGTGGGGTAATGGCCTACCAAGCCTACGATCTATAGCTGGTTTTAGAGGATGATCAGCAACACTGGGACTGAGACACGGCCCAGACTCCTACGGGAGGCAGCAGTGGGGAATCTTGGACAATGGGGGCAACCCTGATCCAGCCATGCCGCGTGAGTGATGAAGGCCCTAGGGTCGTAAAGCTCTTTCGCCTGTGAAGATAATGACGGTAGCAGGTAAAGAAACCCCGGCTAACT…
332874	Proteobacteria	Alphaproteobacteria	Rhodobacterales	Rhodobacteraceae	P06_C049;P06_C052	Platygyra;Porites	2	CCTGGCTCAGAACGAACGCTGGCGGCAGGCCTAACACATGCAAGTCGAGCGCGCCTTTCGGGGTGAGCGGCGGACGGGTTAGTAACGCGTGGGAACGTGCCCTTTTCTGCGGAATAGCCTCTGGAAACGGAGAGTAATACCGCATACGCCCTTCGGGGGAAAGATTTATCGGAGAAGGATCGGCCCGCGTTAGATTAGGTAGTTGGTGGGGTAATGGCCTACCAAGCCTACGATCTATAGCTGGTTTTAGAGGATGATCAGCAACACTGGGACTGAGACACGGCCCAGACTCCTACGGGAGGCAGCAGTGGGGAATCTTGGACAATGGGCGCAAGCCTGATCCAGCCATGCCGCGTGAGTGATGAAGGCCCTAGGGTCGTAAAGCTCTTTCGCCTGTGA…
1106845	Proteobacteria	Alphaproteobacteria	Rhodobacterales	Rhodobacteraceae	P06_C049;P06_C052	Platygyra;Porites	2	TAACACATGCAAGTCGAGCGCGCCCTTCGGGGTGAGCGGCGGACGGGTTAGTAACGCGTGGGAATATGCCCTTTGGTACGGAATAGCCTCTGGAAACGGAGAGTAATACCGTATGTGCCCTTCGGGGGAAAGATTTATCGCCAAAGGATTAGCCCGCGTTAGATTAGGTAGTTGGTGGGGTAATGGCCTACCAAGCCTACGATCTATAGCTGGTTTTAGAGGATGATCAGCAACACTGGGACTGAGACACGGCCCAGACTCCTACGGGAGGCAGCAGTGGGGAATCTTGGACAATGGGGGCAACCCTGATCCAGCCATGCCGCGTGAGTGATGAAGGCCTTAGGGTCGTAAAGCTCTTTCGCCTGTGAAGATAATGACGGTAGCAGGTAAAGAAACCCC…
4352591	Proteobacteria	Alphaproteobacteria	Rhodobacterales	Rhodobacteraceae	P06_C049;P06_C052	Platygyra;Porites	2	GAGTTTGATTCTGGCTCAGAACGAACGCTGGCGGCAGGCCTAACACATGCAAGTCGAGCGCGCCTTTCGGGGTGAGCGGCGGACGGGTTAGTAACGCGTGGGAATATGCCCTTTGGTACGGAATAGCCTCTGGAAACGGAGAGTAATACCGTATGAGCCCTTCGGGGGAAAGATTTATCGCCAAAGGATTAGCCCGCGTTAGATTAGGTAGTTGGTGGGGTAATGGCCTACCAAGCCTACGATCTATAGCTGGTTTTAGAGGATGATCAGCAACACTGGGACTGAGACACGGCCCAGACTCCTACGGGAGGCAGCAGTGGGGAATCTTGGACAATGGGGGCAACCCTGATCCAGCCATGCCGCGTGAGTGATGAAGGCCTTAGGGTCGTAAAGCTCTTT…
4351335	Proteobacteria	Alphaproteobacteria	Rhodobacterales	Rhodobacteraceae	P06_C049;P06_C052	Platygyra;Porites	2	AGAGTTTGATCATGGCTCAGAACGAACGCTGGCGGCAGGCCTAACACATGCAAGTCGAGCGCGCCTTTCGGGGTGAGCGGCGGACGGGTTAGTAACGCGTGGGAATATACCCTTTGGTACGGAATAGCCTCTGGAAACGGAGAGTAATACCGTATGAGCCCTTCGGGGGAAAGATTTATCGCCAAAGGATTAGCCCGCGTTAGATTAGGTAGTTGGTGGGGTAATGGCCTACCAAGCCTACGATCTATAGCTGGTTTTAGAGGATGATCAGCAACACTGGGACTGAGACACGGCCCAGACTCCTACGGGAGGCAGCAGTGGGGAATCTTGGACAATGGGGGCAACCCTGATCCAGCCATGCCGCGTGAGTGATGAAGGCCTTAGGGTCGTAAAGCTCTT…
1783875	Proteobacteria	Alphaproteobacteria	Rhodobacterales	Rhodobacteraceae	P06_C049;P06_C052	Platygyra;Porites	2	AGAGTTTGATCCTGGCTCAGAACGAACGCTGGCGGCAGGCCTAACACATGCAAGTCGAGCGCGCCTTTCGGGGTGAGCGGCGGACGGGTTAGTAACGCGTGGGAATATGCCCTTTGGTACGGAATAGCCTCTGGAAACGGAGAGTAATACCGTATGAGCCCTTCGGGGGAAAGATTTATCGCCAAAGGATTAGCCCGCGTTAGATTAGGTAGTTGGTGGGGTAATGGCCTACCAAGCCTACGATCTATAGCTGGTTTTAGAGGATGATCAGCAACACTGGGACTGAGACACGGCCCAGACTCCTACGGGAGGCAGCAGTGGGGAATCTTGGACAATGGGGGCAACCCTGATCCAGCCATGCCGCGTGAGTGATGAAGGCCTTGGGGTCGTAAAGCTCTT…
4484500	Proteobacteria	Alphaproteobacteria	Rhodobacterales	Rhodobacteraceae	P06_C049;P06_C052	Platygyra;Porites	2	GAGTTTGATCCTGGCTCAGAACGAACGCTGGCGGCAGGCCTAACACATGCAAGTCGAGCGCGCCTTTCGGGGCGAGCGGCGGACGGGTTAGTAACGCGTGGGAATATACCCTTTGGTACGGAATAGCCTCTGGAAACGGAGAGTAATACCGTATGAGCCCTTCGGGGGAAAGATTTATCGCCAAAGGATTAGCCCGCGTTAGATTAGGTAGTTGGTGGGGTAATGGCCTACCAAGCCTACGATCTATAGCTGGTTTTAGAGGATGATCAGCAACACTGGGACTGAGACACGGCCCAGACTCCTACGGGAGGCAGCAGTGGGGAATCTTGGACAATGGGGGCAACCCTGATCCAGCCATGCCGCGTGAGTGATGAAGGCCTTAGGGTCGTAAAGCTCTTT…
4459762	Proteobacteria	Alphaproteobacteria	Rhodobacterales	Rhodobacteraceae	P06_C049;P06_C052	Platygyra;Porites	2	GAGTTTGATCCTGGCTCAGAACGAACGCTGGCGGCAGGCCTAACACATGCAAGTCGAGCGCGCCCTTCGGGGTGAGCGGCGGACGGGTTAGTAACGCGTGGGAATATACCCTTTGGTACGGAATAGCCTCTGGAAACGGAGAGTAATACCGTATGAGCCCTTCGGGGGAAAGATTTATCGCCAAAGGATTAGCCCGCGTTAGATTAGGTAGTTGGTGGGGTAATGGCCTACCAAGCCTACGATCTATAGCTGGTTTTAGAGGATGATCAGCAACACTGGGACTGAGACACGGCCCAGACTCCTACGGGAGGCAGCAGTGGGGAATCTTGGACAATGGGCGCAAGCCTGATCCAGCCGTGCCGCGTGAGTGATGAAGGCCTTAGGGTCGTAAAGCTCTTT…
4392431	Proteobacteria	Alphaproteobacteria	Rhodobacterales	Rhodobacteraceae	P06_C049;P06_C052	Platygyra;Porites	2	GAGTTTGATTCTGGCTCAGAACGAACGCTGGCGGCAGGCCTAACACATGCAAGTCGAGCGCGCCTTTCGGGGTGAGCGGCGGACGGGTTAGTAACGCGTGGGAATATACCCTTTGGTACGGAATAGCCTCTGGAAACGGAGAGTAATACCGTATGAGCCCTTCGGGGGAAAGATTTATCGCCAAAGGATTAGCCCGCGTTAGATTAGGTAGTTGGTGGGGTAATGGCCTACCAAGCCTACGATCTATAGCTGGTTTTAGAGGATGATCAGCAACACTGGGACTGAGACACGGCCCAGACTCCTACGGGAGGCAGCAGTGGGGAATCTTGGACAATGGGGGCAACCCTGATCCAGCCATGCCGCGTGAGTGATGAAGGCCTTAGGGTCGTAAAGCTCTTT…
355194	Proteobacteria	Alphaproteobacteria	Rhodobacterales	Rhodobacteraceae	P06_C049;P06_C052	Platygyra;Porites	2	CCTGGCTCAGAACGAACGCTGGCGGCAGGCCTAACACATGCAAGTCGAGCGCGCCCTTCGGGGTGAGCGGCGGACGGGTTAGTAACGCGTGGGAATATGCCCAAAGGTACGGAATAGCCTCTGGAAACGGAGAGTAATACCGTATGTGCCCTTCGGGGGAAAGATTTATCGCCTTTGGATTAGCCCGCGTTAGATTAGGTAGTTGGTGGGGTAATGGCCTACCAAGCCTACGATCTATAGCTGGTTTTAGAGGATGATCAGCAACACTGGGACTGAGACACGGCCCAGACTCCTACGGGAGGCAGCAGTGGGGAATCTTGGACAATGGGGGCAACCCTGATCCAGCCATGCCGCGTGAGTGATGAAGGCCTTAGGGTCGTAAAGCTCTTTCGCCTGTGA…
219325	Proteobacteria	Alphaproteobacteria	Rhodobacterales	Rhodobacteraceae	P06_C049;P06_C052	Platygyra;Porites	2	GAGTTTGATCCTGGCTCAGAACGAACGCTGGCGGCAGGCCTAACACATGCAAGTCGAGCGCGCCTTTCGGGGTGAGCGGCGGACGGGTTAGTAACGCGTGGGAATGTGCCCTTTGGTACGGAATAGCCTCTGGAAACGGAGAGTAATACTGTATGAGCCCTTCGGGGGAAAGATTTATCGCCAAAGGATTAGCCCGCGTTAGATTAGGTAGTTGGTGGGGTAATGGCCTACCAAGCCTACGATCTATAGCTGGTTTTAGAGGATGATCAGCAACACTGGGACTGAGACACGGCCCAGACTCCTACGGGAGGCAGCAGTGGGGAATCTTGGACAATGGGGGCAACCCTGATCCAGCCATGCCGCGTGAGTGATGAAGGCCTTAGGGTCGTAAAGCTCTTT…
164001	Proteobacteria	Alphaproteobacteria	Rhodobacterales	Rhodobacteraceae	P06_C049;P06_C052	Platygyra;Porites	2	AGAGTTTGATCATGGCTCAGAACGAACGCTGGCGGCAGGCCTAACACATGCAAGTCGAGCGCGCCTTTCGGGGTGAGCGGCGGACGGGTTAGTAACGCGTGGGAATATGCCCTTTGGTACGGAATAGCCTCTGGAAACGGAGAGTAATACCGTATGAGCCCTTCGGGGGAAAGATTTATCGCCAAAGGATTAGCCCGCGTTAGATTAGGTAGTTGGTGGGGTAATGGCCTACCAAGCCTACGATCTATAGCTGGTTTTAGAGGATGATCAGCAACACTGGGACTGAGACACGGCCCAGACTCCTACGGGAGGCAGCAGTGGGGAATCTTGGACAATGGGGGCAACCCTGATCCAGCCATGCCGCGTGAGTGATGAAGGCCCTAGGGTCGTAAAGCTCTT…
819750	Proteobacteria	Alphaproteobacteria	Rhodobacterales	Rhodobacteraceae	P06_C049;P06_C052	Platygyra;Porites	2	AGTTTGATCCTGGCTCAGAACGAACGCTGGCGGCAGGCCTAACACATGCAAGTCGAGCGCGCCTTTCGGGGTGAGCGGCGGACGGGTTAGCAACGCGTGGGAATATACCCTTTGGTACGGAATAGCCTCTGGAAACGGAGAGTAATACCGTATGTGCCCCCTGGGTTAAACTGGGGGGGAAAGATTTATCGCCAAAGGATTAGCCCGCGTTAGATTAGGTAGTTGGTGGGGTAATGGCCTACCAAGCCTACGATCTATAGCTGGTTTTAGAGGATGATCAGCAACACTGGGACTGAGACACGGCCCAGACTCCTACGGGAGGCAGCAGTGGGGAATCTTGGACAATGGGGGCAACCCTGATCCAGCCATGCCGCGTGAGTGATGAAGGCCTTAGGGTCG…
163735	Proteobacteria	Alphaproteobacteria	Rhodobacterales	Rhodobacteraceae	P06_C049;P06_C052	Platygyra;Porites	2	AGTTTGATCATGGCTCAGAACGAACGCTGGCGGCAGGCCTAACACATGCAAGTCGAGCGCGCCTTTCGGGGTGAGCGGCGGACGGGTTAGTAACGCGTGGGAATATGCCCTTTGGTACGGAATAGCCTCTGGAAACGGAGAGTAATACCGTATGAGCCCTTCGGGGGAAAGATTTATCGCCAAAGGATTAGCCCGCGTTAGATTAGGTAGTTGGTGGGGTAATGGCCTACCAAGCCTACGATCTATAGCTGGTTTTAGAGGATGATCAGCAACACTGGGACTGAGACACGGCCCAGACTCCTACGGGAGGCAGCAGTGGGGAATCTTGGACAATGGGGGCAACCCTGATCCAGCCATGCCGCGTGAGTGATGAAGGCCCTAGGGTCGTAAAGCTCTTTC…
1108606	Proteobacteria	Alphaproteobacteria	Rhodobacterales	Rhodobacteraceae	P06_C049;P06_C052	Platygyra;Porites	2	GCCTCTGGAAACGGAGAGTAATACCGTATGAGCCCTTCGGGGGAAAGATTTATCGCCAAAGGATTGGCCCGCGTTAGATTAGGTAGTTGGTGGGGTAATGGCCTACCAAGCCTACGATCTATAGCTGGTTTTAGAGGATGATCAGCAACACTGGGACTGAGACACGGCCCAGACTCCTACGGGAGGCAGCAGTGGGGAATCTTGGACAATGGGGGCAACCCTGATCCAGCCATGCCGCGTGAGTGATGAAGGCCTTAGGGTCGTAAAGCTCTTTCGCCTGTGAAGATAATGACGGTAGCAGGTAAAGAAACCCCGGCTAACTCCGTGCCAGCAGCCGCGGTAATACGGAGGGGGTTAGCGTTGTTCGGAATTACTGGGCGTAAAGCGCACGTAGGCGGA…
2618268	Proteobacteria	Alphaproteobacteria	Rhodospirillales	Rhodospirillaceae	P06_C049;P08_C045	Platygyra;Porites	2	AGAGTTTGATCCTGGCTCAGAACGAACGCTGGCGGCAGGCCTAACACATGCAAGTCGAACGCTCCCTTCGGGGAGAGTGGCGCACGGGTGAGTATCGCGTGGGAACCTAGCCTTTGGTACGGAACAACCGCGGGAAACTGCGGCTAATACCGTATACGCCCTCCGGGGGAAAGATTTATCGCCAAGGGATGGGCCCGCGTCTGATTAGCTGGTTGGTGAGGTAACGGCTCACCAAGGCATCGATCAGTAGCTGGTCTGAGAGGATGATCAGCCACACTGGGACTGAGACACGGCCCAGACTCCTACGGGAGGCAGCAGTGGGGAATATTGGACAATGGGCGCAAGCCTGATCCAGCCATGCCGCGTGAGTGAAGAAGGCCCTAGGGTTGTAAAGCTCTT…
586185	Proteobacteria	Alphaproteobacteria	Rhodospirillales	Rhodospirillales	P06_C044;P06_C052	Goniastrea;Porites	2	GGACGAACGCTGGCGGCGCGCTTAACACATGCAAGTCGAACGAGGAGCTTGTTTTCGGATGAGTTTCCTAGTGGCGCACGGGTGAGTAACGCGTGGGAATCTGCCCTTTGCTACGGAACAACCACGGGAAACTGTGGCTAATACCGTATAATGCCCTTCGGGGCCAAAGATTTATCGGCGAAGGAGGAGCCCGCGTCAGATTAGCTTGTTGGTGGGGTAACGGCCTACCAAGGCTCTGATCTGTAGCTGGTCTGAGAGGACGATCAGCCACACTGGGACTGAGACACGGCCCAGACTCCTACGGGAGGCAGCAGTGGGGAATCTTGGACAATGGGGGCAACCCTGATCCAGCGACGCCGCGTGGGTGATGAAGGCCTTAGGGTTGTAAACCCCTTTCAC…
296133	Proteobacteria	Alphaproteobacteria	Rhodospirillales	Rhodospirillales	P06_C049;P06_C052	Platygyra;Porites	2	TTTCGGATGAGTTACTTAGTGGCGAACGGGTGAGTAACGCGTGGGAACCTGCCTTTAGCTTCGGGACAACCACTGGAAACGGTGGCTAATACCGGATGATGCGGCTTTGAAAGAAGTCGCCAAAGATTTATCGGCTATTGAGGGGCCCGCGTTAGATTAGCTTGTTGGTGAGGTAATGGCTTACCAAGGCTTTGATCTATAGCTGGTCTGAGAGGACGATCAGCCACACTGGGACTGAGACACGGCCCAGACTCCTACGGGAGGCAGCAGTGGGGAATCTTGGACAATGGGGGCAACCCTGATCCAGCGACGCCGCGTGGGTGAAGAAGGCCTTAGGGTTGTAAACCCCTTTCACCGGGGAGGATGATGACGTTACCCGGAGAAGAAGCACCGGCTAAC…
593539	Proteobacteria	Alphaproteobacteria	Rhodospirillales	Rhodospirillales	P06_C049;P06_C052	Platygyra;Porites	2	ACGAACGCTGGCGGCGCGCTTAACACATGCAAGTCGAACGAGGTACTTGTTTTCGGATGAGCTACCTAGTGGCGCACGGGTGAGTAACGCGTGGGAACCTGCCCTTGGCTGCGGAACAACCACGGGAAACTGTGGCTAATACCGCATAATGCAGCTCCTTTGGGGTTGCCAAAGATTTATCGGCGAAGGAGGGGCCCGCGTCAGATTAGCTTGTTGGTGGGGTAACGGCCTACCAAGGCTTCGATCTGTAGCTGGTCTGAGAGGACGATCAGCCACACTGGGACTGAGACACGGCCCAGACTCCTACGGGAGGCAGCAGTGGGGAATCTTGGACAATGGGGGCAACCCTGATCCAGCGACGCCGCGTGAGTGAAGAAGGCCTTAGGGTTGTAAAGCTCT…
537439	Chloroflexi	SAR202	SAR202	SAR202	P06_C044;P08_C045	Goniastrea;Porites	2	AGTCGAACGGGCGAAGGGCTTCGGCCCCTAGCTAGTGGCAGACGGCTGAGTAACACGTAAGTAATATGCCCCGGAGAGGGGGATAAGCCGGAGAAATCCGGTCTAATACCCCGTACGCTCCCTTTACTTCGGTATAGGGAGGAAAGGTTCCGGCGCTCTGGGAGTAGCTTGCGGCCTATCAGGTAGTTGGTGGGGTAATAGCCTACCAAGCCGAAGACGGGTAACCGGTGTGAGAGCACGATCGGTCAGAGGGGGACTGAGACACGGCCCCCACTCCTACGGGAGGCAGCAGCAGGGAATCTTGCGCAATGGGCGAAAGCCTGACGCAGCGACACCGCGTGGGGGATGAAGGCTTTCGAGTTGTAAACCCCTTTTCCCGGGGATGAGAAAGGACAGTAC…
538405	Spirochaetes	Spirochaetes	Spirochaetales	Spirochaetaceae	P01_C044;P03_C052	Millepora;Millepora	2	ACGAACGCTGGCGGCGCGTTTCAACCATGCAAGTCGAGGGGTAGAAGGTCTTCGGATCTTTGAGACCGGCGAACGGGTGAGTAACACGTAGGTAATCTGCCACGAGGTTGGGGATAGCCCTTGGAAACAAGGGGTAATACCGAATGAGCTCCTTTGTTGTGAGATAAAGGAGGAAAGGCGCTTCGGCGTCGCCTTGTGATGAGCCTGCGGCTGATTAGGTAGTTGGTGGGGTAACGGCCTACCAAGCCGACGATCAGTAGCCGGCCTGAGAGGGTGACCGGCCACACTGGGACTGAGATACGGCCCAGACCGCTACGGTGGGCAGCAGGTAAGAATCTTCCGCAATGGACGAAAGTCTGACGGAGCGACGCCGCGTGGGTGAAGAAGGCCGTGAGGTTG…
571735	Acidobacteria	Sva0725	Sva0725	Sva0725	P06_C049;P06_C052	Platygyra;Porites	2	ATGAACGCTGGCGGCGTGCCTGATACATGCAAGTCGAGCGCGAAAGTGGCCTTCGGGCCGCGAGTAGAGCGGCGAACGGGTGAGTAACACGTGGGTAACCTGCCTTGGAGTGGGGAATAACTTGGGGAAACCCGAGCTAATGCCGCATACGCTCGCCAGACCTTCGGGTCCGGCGAGGAAAGGTGGCCTATTCTTGAAAGCTGCCGTTCCAAGAGGGGCCCGCGCCCGATTAGCTAGTTGGTGAGGTAACGGCTCACCAAGGCGACGATCGGTAGCCGGCCTGAGAGGGTGATCGGCCACACTGGAACTGAGACACGGTCCAGACCGCTACGGTGGGCAGCAGTACGGGATATTGCGCAATGGGCGAAAGCCTGACGCAGCAACGCCGCGTGAAGGATG…
814052	Acidobacteria	Sva0725	Sva0725	Sva0725	P06_C049;P06_C052	Platygyra;Porites	2	CTTCGGTCGTGAGTACAGCGGCGAACGGGTGAGTAACACGTGGATAACCTGCCTGGAAGCGGGGAACAACTTGGGGAAACTCGAGCTAATACCGCATACGTTCGTACCACTTAAGTGGAACGAAGAAAGATGGCCTCTTCTTGAAAGCTGTCACTTCCAGATGGGTCCGCGGCTGATTAGCTAGTTGGTGGGGTAACGGCCTACCAAGGCGACGATCAGTAGCCGTCCTGAGAGGGTGATAGGCCACACTGGAACTGAGACACGGTCCAGACTCCTACGGGAGGCAGCAGTGAGGAATATTGGACAATGGGGGAAACCCTGATCCAGCAACGCCGCGTGGAGGATGAAGGCCTTCGGGTTGTAAACTCCTGTCAGGTGGGACGAAGGTGCATCGGTTAA…
752542	Actinobacteria	Acidimicrobiia	Acidimicrobiales	TK06	P06_C052;P08_C045	Porites;Porites	2	AGTTTGATCATGGCTCAGGACGAACGCTGGCGGCGCGCTTCATCCATGCAAGTCGAACGAGCCCGGGACTTCGGTCCCAATGGGAAAGTGGCGAACGGGTGAGTAACACGTGAGAAACCTACCCCGGAGATGGGAATAGCCCAGGGAAACCTGGATTAATACCCAATACCCTGCTTGCACCTCATGGTGCGCTCAGGAAATGCTTTTGTGCTCCGGGAGGGTCTCGCGGCCTATCAGCTTGTTGGTGAGGTAATGGCTCACCAAGGCATCGACGGGTAGCTGGTCTGAGAGGACGATCAGCCACACTGGGACTGAGACACGGCCCAGACTCCTACGGGAGGCAGCAGGAGGGAATATTGCGCAATGGGCGAAAGCCTGACGCAGCGACGCCGCGTGGGG…
572445	Verrucomicrobia	Verrucomicrobiae	Verrucomicrobiales	Verrucomicrobiaceae	P06_C049;P06_C052	Platygyra;Porites	2	AATGAACGCTGGCGGCGTGGATAAGACATGCAAGTCGAACGAAGAGAGATTTAGTTTACTAATGATCTCTTAGTGGCGGACGGGTTAGTAACGCGTGAGCAACTTGCCTCAAAGAGGGGGATAGTCCTGGGAAACTGGGTTTAATACCGCATGTGCTCTTCGGAGTAAAGCTGGCTTCGGCTGGTGCTTTGAGATAGGCTCGCGTCCTATCAGCTAGTTGGTGAGGTAACGGCTCACCAAGGCGACGACGGGTAGTTGGTCTGAGAGGACGATCAGCAACACTGGAACTGAGACACGGTCCAGACACCTACGGGTGGCAGCAGTCGAGAATCATTCACAATGGGGGCAACCCTGATGGTGCAACGCCGCGTGGAGGATGAAGGCCCTAGGGTCGTAAAC…
537501	SBR1093	VHS-B5-50	VHS-B5-50	VHS-B5-50	P06_C049;P06_C052	Platygyra;Porites	2	AGTTTGATCCTGGCTCAGAGCGAACGCTGGCGGTATGCTTAACACATGCAAGTCGAGCGAGAAAATGGCTTCGGCCATGAGTACAGCGGCGGACGGGTGAGTAATACATGGATAATCTGCCTTTAGGACCGGGACAACCCAGGGAAACTTGGGCTAATACCAGATAAGACCACAGAATCTCCGGATTCAGTGGTAAAAGGTGGCTTCGGCTATCACCTATAGATGAGTCCATGTCCCATCAGGTAGTTGGTGAGGTAACGGCCCACCAAGCCAAAGACGGGTAGCCGACCTTAGCGGGTGATCGGCCACACGGGGACTGAGACACGGCCCCGACTCCTACGGGAGGCAGCAGTGGGGAATATTGGACAATGGGCGCAAGCCTGATCCAGCAATACCGCG…
4361509	SBR1093	VHS-B5-50	VHS-B5-50	VHS-B5-50	P06_C049;P06_C052	Platygyra;Porites	2	AGTTTGATCCTGGCTCAGAGCGAACGCTGGCGGTATGCTTAACACATGCAAGTCGAGCGAGAAAATGGCTTCGGCCATGAGTAGAGCGGCGGACGGGTGAGTAATACATGGATAATCTGCCATTAGGACCGGGACAACCCAGGGAAACTTGGGCTAATACCGGATAAGACCACAGAATCTCCGGATTCAGCGGTAAAAGGTGGCTTCGGCTATCACCTATTGATGAGTCCATGTCCCATCAGGTAGTTGGTGAGGTAACGGCCCACCAAGCCAAAGACGGGTAGCCGACCTTAGCGGGTGATCGGCCACACGGGGACTGAGACACGGCCCCGACTCCTACGGGAGGCAGCAGTGGGGAATATTGGACAATGGGCGCAAGCCTGATCCAGCAATACCGCG…
4408484	Actinobacteria	Acidimicrobiia	Acidimicrobiales	wb1_P06	P06_C049;P08_C045	Platygyra;Porites	2	GAGTTTGATCCTGGCTCAGGACGAACGCTGGCGGCGTGCTTAACACATGCAAGTCGAACGAGGCAGCGGCCTTCGGGCCGTTGCCGAGTGGCGAACGGGTGAGTAACACGTGAGGAACCTGCCCCGGAGACCGGGATAACCAGGGGAAACCCTGGCTAATACCGGATGCCCCCGGATGGTCGCATGGCCAACCGAGGAAATGCTCAGGTGCTCCGGGAGGGCCTCGCGGCCTATCAGCTTGTTGGTTGGGGTAACGGCCCACCAAGGCATTGACGGGTAGCTGGTCTGAGAGGACGATCAGCCACACTGGGACTGAGACACGGCCCAGACTCCTACGGGAGGCAGCAGTGGGGAATATTGCGCAATGGGCGAAAGCCTGACGCAGCAACGCCGCGTGGG…
708866	Actinobacteria	Acidimicrobiia	Acidimicrobiales	wb1_P06	P06_C052;P08_C045	Porites;Porites	2	GAGTTTGATCCTGGCTCAGGACGAACGCTGGCGGCGTGCTTAACACATGCAAGTCGAACGAGGCGGCGGCCTTCGGGCCGTCGTCGAGTGGCGAACGGGTGAGTAACACGTGAGGAACCTGCCCCGGAGACCGGGATAACCAGAGGAAACCCTGGCTAATACCGGATGCCCCCGGATGGTCGCATGGCCAACCGAGGAAACGCTCCGGTGCTCCGGGAGGGCCTCGCGGCCTATCAGCTTGTTGGTGGGGTAACGGCCTACCAAGGCACCGACGGGTAGCTGGTCTGAGAGGACGATCAGCCACACTGGGACTGAGACACGGCCCAGACTCCTACGGGAGGCAGCAGTGGGGAATATTGCGCAATGGGCGAAAGCCTGACGCAGCAACGCCGCGTGGGG…
330263	Firmicutes	Clostridia	Clostridiales	[Acidaminobacteraceae]	P03_C051	Millepora	1	GGATGAACGCTGGCGGCGTGCCTAACACATGCAAGTCGAGCGAGAAGTTTTAAAAGAAATCTTCGGATGAATTTTAAAACGGAAAGCGGCGGACGGGTGAGTAACGCGTAGGCAACCTACCTCATACAGAGGGATAGCTCCGGGAAACCGGGATTAATACCTCATAATACTTAAGTATCGCATGATAAGTAAGTCAAAGATTTATCGGTATGGGATGGGCCTGCGTCTGATTAGCTAGTTGGTAAGGTAAAAGCTTACCAAGGCGACGATCAGTAGCCGACCTGAGAGGGTGATCGGCCACACTGGAACTGAGACACGGTCCAGACTCCTACGGGAGGCAGCAGTGGGGAATATTGCACAATGGGCGCAAGCCTGATGCAGCAACGCCGCGTGAGTGAT…
4437288	Firmicutes	Clostridia	Clostridiales	[Acidaminobacteraceae]	P03_C051	Millepora	1	GAGTTTGATCATGGCTCAGGATGAACGCTGGCGGCGTGCCTAACACATGCAAGTCGAGCGAGAAGTTTTTAAAAAAATCTTCGGATGAATTTAAGAACGGAAAGCGGCGGACGGGTGAGTAACGCGTAGGCAACCTACCCTATACAGAGGGATAGCCTCGGGAAACCGGGATTAATACCTCATAATACTTAAGTATCGCATGATACTATGGTCAAAGATTTATCGGTATGGGATGGGCCTGCGTCTGATTAGCTAGTTGGTAAGGTAAAAGCTTACCAAGGCGACGATCAGTAGCCGACCTGAGAGGGTGATCGGCCACACTGGAACTGAGACACGGTCCAGACTCCTACGGGAGGCAGCAGTGGGGAATATTGCACAATGGGCGCAAGCCTGATGCAG…
352666	Bacteroidetes	Cytophagia	Cytophagales	[Amoebophilaceae]	P03_C049	Millepora	1	GGATGAACGCTAGCGGCAGGCCTCATACATGCAAGTCGAGGGGCAGCAGGACACTTCGGTGTTGCTGGCGACCGGCGCACGGGTGCGTAACACGTATGCAATCTGCCTTGTACTGGAGCATAGCCCTCGGAAACGAAGATTAATACTCCATACAGTCTTACTAGCGCATGCTAGTAAGATGAAAGCTCCGGCGGTACAAGATGAGCATGCATCCCATTAGCTTGTTGGTGAGATAACAGCTCACCAAGGCTACGATGGGTAGGGGTTCTGAGAGGAAGATCCCCCACACTGGCACTGAGATACGGGCCAGACTCCTACGGGAGGCAGCAGTAGGGAATATTGGTCAATGGGCGCAAGCCTGAACCAGCCATGCCGCGTGCAGGATGAAGGCCTTCAGGG…
355435	Bacteroidetes	Cytophagia	Cytophagales	[Amoebophilaceae]	P03_C049	Millepora	1	CCTGGCTCAGGATGAACGCTAGCGGCAGGCCCCATACATGCAAGTCGAGGGGCAGCAGGACACTTCGGTGTTGCTGGCGACCGGCGCACGGGTGCGTAACACGTATGCAATCTGCCTTGTACTGGAGCATAGCCCTCGGAAACGAAGATTAATACTCCATACAGTCTTACTAGCGCATGCTAGTAAGATGAAAGCTCCGGCGGTACAAGATGAGCATGCATCCCATTAGCTTGTTGGTGAGATAACAGCTCACCAAGGCTACGATGGGTAGGGGTTCTGAGAGGAAGATCCCCCACACTGGCACTGAGATACGGGCCAGACTCCTACGGGAGGCAGCAGTAGGGAATATTGGTCAATGGGCGCAAGCCTGAACCAGCCATGCCGCGTGCAGGATGAGGG…
590468	Bacteroidetes	Cytophagia	Cytophagales	[Amoebophilaceae]	P06_C049	Platygyra	1	ATGAACGCTAGCGGCAGGCCTCATACATGCAAGTCGAGGGGCAGCAGGACACTTCGGTGTTGCTGGCGACCGGCGTACGGGTGCGTAACACGTATGTAATCTGCCTTGTACTGGGAAATAGCCTCTGGAAACGGGGATTAATACCCCATATTGTCTTATCAGCGAAAGCTGGCAAGATGAAAGCTCTGGCGGTACAAGATGAGCATGCGTCCCATTAGCTTGTTGGTGAGGTAATAGCTCACCAAGGCTGCGATGGGTAGGGGTTCTAAGAGGAAGATCCCCCACACTGGCACTGAGATACGGGCCAGACTCCTACGGGAGGCAGCAGTAGGGAATATTGGTCAATGGGCGCAAGCCTGAACCAGCCATGCCGCGTGCAGGATGAAGGCCCTCAGGGTT…
345661	Bacteroidetes	Cytophagia	Cytophagales	[Amoebophilaceae]	P03_C049	Millepora	1	CCTGGCTCAGGATGAACGCTAGCGGCAGGCCTCATACATGCAAGTCGAGGGGCAGCAGGACACTTCGGTGTTGCTGGCGACCGGCGCACGGGTGCGTAACACGTATGCAATCTGCCTTGTACTGGAGCATAGCCCTCGGAAACGAAGATTAATACTCCATACAGTCTTACTAGCGCCTGCTAGTAAGATGAAAGCTCCGGCGGTACAAGATGAGCATGCATCCCATTAGCTTGTTGGTGAGATAACAGCTCACCAAGGCTACGATGGGTAGGGGTTCTGAGAGGAAGATCCCCCACACTGGCACTGAGATACGGGCCAGACTCCTACGGGAGGCAGCAGTAGGGAATATTGGTCAATGGGCGCAAGCCTGAACCAGCCATGCCGCGTGCAGGATGAAGG…
588826	Bacteroidetes	Cytophagia	Cytophagales	[Amoebophilaceae]	P03_C049	Millepora	1	ATGAACGCTAGCGGCAGGCCTCATACATGCAAGTCGAGGGGCAGCAGGACACTTCGGTGTTGCTGGCGACCGGCGCACGGGTGCGTAACACGTATGCAATCTGCCTTGTACTGGAGCATAGCCCTCGGAAACGAAGATTAATACTCCATACAGTCTTACTAGCGCATGCTAGTAAGATGAAAGCTCCGGCGGTACAAGATGAGCATGCATCCCATTAGCTTGTTGGTGAGATAACAGCTCACCAAGGCTACGATGGGTAGGGGTTCTGAGAGGAAGATCCCCCACACTGGCACTGAGATACGGGCCAGACTCCTACGGGAGGCAGCAGTAGGGAATATTGGTCAATGGGCGCAAGCCTGAACCAGCCATGCCGCGTGCAGGATGAAGGCCTTCAGGGTT…
588535	Bacteroidetes	Cytophagia	Cytophagales	[Amoebophilaceae]	P03_C049	Millepora	1	ACCAAGGCGACGATCAGTAGGGGGTCTGAGAGGAAAATCCACCACACTGGCACTGAGATACGGGCCAGCCTCCTACGGGAGGCAGCAGTAGGGAATATTGGTCAATGGGCGCAAGCCTGACCCAGCCATGCCGCGTGCAGGATGAAGGCCCTCAGGGTTGTAAACTTCTTTTGTATGGGAATAAAAAAGTCCTTGCGAGGACTCTTGAAGGTACCATAAGAATAAGCACCGGCTAACTCCGTGCCAGCAGCCGCGGTAATACGGAGGGTGCAAGCGTTATTCGGATTTACTGGGTTAAAAGAGTGCGTAGGCGGCTTTTTAAGTCAATGGTAAAAGCTTAGCGCTTAACGCTAGAAGTGCCACTAAAACTGGAAGCTTTAGTCAAGAAGAGTAAGCAGA…
334714	Bacteroidetes	Cytophagia	Cytophagales	[Amoebophilaceae]	P03_C049	Millepora	1	GGATGAACGCTAGCGGCAGGCCTCATACATGCAAGTCGAGGGGCAGCAGGACACTTCGGCGTTGCTGGCGACCGGCGCACGGGTGCGTAACACGTATGCAATCTGCCTTGTACTGGAGCATAGCCCTCGGAAACGAAGATTAATACTCCATACAGTCTTACTAGCGCATGCTAGTAAGATGAAAGCTCCGGCGGTACAAGATGAGCATGCATCCCATTAGCTTGTTGGTGAGATAACAGCTCACCAAGGCTACGATGGGTAGGGGTTCTGAGAGGAAGATCCCCCACACTGGCACTGAGATACGGGCCAGACTCCTACGGGAGGCAGCAGTAGGGAATATTGGTCAATGGGCGCAAGCCTGAACCAGCCATGCCGCGTGCAGGATGAAGGCCTTCAGGG…
588535	Bacteroidetes	Cytophagia	Cytophagales	[Amoebophilaceae]	P03_C051	Millepora	1	GGATGAACGCTAGCGGCAGGCCTCATACATGCAAGTCGAGGGGCAGCAAGACACTTCGGTGTTGCTGGCTACCGGCGCACTGGTGCATAACACGTATGCAATCTGCCTTGTACTGGAGCATAGCCCTCAGAAACGAAGATTAATACTCCATACAGTCTTACTAGCGCCTGCTTGTAAGATGAAAGCTCCGGCGGTACCAGATGAGCATGCATCCCATTAACTTGTTGGTGAGATAATAGCTCACCAAGGCTGCAATGGGTAGGGGTTCTGAGAGGAAGATCCCCCACACTGGCACTGAGATACGGGCCAGACTCCTACGGGAGGCAGCAGTAGGGAATATTGGTCAATGGGCGCAAGCCTGAACCAGCCATGCCGCTTGCAGGATGAAAGCCCTCAGGG…
589599	Bacteroidetes	Cytophagia	Cytophagales	[Amoebophilaceae]	P08_C049	Lobophyllia	1	ATGAACGCTAGCGGCAGGCCTCATACATGCAAGTCGAGGGGCAGCAGGACACTTCGGTGTTGCTGGCGACCGGCGCACGGGTGCGTAACACGTATGCAATCTGCCTTGTACTGGAGCATAGCCTTCGGAAACGAAGATTAATACTCCATACAGTCTTACTAGCGCCTGTTAGTAAGATGAAAGCTCCGGCGGTACAAGATGAGCATGCATCCCATTAGCTTGTTGGTGAGATAACAGCTCACCAAGGCGACGATGGGTAGGGGTTCTGAGAGGAAAATCCCCCACACTGGCACTGAGATACGGGCCAGACTCCTACGGGAGGCAGCAGTAGGGAATATTGGTCAATGGGCGCAAGCCTGAACCAGCCATGCCGCGTGCAGGATGAAGGCCCTCAGGGTT…
326745	Bacteroidetes	Cytophagia	Cytophagales	[Amoebophilaceae]	P03_C049	Millepora	1	ATGAACGCTAGCGGCAGGCCTCATACATGCAAGTCGAGGGGCAGCAGGACACTTCGGTGTTGCTGGCGACCGGCGCACGGGTGCGTAACACGTATGCAATCTGCCTTGTACTGGAGCATAGCCCTCGGAAACGAAGATTAATACTCCATACAGTCTTACTAGCGCATGCTAGTAAGATGAAAGCTCCGGCGGTACAAGATGAGCATGCATCCCATTAGCTTGTTGGTGAGATAACAGCTCACCAAGGCTACGATGGGTAGGGGTTCTGAGAGGAAGATCCCCCACACTGGCACTGAGATACGGGCCAGACTCCTACGGGAGGCAGCAGTAGGGAATATTGGTCAATGGGCGCAAGCCTGAACCAGCCATGCCGCGTGCAGGATGAAGGCCTTCAGGGTT…
541221	Bacteroidetes	Cytophagia	Cytophagales	[Amoebophilaceae]	P03_C049	Millepora	1	ATGAACGCTAGCGGCAGGCCTCATACATGCAAGTCGAGGGGCAGCAGGACACTTCGGTGTTGCTGGCGACCGGCGCACGGGTGCGTAACACGTATGCAATCTGCCTTGTACTGGAGCATAGCCCTCGGAAACGAAGATTAATACTCCATACAGTCTTACTAGCGCATGCTAGTAAGATGAAAGCTCCGGCGGTACAAGATGAGCATGCATCCCATTAGCTTGTTGGTGAGATAACAGCTCACCAAGGCTACGATGGGTAGGGGTTCTGAGAGGAAGATCCCCCACACTGGCACTGAGATACGGGCCAGACTCCTACGGGAGGCAGCAGTAGGGAATATTGGTCAATGGGCGCAAGCCTGAACCAGCCATGCCGCGTGCAGGATGAAGGCCTTCAGGGTT…
316873	Bacteroidetes	Cytophagia	Cytophagales	[Amoebophilaceae]	P03_C049	Millepora	1	ATGAACGCTAGCGGCAGGCCTCATACATGCAAGTCGAGGGGCAGCAGGACACTTCGGTGTTGCTGGCGACCGGCGCACGGGTGCGTAACACGTATGCAATCTGCCTTGTACTGGAGCATAGCCCTCGGAAACGAAGATTAATACTCCATACAGTCTTACTAGCGCATGCTAGTAAGATGAAAGCTCCGGCGGTACAAGATGAGCATGCATCCCATTAGCTTGTTGATGAGATAACAGCTCACCAAGGCTACGATGGGTAGGGGTTCTGAGAGGAAGATCCCCCACACTGGCACTGAGATACGGGCCAGACTCCTACGGGAGGCAGCAGTAGGGAATATTGGTCAATGGGCGCAAGCCTGAACCAGCCATGCCGCGTGCAGGATGAAGGCCTTCAGGGTT…
567589	Bacteroidetes	Cytophagia	Cytophagales	[Amoebophilaceae]	P03_C051	Millepora	1	CAGGATGAACGCTAGCGGCAGGCCTCATACATGCAAGTCGAGGGGCAGCAGGACACTTCGGTGTTGCTGGCAACCGGCGTACGGGTGCGTAACGCGTATGCAATCTACCTTGTACTGGGGAATAGCTTCTGGAAACGGAAATTAATACCCTATATGCTCCTAGCAGCCCATGCTGTAGGGAGGAAAGCTCCGGCGGTACAAGATGAGCATGCGTCCCATTAGCTAGTTGGTAAGGTAACGGCTTACCAAGGCGACGATGGGTAGGGGTTCTGAGAGGAAGAGCCCCCACACTGGCACTGAGATACGGTCCAGACTCCTACGGGAGGCAGCAGTAGGGAATATTGGTCAATGGGCGCAAGCCTGAACCAGCCATGCCGCGTGCAGGATGAAAGCCCTCAG…
316936	Bacteroidetes	Cytophagia	Cytophagales	[Amoebophilaceae]	P08_C049	Lobophyllia	1	GGATGAACGCTAGCGGCAGGCCTCATACATGCAAGTCGAGGGGCAGCAGGACACTTCGGTGTTGCTGGCGACCGGCGCACGGGTGCGTAACACGTATGCAATCTGCCTTGTACTGGAGCATAGCCTTCGGAAACGAAGATTAATACTCCATACAGTCTTACTAGCGCCTGTTAGTAAGATGAAAGCTCCGGCGGTACAAGATGAGCATGCATCCCATTAGCTTGTTGGTGAGATAACAGCTCACCAAGGCGACGATGGGTAGGGGTTCTGAGAGGAAAATCCCCCACACTGGCACTGAGATACGGGCCAGACTCCTACGGGAGGCAGCAGTAGGGAATATTGGTCAATGGGCGCAAGCCTGAACCAGCCATGCCGCGTGCAGGATGAAGGCCCTCAGGG…
313615	Bacteroidetes	Cytophagia	Cytophagales	[Amoebophilaceae]	P03_C049	Millepora	1	CCTGGCTCAGGATGAACGCTAGCGGCAGGCCTCATACATGCAAGTCGAGGGGCAGCAGGACACTTCGGTGTTGCTGGCGACCGGCGCACGGGTGCGTAACACGTATGCAATCCGCCTTGTACTGGAGCATAGCCCTCGGAAACGAAGATTAATACTCCATACAGTCTTACTAGCGCATGCTAGTAAGATGAAAGCTCCGGCGGTACAAGATGAGCATGCATCCCATTAGCTTGTTGGTGAGATAACAGCTCACCAAGGCTACGATGGGTAGGGGTTCTGAGAGGAAGATCCCCCACACTGGCACTGAGATACGGGCCAGACTCCTACGGGAGGCAGCAGTAGGGAATATTGGTCAATGGGCGCAAGCCTGAACCAGCCATGCCGCGTGCAGGATGAAGG…
585581	Bacteroidetes	Cytophagia	Cytophagales	[Amoebophilaceae]	P03_C049	Millepora	1	ATGAACGCTAGCGGCAGGCCTCATACATGCAAGTCGAGGGGCAGCAGGACACTTCGGTGTTGCTGGCGACCGGCGCACGGGTGCGTAACACGTATGCAATCTGCCTTGTACTGGAGCATAGCCCTCGGAAACGAAGATTAATACTCCATACAGTCTTACTAGCGCATGCTAGTAAGATGAAAGCTCCGGCGGTACAAGATGAGCATGCATCCCATTAGCTTGTTGGTGAGATAACAGCTCACCAAGGCTACGATGGGTAGGGGTTCTGAGAGGAAGATCCCCCACACTGGCACTGAGATACGGGCCAGACTCCTACGGGAGGCAGCAGTAGGGAATATTGGTCAATGGGCGCAAGCCTGAACCAGCCATGCCGCGTGCAGGATGAAGGCCTTCAGGGTT…
586085	Bacteroidetes	Cytophagia	Cytophagales	[Amoebophilaceae]	P03_C049	Millepora	1	GGATGAACGCTAGCGGCAGGCCTCATACATGCAAGTCGAGGGGCAGCAGGACACTTCGGTGTTGCTGGCGACCGGCGCACGGGTGCGTAACACGTATGCAATCTGCCTTGTACTGGAGCATAGCCCTCGGAAACGAAGATTAATACTCCATACAGTCTTACTAGCGCATGCTAGTAAGATGAAAGCTCCGGCGGTACAAGATGAGCATGCATCCCATTAGCTTGTTGGTGAGATAACAGCTCACCAAGGCTACGATGGGTAGGGGTTCTGAGAGGAAGATCCCCCACACTGGCACTGAGATACGGGCCAGACTCCTACGGGAGGCAGCAGTAGGGAATATTGGTCAATGGGCGCAAGCCTGAACCAGCCATGCCGCGTGCAGGATGAAGGCCTTCAGGG…
581502	Bacteroidetes	Cytophagia	Cytophagales	[Amoebophilaceae]	P03_C049	Millepora	1	GGATGAACGCTAGCGGCAGGCCTCATACATGCAAGTCGAGGGGCAGCAGGACACTTCGGTGTTGCTGGCGACCGGCGCACGGGTGCGTAACACGTATGCAATCTGCCTTGTACTGGAGCATAGCCCTCGGAAACGAAGATTAATACTCCATACAGTCTTACTAGCGCATGCTAGTAAGATGAAAGCTCCGGCGGTACAAGATGAGCATGCATCCCATTAGCTTGTTGGTGAGATAACAGCTCACCAAGGCTACGATGGGTAGGGGTTCTGAGAGGAAGATCCCCCACACTGGCACTGAGATACGGGCCAGACTCCTACGGGAGGCAGCAGTAGGGAATATTGGTCAATGGGCGCAAGCCTGAACCAGCCATGCCGCGTGCAGGATGAAGGCCTTCAGGG…
312914	Bacteroidetes	Cytophagia	Cytophagales	[Amoebophilaceae]	P03_C049	Millepora	1	CCTGGCTCAGGATGAACGCTAGCGGCAGGCCTCATACATGCAAGTCGAGGGGCAGCAGGACACTTCGGTGTTGCTGGCGACCGGCGCACGGGTGCGTAACACGTATGCAATCTGCCTTGTACTGGAGCATAGCCCTCGGAAACGAAGATTAATACTCCATACAGTCTTACTAGCGCATGCTAGTAAGATGAAAGCTCCGGCGGTACAAGATGAGCATGCATCCCATTAGCTTGTTGGTGAGATAACAGCTCACCAAGGCTACGATGGGTAGGGGTTCTGAGAGGAAGATCCCCCACACTGGCACTGAGATACGGGCCAGACTCCTACGGGAGGCAGCAGTAGGGAATATTGGTCAATGGGCGCAAGCCTGAACCAGCCATGCCGCGTGCAGGATGAAGG…
576645	Bacteroidetes	Cytophagia	Cytophagales	[Amoebophilaceae]	P03_C049	Millepora	1	ATGAACGCTAGCGGCAGGCCTCATACATGCAAGTCGAGGGGCAGCAGGACACTTCGGTGTTGCTGGCGACCGGCGCACGGGTGCGTAACACGTATGCAATCTGCCTTGTACTGGAGCATAGCCCTCGGAAACGAAGATTAATACTCCATACAGTCTTACTAGCGCCTGCTAGTAAGATGAAAGCTCCGGCGGTACAAGATGAGCATGCATCCCATTAGCTTGTTGGTGAGATAACAGCTCACCAAGGCTACGATGGGTAGGGGTTCTGAGAGGAAGATCCCCCACACTGGCACTGAGATACGGGCCAGACTCCTACGGGAGGCAGCAGTAGGGAATATTGGTCAATGGGCGCAAGCCTGAACCAGCCATGCCGCGTGCAGGATGAAGGCCTTCAGGGTT…
306563	Bacteroidetes	Cytophagia	Cytophagales	[Amoebophilaceae]	P03_C049	Millepora	1	CCTGGCTCAGGATGAACGCTAGCGGCAGGCCTCATACATGCAAGTCGAGGGGCAGCAGGACACTTCGGTGTTGCTGGCGACCGGCGCACGGGTGCGTAACACGTATGCAATCTGCCTTGTACTGGAGCATAGCCCTCGGAAACGAAGATTAATACTCCATACAGTCTTACTAGCGCATGCTAGTAAGATGAAAGCTCCGGCGGTACAAGATGAGCATGCATCCCATTAGCTTGTTGGTGAGATAACAGCTCACCAAGGCTACGATGGGTAGGGGTTCTGAGAGGAAGATCCCCCACACTGGCACTGAGATACGGGCCAGACTCCTACGGGAGGCAGCAGTAGGGAATATTGGTCAATGGGCGCAAGCCCGAACCAGCCATGCCGCGTGCAGGATGAAGG…
535671	Bacteroidetes	Cytophagia	Cytophagales	[Amoebophilaceae]	P08_C049	Lobophyllia	1	ATGAACGCTAGCGGCAGGCCTCATACATGCAAGTCGAGGGGCAGCAGGACACTTCGGTGTTGCTGGCGACCGGCGCACGGGTGCGTAACACGTATGCAATCTGCCTTGTACTGGAGCATGGCCTTCGGAAACGAAGATTAATACTCCATACAGTCTTACTAGCGCCTGTTAGTAAGATGAAAGCTCCGGCGGTACAAGATGAGCATGCATCCCATTAGCTTGTTGGTGAGATAACAGCTCACCAAGGCGACGATGGGTAGGGGTTCTGAGAGGAAAATCCCCCACACTGGCACTGAGATACGGGCCAGACTCCTACGGGAGGCAGCAGTAGGGAATATTGGTCAATGGGCGCAAGCCTGAACCAGCCATGCCGCGTGCAGGATGAAGGCCCTCAGGGTT…
567589	Bacteroidetes	Cytophagia	Cytophagales	[Amoebophilaceae]	P03_C050	Diploastrea	1	CAGGATGAACGCTAGCGGCAGGCCTCATACATGCAAGTCGAGGGGCAGCAGGACACTTCGGTGTTGCTGGCAACCGGCGTACGGGTGCGTAACGCGTATGCAATCTACCTTGTACTGGGGAATAGCTTCTGGAAACGGAAATTAATACCCTATATGCTCCTAGCAGCCCATGCTGTAGGGAGGAAAGCTCCGGCGGTACAAGATGAGCATGCGTCCCATTAGCTAGTTGGTAAGGTAACGGCTTACCAAGGCGACGATGGGTAGGGGTTCTGAGAGGAAGAGCCCCCACACTGGCACTGAGATACGGGCCAGACTCCTACGGGAGGCAGCAGTAGGGAATATTGGTCAATGGGCGCAAGCCTGAACCAGCCATGCCGCGTGCAGGATGAAAGCCCTCAG…
341784	Bacteroidetes	Cytophagia	Cytophagales	[Amoebophilaceae]	P03_C049	Millepora	1	CCTGGCTCAGGATGAACGCTAGCGGCAGGCCTCATACATGCAAGTCGAGGGGCAGCAGGACACTTCGGTGTTGCTGGCGACCGGCGCACGGGTGCGTAACACGTATGCAATCTGCCTTGTACTGGAGCATAGCCCTCGGAAACGAAGATTAATACTCCATACAGTCTTACTAGCGCATGCTAGTAAGATGAAAGCTCCGGCGGTACAAGATGAGCATGCATCCCATTAGCTTGTTGGTGAGATAACAGCTCACCAAGGCTACGATGGGTAGGGGTTCTGAGAGGAAGATCCCCCACACTGGCACTGAGATACGGGCCAGACTCCTACGGGAGGCAGCAGTAGGGAATATTGGTCAATGGGCGCAAGCCTGAACCAGCCATGCCGCGTGCAGGATGAAGG…
4331739	Bacteroidetes	Cytophagia	Cytophagales	[Amoebophilaceae]	P03_C050	Diploastrea	1	ATACATGCAAGTCGAGGGGCAGCAGGACACTTCGGTGTTGCTGGCGACCGGCGCACGGGTGAGTAACAGGTATGCAATCTGCCTTGTACTGGGGGATAGCCCTCGGAAACGAAGATTAATACCCCATATTGTCTTTTCAGCACATGCTGGCAAGACCAAAGTTCCGGCGGTACAAGATGAGCATGCATCCCATTAGCTTGTTGGTGAGGTAAAAGCTCACCAAGGCTACGATGGGTAGGGGTTTTGAGAGGAAGATCCCCCACACTGGCACTGAGATACGGGCCAGACTCCTACGGGAGGCAGCAGTAGGGAATATTGGTCAATGGGCGCAAGCCTGAACCAGCCATGCCGCGTGCAGGATGAAGGCCCTCAGGGTTGTAAACTGCTTTTGTATGGGAA…
339006	Bacteroidetes	Cytophagia	Cytophagales	[Amoebophilaceae]	P03_C049	Millepora	1	ATGAACGCTAGCGGCAGGCCTCATACATGCAAGTCGAGGGGCAGCAGGACACTTCGGTGTTGCTGGCGACCGGCGCACGGGTGCGTAACACGTATGCAATCTGCCTTGTACTGGAGCATAGCCCTCGGAAACGAAGATTAATACTCCATACAGTCTTACTAGCGCATGCTAGTAAGATGAAAGCTCCGGCGGTACAAGATGAGCATGCATCCCATTAGCTTGTTGGTGAGATAACAGCTCACCAAGGCTACGATGGGTAGGGGTTCTGAGAGGAAGATCCCCCACACTGGCACTGAGATACGGGCCAGACTCCTACGGGAGGCAGCAGTAGGGAATATTGGTCAATGGGCGCAAGCCTGAACCAGCCATGCCGCGTGCAGGATGAAGGCCTTCAGGGTT…
338782	Bacteroidetes	Cytophagia	Cytophagales	[Amoebophilaceae]	P03_C049	Millepora	1	CCTGGCTCAGGATGAACGCTAGCGGCAGGCCTCATACATGCAAGTCGAGGGGCAGCAGGACACTTCGGTGTTGCTGGCGACCGGCGCACGGGTGCGTAACACGTATGCAATCTGCCTTGTACTGGAGCATAGCCCTCGGAAACGAAGATTAATACTCCATACAGTCTTACTAGCGCATGCTAGTAAGATGAAAGCTCCGGCGGTACAAGATGAGCATGCATCCCATTAGCTTGTTGGTGAGATAACAGCTCACCAAGGCTACGATGGGTAGGGGTTCTGAGAGGAAGATCCCCCACACTGGCACTGAGATACGGGCCAGACTCCTACGGGAGGCAGCAGTAGGGAATATTGGTCAATGGGCGCAAGCCTGAACCAGCCATGCCGCGTGCAGGATGAAGG…
324625	Bacteroidetes	Cytophagia	Cytophagales	[Amoebophilaceae]	P03_C049	Millepora	1	CCTGGCTCAGGATGAACGCTAGTGGCAGGCCTCATACATGCAAGTCGAGGGGCAGCAGGACACTTCGGTGTTGCTGGCGACCGGCGCGCGGGTGCGTAACACGTATGCAATCTGCCTTGTACTGGAGCATAGCCCTCGGAAACGAAGATTAATACTCCATACAGTCTTACTAGCGCATGCTAGTAAGATGAAAGCTCCGGCGGTACAAGATGAGCATGCATCCCATTAACTTGTTGGTGAGATAACAGCTCACCAAGGCTACGATGGGTAGGGGTTCTGAGAGGAAGATCCCCCACACTGGCACTGAGATACGGGCCAGACTCCTACGGGAGGCAGCAGTAGGGAATATTGGTCAATGGGCGCAAGCCTGAACCAGCCATGCCGCGTGCAGGATGAAGG…
830015	Proteobacteria	Deltaproteobacteria	[Entotheonellales]	[Entotheonellaceae]	P06_C049	Platygyra	1	AGAGTTTGATCCTGGCTCAGAACGAACGCTGGCGGCGTACTTAACACATGCAAGTCGAACGAGAACGGGGGCTTCGGTCCTTTAGTAAAGTGGCGAACGGGTGCGTAACACGTAAGTAATCTGCCCCAGACTCTGGGATAACGTTTCGAAAGGAACGCTAATACCGGATAGTTTCCAGGGACACAAGTTTCTGGAGGAAAGTTAGCTTGCTTGCGGTCTGGGATGAACTTGCGGCCCATTAGCTAGTTGGTAGGGTTAAGGCCTACCAAGGCGACGATGGGTAGCTGGTCTGAGAGGATGATCAGCCACACTGGCACTGAGACACGGGCCAGACTCCTACGGGAGGCAGCAGTGGGGAATTTTGCGCAATGGGCGAAAGCCTGACGCAGTAACGCCGCG…
2581884	Proteobacteria	Deltaproteobacteria	[Entotheonellales]	[Entotheonellaceae]	P06_C049	Platygyra	1	AGAGTTTGATCCTGGCTCAGAACGAACGCTGGCGGCGTGCTTAACACATGCAAGTCGAACGGGAAAGGCTGCTTCGGCGGCTGAGTAGAGTGGCGAACGGGTGCGTAACACGTAAGTAATCTGCCTCAGACACTGGGATAACATCTCGAAAGGGGTGCTAATACCAGATAGGTCCCAGGGGTGATGCTCTTGGGGGAAACGTTCGCGGGTCTGAGATGAGCTTGCGGCCCATTAGCTAGTTGGCGGGGTAATGGCCCACCAAGGCGACGATGGGTAGCTGGTCTGAGAGGACGATCAGCCACACTGGCACTGAGACACGGGCCAGACTCCTACGGGAGGCAGCAGTGGGGAATTTTGCGCAATGGGCGAAAGCCTGACGCAGCAACGCCGCGTGAAGGA…
4404170	Proteobacteria	Deltaproteobacteria	[Entotheonellales]	[Entotheonellaceae]	P08_C045	Porites	1	AGAGTTTGATCATGGCTCAGAACAAACGCTGGCGGCGTACTTAACACATGCAAGTCGAACGAGAAAGGAAGCTTCGGCTTCCGAGTAAAGTGGCGAACGGGTGCGTAACACGTAAGTAATCTACCCTAAACTCCGGAATAACTCCCCGAAAGGGGGGCTAAGACTGGATAGGGTCCTCGAGGTGTAAGCCGCGGGGGGAAAGCAGGCCTCTGTTACAAGCTTGCGGTTTAGGATGAGCTTGCGTCCCATTAGTTTGTTGGTGAGGTAACGGCTCACCAAGACGACGATGGGTAGCTGGTCTGAGAGGATGATCAGTCACACTGGCACTGAGACACGGGCCAGACTCCTACGGGAGGCAGCAGTGGGGAATTTTGCGCAATGGGCGAAAGCCTGACGCAG…
4404170	Proteobacteria	Deltaproteobacteria	[Entotheonellales]	[Entotheonellaceae]	P06_C049	Platygyra	1	AGAGTTTGATCATGGCTCAGAACAAACGCTGGCGGCGTACTTAACACATGCAAGTCGAACGAGAAAGGAAGCTTCGGCTTCCGAGTAAAGTGGCGAACGGGTGCGTAACACGTAAGTAATCTACCCTAAACTCCGGAATAACTCCCCGAAAGGGGGGCTAAGACTGGATAGGGTCCTCGAGGTGTAAGCCGCGGGGGGAAAGCAGGCCTCTGTTACAAGCTTGCGGTTTAGGATGAGCTTGCGTCCCATTAGTTTGTTGGTGAGGTAACGGCTCACCAAGACGACGATGGGTAGCTGGTCTGAGAGGATGATCAGTCACACTGGCACTGAGACACGGGCCAGACTCCTACGGGAGGCAGCAGTGGGGAATTTTGCGCAATGGGCGAAAGCCTGACGCAG…
4404170	Proteobacteria	Deltaproteobacteria	[Entotheonellales]	[Entotheonellaceae]	P06_C052	Porites	1	AGAGTTTGATCATGGCTCAGAACAAACGCTGGCGGCGTACTTAACACATGCAAGTCGAACGAGAAAGGAAGCTTCGGCTTCCGAGTAAAGTGGCGAACGGGTGCGTAACACGTAAGTAATCTACCCTAAACTCCGGAATAACTCCCCGAAAGGGGGGCTAAGACTGGATAGGGTCCTCGAGGTGTAAGCCGCGGGGGGAAAGCAGGCCTCTGTTACAAGCTTGCGGTTTAGGATGAGCTTGCGTCCCATTAGTTTGTTGGTGAGGTAACGGCTCACCAAGACGACGATGGGTAGCTGGTCTGAGAGGATGATCAGTCACACTGGCACTGAGACACGGGCCAGACTCCTACGGGAGGCAGCAGTGGGGAATTTTGCGCAATGGGCGAAAGCCTGACGCAG…
4404170	Proteobacteria	Deltaproteobacteria	[Entotheonellales]	[Entotheonellaceae]	P08_C044	Porites	1	AGAGTTTGATCATGGCTCAGAACAAACGCTGGCGGCGTACTTAACACATGCAAGTCGAACGAGAAAGGAAGCTTCGGCTTCTGAGTAAAGTGGCGAACGGGTGCGTAACACGTAAGTAATCTACCCTAAACTCCGGAATAACTCCCCGAAAGGGGGGCTAAGACTGGATAGGGTCCTCGAGGTGTAAGCCGCGGGGGGAAAGCAGGCCTCTGTTTCAAGCTTGCGGTTCAGGATGAGCTTGCGTCCCATTAGTTTGTTGGTGAGGTAACGGCTCACCAAGACGACGATCGGTAGCTGGTCTGAGAGGATGATCAGTCACACTGGGACTGAGACACGGGCCAGACTCCTACGGGAGGCAGCAGTGGGGAATTTTGCGCAATGGGCGAAAGCCTGACGCAG…
4404170	Proteobacteria	Deltaproteobacteria	[Entotheonellales]	[Entotheonellaceae]	P06_C044	Goniastrea	1	AGAGTTTGATCATGGCTCAGAACAAACGCTGGCGGCGTACTTAACACATGCAAGTCGAACGAGAAAGGAAGCTTCGGCTTCCGAGTAAAGTGGCGAACGGGTGCGTAACACGTAAGTAATCTACCCTAAACTCCGGAATAACTCCCCGAAAGGGGGGCTAAGACTGGATAGGGTCCTCGAGGTGTAAGCCGCGGGGGGAAAGCAGGCCTCTGTTACAAGCTTGCGGTTTAGGATGAGCTTGCGTCCCATTAGTTTGTTGGTGAGGTAACGGCTCACCAAGACGACGATGGGTAGCTGGTCTGAGAGGATGATCAGTCACACTGGCACTGAGACACGGGCCAGACTCCTACGGGAGGCAGCAGTGGGGAATTTTGCGCAATGGGCGAAAGCCTGACGCAG…
1119770	Proteobacteria	Deltaproteobacteria	[Entotheonellales]	[Entotheonellaceae]	P06_C049	Platygyra	1	CGCGGGGGGAAAGCAGGCCTCTGTCACAAGCTTGCGGTTTAGGATGAGCTTGCGTCCCATTAGTTTGTTGGTGAGGTAACGGCTCACCAAGACGACGATGGGTAGCTGGTCTGAGAGGATGATCAGTCACACTGGCACTGAGACACGGGCCAGACTCCTACGGGAGGCAGCAGTGGGGAATTTTGCGCAATGGGCGAAAGCCTGACGCAGTAACGCCGCGTGGAGGATGAAGGCCTTCGGGTTGTAAACTCCTGTCAGGGGGAAAGAAGAGCTCGAGGACAGAATACGTCCCCGGGTTCTGACGGTACCCCCAAAGGAAGCCCCGGCTAATTCCGTGCCAGCAGCCGCGGTAATACGGAAGGGGCTAGCGTTGTTCGGAATCATTGGGCGTAAAGGGCG…
4395133	Proteobacteria	Deltaproteobacteria	[Entotheonellales]	[Entotheonellales]	P06_C044	Goniastrea	1	AGAGTTTGATCCTGGCTCAGAGCGAACGCTGGCGGCGTGCCTAACACATGCAAGTCGTACGCGAAAGCCTTCGGGCGAGTAAAGTGGCGAACGGGTGAGTAACACGTGAGCAACCTGCCTTTGGATTCGGGATAACTCCTCGAAAGGGGGGCTAATACCGGATATGACCACGGAGTCGAATGGCTCAGGGGTAAAAGATGGCCTCTTCATGAAAGCTATCGTCCAAAGATGGGCTCGCGGTCCATTAGCTTGTTGGTGGGGTAACGGCTCACCAAGGCGACGATGGATAGCCGACCTGAGAGGGTGATCGGCCACACTGGGACTGAGATACGGCCCAGACTCCTACGGGAGGCAGCAGTGGGGAATTTTGCGCAATGGGGGAAACCCTGACGCAGCGAC…
535354	Chloroflexi	Anaerolineae	SBR1031	A4b	P06_C052	Porites	1	AGTTTGATCATGGCTCAGGATGAACGTTGGCGGCGTGCCTAATACATGCAAGTCGAACGGGAGAGCCGTTTCGGCGGCTGGAGAGTGGCGCACGGGTGAGTAACACGTAACTGATCTGCCCTGTAGACTGGGATAACCTTTGGAAACAGAGGCTAATACCGGATAAGCTCGCGGTAGTTAGAGAGCCGTGAGGAAAAGCGCTAGAGTGCTATGGGATGAGGTTGCGGACCATCAGCTAGTTGGTGAGGTAAAGGCTCACCAAGGCGATGACGGTTAGGGGATCTGAGAGGGTGGCCCCCCACACTGGGACTGAGACACGGCCCAGACTCCTACGGGAGGCAGCAGTAAGGGATATTGCACAATGGACGGAAGTCTGATGCAGCGACGCCGCGTGGGTGA…
733954	Actinobacteria	Acidimicrobiia	Acidimicrobiales	Acidimicrobiales	P06_C049	Platygyra	1	CATGCAAGTCGAACGAGGTCGCCTTCGGGCAATGACCAAGTGGCGAACGGGTGCGTAACACGTGAGGAACCTGCCCCGAAGACTGGGACAACCACGGGAAACTGTGGCTAATACCAGATGCCCTCCGCTGATCGCATGATCGGCTGAGGAAATGCTCCGGCGCTTCGGGAGGGTCTCGCGGCCTATCAGCTTGTTGGTGAGGTAACGGCTCACCAAGGCATCGACGGGTAGCTGGTCTGAGAGGACGATCAGCCACACTGGGACTGAGACACGGCCCAGACTCCTGCGGGAGGCAGCAGTGGGGAATCTTGCGCAATGGGCGAAAGCCTGACGCAGCAACGCCGCGTGGGGGATGAAGGCTCTCGGGTTGTAAACCCCTTTCAGCAGGGACGAAATTGA…
1104588	Actinobacteria	Acidimicrobiia	Acidimicrobiales	Acidimicrobiales	P06_C052	Porites	1	AGAGTTTGATCATGGCTCAGGACGAACGCTGGCGGCACGCTTAACACATGCAAGTCGAACGCTCTCGACCTTCGGGTCACATGGGAGAGTGGCGAACGGGTGAGTAACACGTGAGAAACCTGCCCCAAAGATCGGGACAACCACGGGAAACTGTGGCTAATACCGAATACCTTCTTACTGGCCGCATGGTCAGTTGAAGAAATGCTCCGGCGCTTTGGGAGGGTCTCGCGGCCTATCAGCTTGTTGGTGAGGTAACGGCTCACCAAGGCATCGACGGGTAGCTGGTCTGAGAGGACGATCAGCCACACTGGGACTGAGACACGGCCCAGACTCCTACGGGAGGCAGCAGTAGGGAATCTTGCGCAATGGGCGAAAGCCTGACGCAGCGATGCCGCGTGG…
147336	Actinobacteria	Acidimicrobiia	Acidimicrobiales	Acidimicrobiales	P06_C049	Platygyra	1	AGAGTTTGATCCTGGCTCAGGACGAACGCTGGTGGCGGGCCTCATACATGCAAGTCGAACGAACCACCTGGTGCTTGCACCGGACTGGTTAGTGGCGAACGGGTGAGTAATACATGAGAAACCTGCCCTGGAGACAGGGATAACCCCGGGAAACCGGAGCTAAAACCTGATATCCCTTGTGAGGTCGCATGGCCTTGCAAGAAAATACCCCGGTGCTTCAGGAGGGTCTCATGGCCTATCAGCTAGTTGGTGAGGTAACGGCTCACCAAGGCAAAGACGGGTAGCTGGTCTGAGAGGATGATCAGCCACACTGGGACTGAGACACGGCCCAGACTCCTACGGGAGGCAGCAGTAGGGAATCTTGCGCAATGGGCGAAAGCCTGACGCAGCCACGCCACG…
235269	Actinobacteria	Acidimicrobiia	Acidimicrobiales	Acidimicrobiales	P06_C049	Platygyra	1	TGCAAGTCGAACGAGGCTTTCCGGTGCTTGCACTGGAAAATCGAGTGGCNAACGGGTGAGTAATACATGAGAAACCTGCCTTGGAGACGGGGACAACCTCGGGAAACTGAGGCTAATACCCGATATCCCTGCCGAGTCGCATGACTTGGCAAGAAAATACTCAGGTGCTCCAAGAGGGTCTCATGCCCTATCAGCTTGTTGGTGAGGTAAAAGCTCACCAAGGCTTAGACGGGTAGCTGGTCTGAGAGGACGATCAGCCACACTGGGACTGAGACACGGCCCAGACTCCTACGGGAGGCAGCAGTGGGGAATCTTGCGCAATGGGCGAAAGCCTGACGCAGCCACGCCACGTGTGGGACGACGGCCCTCGGGTTGTAAACCACTTTCAGCAGGGACGAA…
4317437	Actinobacteria	Acidimicrobiia	Acidimicrobiales	Acidimicrobiales	P06_C052	Porites	1	GAGTTTGATCCTGGCTCAGGACGAACGCTGGCGGCGTGCCTAACACATGCAAGTCAAACGAGGTCGCCTTCGGGCAATGACCAAGTGGCGAACGGGTGCGTAACACGTGAGGAACCTGCCCCGAAGACTGGGACAACCACGGGAAACTGTGGCTAATACCAGATGCCCTCCGCTGGTCGCATGATCGGCAGAGGAAATGCTCCGGCGCTTCGGGAGGGTCTCGCGGCCTATCAGCTTGTTGGTGAGGTAACGGCTCACCAAGGCATCGACGGGTAGCTGGTCTGAGAGGACGATCAGCCACACTGGGACTGAGACACGGCCCAGACTCCTGCGGGAGGCAGCAGTGGGGAATCTTGCGCAATGGGCGAAAGCCCGACGCAGCAACGCCGCGTGGGGGAT…
11402	Actinobacteria	Acidimicrobiia	Acidimicrobiales	Acidimicrobiales	P08_C045	Porites	1	GAGTTTGATCATGGCTCAGGACGAACGCTGGCGGCGGGCCTAACACATGCAAGTCGAACGAGACGCCTTCGGGCATCTAGTGGCGAACGGGTGAGTAACACGTGAGGAACCTGCCCCGAAGACGGGGATAACCGTGGGAAACTGCGGCTAATACCCGATGACCCCGTCGCGGCGCATGCCGCGACGAGGAAATGCTCCGGTGCTTCGGGAGGGCCTCGCGGCCTATCAGCTAGTTGGTGAGGTAACGGCTCACCAAGGCTTCGACGGGTAGCTGGTCTGAGAGGACGATCAGCCACACTGGGACTGAGACACGGCCCAGACTCCTGCGGGAGGCAGCAGTGGGGAATCTTGCGCAATGGGCGAAAGCCTGACGCAGCCACGCCGCGTGGGGGACGAAGG…
612148	Actinobacteria	Acidimicrobiia	Acidimicrobiales	Acidimicrobiales	P06_C052	Porites	1	AGTTTGATCCTGGCTCAGGACGAACGCTGGCGGCGTGCCTAACACATGCAAGTCGAACGAGGTCGCCTTCGGGCAATGACCAAGTGGCGAACGGGTGCGTAACACGTGAGGAACCTGCCCCGAAGACTGGGACAACCACGGGAAACTGTGGCTAATACCAGATGCCCTCTGCTGATCGCATGATCGGCAGAGGAAATGCTCCGGCGCTTCGGGAGGGTCTCGCGGCCTATCAGCTTGTTGGTGAGGTAACGGCTCACCAAGGCATTGACGGGTAGCTGGTCTGAGAGGACGATCAGCCACACTGGGACTGAGACACGGCCCAGACTCCTGCGGGAGGCAGCAGTGGGGAATCTTGCGCAATGGGCGAAAGCCTGACGCAGCAACGCCGCGTGGGGGATG…
253488	Actinobacteria	Acidimicrobiia	Acidimicrobiales	Acidimicrobiales	P06_C049	Platygyra	1	GGGTGAGTAATGCATGAGAAACCTGCCTTGGAGACGGGTACAACCTCGGGAAACTGAGGCTAATACCCGATATCCCTGCCGAGTCGCATGACTTGGCAAGAAAATACTCAGGTGCTCCAAGAGGGTCTCATGCCCTATCAGCTTGTTGGTGAGGTAAAAGCTCACCAAGGCTTAGACGGGTAGCTGGTCTGAGAGGACGATCAGCCACACTGGGACTGAGACACGGCCCAGACTCCTACGGGAGGCAGCAGTGGGGAATCTTGCGCAATGGGCGAAAGCCTGACGCAGCCACGCCACGTGTGGGACGACGGCCCTCGGGTTGTAAACCACTTTCAGCAGGGACGAAAATGACGGTACCTGCAGAAGAAGCCCCGGCCAACTACGTGCCAGCAGCCGCGG…
3915437	Actinobacteria	Acidimicrobiia	Acidimicrobiales	Acidimicrobiales	P08_C045	Porites	1	AGAGTTTGATCCTGGCTCAGGACGAACGCTGGCGGCGGGCCTAACACATGCAAGTCGAACGAGATGCCTTCGGGCATCTAGTGGCGAACGGGTGAGTAACACGTGAGGAACCTGCCCCGAAGACGGGGATAACCACGGGAAACTGTGGGTAATACCCGATACCCCCGTTGCGGTGCATGCCGCGACGAGGAAATGCTCCGGTGCTTCGGGAGGGCCTCGTGGCCTATCAGCTAGTTGGTGAGGTAACGGCTCACCAAGGCATCGACGGGTAGCTGGTCTGAGAGGACGATCAGCCACACTGGGACTGAGACACGGCCCAGACTCCTGCGGGAGGCAGCAGTGGGGAATCTTGCGCAATGGGCGAAAGCCTGACGCAGCCACGCCGCGTGGGGGACGAAG…
635683	Actinobacteria	Acidimicrobiia	Acidimicrobiales	Acidimicrobiales	P06_C049	Platygyra	1	ACACATGCAAGTCGAACGAGGTCGCCTTCGGGCAATGACCAAGTGGCGAACGGGTGCGTAACACGTGAGGAACCTGCCCCGAAGACTGGGACAACCACGGGAAACTGTGGCTAATACCAGATGCCCTCCGCTGATCGCATGATCGGCTGAGGAAATGCTCCGGCGCTTCGGGAGGGTCTCGCGGCCTATCAGCTTGTTGGTGAGGTAACGGCTCACCAAGGCATCGACGGGTAGCTGGTCTGAGAGGACGATCAGCCACACTGGGACTGAGACACGGCCCAGACTCCTGCGGGAGGCAGCAGTGGGGAATCTTGCGCAATGGGCGAAAGCCTGACGCAGCAACGCCGCGTGGGGGATGAAGGCTCTCGGGTTGTAAACCCCTTTCAGCAGGGACGAAAT…
712346	Actinobacteria	Acidimicrobiia	Acidimicrobiales	Acidimicrobiales	P06_C052	Porites	1	GAGTTTGATCATGGCTCAGGACGAACGCTGGCGGCACGCTTAACACATGCAAGTCGAACGCTCTCGACCTTCGGGTCATATGGGAGAGTGGCGAACGGGTGAGTAACACGTGAGAAACCTGCCTCAAAGATCGGGACAACCACGGGAAACTGTGGCTAATACCGAATATCTTCCCTTGGTCGCATGGTCAGTTGAAGAAATGCTCAGGCGCTTTGAGAGGGTCTCGCGGCCTATCAGCTTGTTGGTGAGGTAATGGCTCACCAAGGCATCGACGGGTAGCTGGTCTGAGAGGACGATCAGCCACACTGGGACTGAGACACGGCCCAGACTCCTACGGGAGGCAGCAGTGGGGAATCTTGCGCAATGGGCGAAAGCCTGACGCAGCGATGCCGCGTGGGG…
147336	Actinobacteria	Acidimicrobiia	Acidimicrobiales	Acidimicrobiales	P08_C047	NULL	1	AGAGTTTGATCCTGGCTCAGGACGAACGCTGGTGGCGGGCCTCATACATGCAAGTCGAACGAACCACCTGGTGCTTGCACCGGACTGGTTAGTGGCGAACGGGTGAGTAATACATGAGAAACCTGCCCTGGAGACAGGGATAACCCCGGGAAACCGGAGCTAATACCTGATATCCCTTGCGAGGTCGCATGGCCTTGCAAGAAAATACCCCGGTGCTTCAGGAGGGTCTCATGGCCTATCAGCTAGTTGGTGAGGTAACGGCTCACCAAGGCTAAGACGGGTAGCTGGTCTGAGAGGATGATCAGCCACACTGGGACTGAGACACGGCCCAGACTCCTACGGGAGGCAGCAGTAGGGAATCTTGCGCAATGGGCGAAAGCCTGACGCAGCCACGCCACG…
241176	Actinobacteria	Acidimicrobiia	Acidimicrobiales	Acidimicrobiales	P06_C049	Platygyra	1	CTTGTTGGTGAGGTAAAAGTTCACCAAGGCTTAGACGGGTAGCTGGTCTGAGAGGACGATCAGCCACACTGGGACTGAGACACGGCCCAGACTCCTACGGGAGGCAGCAGTGGGGAATCTTGCGCAATGGGCGAAAGCCTGACGCAGCCACGCCACGTGTGGGACGACGGCCCTCGGGTTGTAAACCACTTTCAGCAGGGACGAAAATGACGGTACCTGCAGAAGAAGCCCCGGCCAACTACGTGCCAGCAGCCGCGGTAACACGTAGGGGGCGAGCGTTGTCCGGAATTACTGGGCGTAAAGGGCTCGTAGGCGGTTTGGTAAGTCAGATGTGAAAACTCCAGGCTCAACTTGGAGACGCCATCTGATACTGCCATGACTAGAGTTTGGTAGAGGAGT…
612148	Actinobacteria	Acidimicrobiia	Acidimicrobiales	Acidimicrobiales	P08_C045	Porites	1	GAGTTTGATCCTGGCTCAGGACGAACGCTGGCGGCGTGCCTAACACATGCAAGTCGAACGAGGTCGCCTTCGGGCAATGACCAAGTGGCGAACGGGTGCGTAACACGTGAGGAACCTGCCCCGAAGACTGGGACAACCACGGGAAACTGTGGCTAATACCAGATGCCCTCTGCTGATCGCATGATCGGCAGAGGAAATGCTCCGGCGCTTCGGGAGGGTCTCGCGGCCTATCAGCTTGTTGGTGAGGTAACGGCTCACCAAGGCATTGACGGGTAGCTGGTCTGAGAGGACGATCAGCCACACTGGGACTGAGACACGGCCCAGACTCCTGCGGGAGGCAGCAGTGGGGAATCTTGCGCAATGGGCGAAAGCCTGACGCAGCAACGCCGCGTGGGGGAT…
799725	Planctomycetes	OM190	agg27	agg27	P06_C049	Platygyra	1	AGAGTTTGATCCTGGCTCAGAACGAACGTTGGCGGTGTGGATTAGGCATGCAAGTCGTGCGCGAAAGCCTTCGGGCGAGTAAAGCGGCGAACGGGTGAGTAACACGTAATCAACCTACCCTCGAGATCGGAATAACCACTGGAAACGGTGGGTAATGCCGGATGGTCCCACGGAGAGGCATCTCGTTGTGGGTAAACGGTAGCTCTGCTGCTGCTTGGGGAGGGGATTGCGGCCTATCAGCTTGTTGGTGGGGTAACGGCCCACCAAGGCGATGACGGGTAGCTGGTCTGAGAGGACGACCAGTCACACTGGGACTGAGACACTGCCCAGACTCCTACGGGAGGCTGCAGTCGAGAATCTTCCGCAATGGGCGAAAGCCTGACGGAGCGACACCGCGTG…
584382	Proteobacteria	Alphaproteobacteria	Alphaproteobacteria	Alphaproteobacteria	P06_C049	Platygyra	1	ACGAACGCTGGCGGCGGGCCTAACACATGCAAGTCGAAGGAGAAGCACCTTTCGGGGTGTGGACACTGGCGCACGGGTGAGTAACGCGTGGGAATCTACCCCGGGGTGGGGGGCAACCGCTGGAAACGGCGGCTAATACCGCATACGCCTTGAGAGGGAAAGCTTTAGCGCCCTGGGATGAGCCCGCGTTAGATTAGGTTGTTGGTGGGGTAACGGCCTACCAAGCCTACGATCTATAGCTGGTCTGAGAGGATGATCAGCCACACTGGGACTGAGACACGGCCCAGACTCCTACGGGAGGCAGCAGTGGGGAATATTGGACAATGGGGGCAACCCTGATCCAGCCATGCCGCGTGCGTGAAGAAGGCCTTAGGGTTGTAAAGCGCTTTCACTGGTGAA…
1142377	Proteobacteria	Alphaproteobacteria	Alphaproteobacteria	Alphaproteobacteria	P03_C051	Millepora	1	GAGTTTGATCATGGCTCAGAACGAACGCTGGCGGCAGGCCTAACACATGCAAGTCGAAGGAGAAGCACTCTTCGGAGTGTGGAAACTGGCGCACGGGTGAGTAACGCGTGGGAATCTACCCCGGGGTGGGGAATAACCGCTGGAAACGGCGGCTAATACCGCATACGCCTTAAGAGGGAAAGCTTTAGCGCCCTGGGATGAGCCCGCGTTAGATTAGGTTGTTGGTGGGGTAATGGCCTACCAAGGCGACGATCTATAGCTGGTCTGAGAGGATGATCAGCCACACTGGGACTGAGACACGGCCCAGACTCCTACGGGAGGCAGCAGTGGGGAATATTGGACAATGGGGGCAACCCTGATCCAGCCATGCCGCGTGCGTGAAGAAGGCCTTAGGGTTGT…
557512	Proteobacteria	Alphaproteobacteria	Alphaproteobacteria	Alphaproteobacteria	P06_C049	Platygyra	1	GAACGAACGCTGGCGGCAGGCCTAACACATGCAAGTCGAACGTGAAGCTGGAGCTTAGCTCCAGTGGAAAGTGGCAGACGGGTGAGTAACGCGTGGGAATTTACCCAGTGGTTCGGAATAACTTCGGGAAACCGGAGCTAATACCGAATACGCCCTCCGGGGGAAAGATTTATCGCCATTGGATGAGCCCGCGTCGGATTAGCTTGTTGGTGGGGTAAAAGCCTACCAAGGCGACGATCCGTAGCTGGTCTGAGAGGATGATCAGCCACACTGGGACTGAGACACGGCCCAGACTCCTACGGGAGGCAGCAGTGGGGAATATTGCACAATGGGCGCAAGCCTGATGCAGCCATGCCGCGTGAGTGAAGAAGGCCTTAGGGTTGTAAAACTCTTTCACCG…
1143226	Proteobacteria	Alphaproteobacteria	Alphaproteobacteria	Alphaproteobacteria	P06_C049	Platygyra	1	AGAGTTTGATCCTGGCTCAGAACGAACGCTGGCGGCAGGCCTAACACATGCAAGTCGAACGAGAAGCCAGGCTTCGGCCTGGGGGAAAGTGGCAGACGGGTGAGTAACGCGTGGGAACCTACCCTGGGGTACGGAATAACTTCGGGAAACCGGAACTAATACCGTATACGTCCTTCGGGAGAAAGATTTATCGCCCCTGGATGGGCCCGCGTCGGATTAGCTTGTTGGTGAGGTAACGGCTCACCAAGGCGACGATCCGTAGCTGGTCTGAGAGGATGATCAGCCACACTGGGACTGAGACACGGCCCAGACTCCTACGGGAGGCAGCAGTGGGGAATATTGCGCAATGGGCGAAAGCCTGACGCAGCCATGCCGCGTGAGTGATGAAGGCCTTAGGGT…
334403	Proteobacteria	Alphaproteobacteria	Alphaproteobacteria	Alphaproteobacteria	P06_C052	Porites	1	ACGAACGCTGGCGGCAGGCTTAACACATGCAAGTCGAACGAGAAGCTGGAGCTTGCTCCAGTGGAAAGTGGCAGACGGGTGAGTAACGCGTGGGAATTTACCCAGTGGTACGGAATAACTCAGGGAAACCGGAGCTAATACCGTATACGCCCTCCGGGGGAAAGATTTATCGCCATTGGATGAGCCCGCGTCGGATTAGCTTGTTGGTGAGGTAAAAGCTCACCAAGGCGACGATCCGTAGCTGGTCTGAGAGGATGATCAGCCACACTGGGACTGAGACACGGCCCAGACTCCTACGGGAGGCAGCAGTGGGGAATATTGCACAATGGGCGAAAGCCTGATGCAGCCATGCCGCGTGAGTGAAGAAGGCCCTAGGGTTGTAAAACTCTTTCACCAGGG…
3083914	Proteobacteria	Alphaproteobacteria	Alphaproteobacteria	Alphaproteobacteria	P06_C052	Porites	1	AGTTTGATCCTGGCTCAGAACGAACGCTGGCGGCAGGCTTAACACATGCAAGTCGCAGGGGAAGCAGCTCTTCGGGGTTGTGGAGACTGGCGCACGGGTGAGTAACGCGTGGGAATCTGCCTTGGGGTGGGGGATAACCGCTGGAAACGGCGGCTAATACCGCATACGCCTTGAGAGGGAAAGCTTTCGAGCGCCCTGGGAGGAGCCCGCGTCCGATTAGCTTGTTGGTGGGGTAAAGGCCTACCAAGGCTACGATCGGTAGCTGGTCTGAGAGGATGATCAGCCACACTGGGACTGAGACACGGCCCAGACTCCTACGGGAGGCAGCAGTGGGGAATATTGGACAATGGGCGCAAGCCTGATCCAGCCATGCCGCGTGAGTGAAGAAGGCCTTAGGGT…
549860	Proteobacteria	Alphaproteobacteria	Alphaproteobacteria	Alphaproteobacteria	P06_C049	Platygyra	1	GAACGAACGCTGGCGGCAGGCCTAACACATGCAAGTCGCAGGGGAAGCCCTGCTTCGGGAGGGTGGAGACTGGCGCACGGGTGAGTAACGCGTGGGAATTTGCCCTGGGGTGGGGGATAACCGCTGGAAACGGCGGCTAATACCGCATACGCCCCCGGACTTGATCCGGGGGGAAAGATTTATCGCCCTGGGAGGAGCCCGCGTTGGATTAGCTAGTTGGTGGGGTAAAGGCCTACCAAGGCATCGATCCATAGCTGGTCTGAGAGGATGATCAGCCACACTGGGACTGAGACACGGCCCAGACTCCTACGGGAGGCAGCAGTGGGGAATATTGGACAATGGGCGCAAGCCTGATCCAGCCATGCCGCGTGAGTGAAGAAGGCCCTAGGGTTGTAAAGC…
581316	Proteobacteria	Alphaproteobacteria	Alphaproteobacteria	Alphaproteobacteria	P08_C047	NULL	1	ACGAACGCTGGCGGCAGGCCTAACACATGCAAGTCGAACGAGAACCCCCTCTTCGGCCGGGGGGAAAGTGGCAGACGGGTGAGTAACACGTGGGAATCTACCCGGAGATACGGAAAAACTTCGGGAAACATCAGCTAATACCGTATACGCCCTTCGGGGGAAAGATTTATCGTCTCCGGATGAGCCCGCGCTGGATTAGCTTGTTGGTGGGGTAAAAGCCCACCAAGGCTACGATCCATAGCTGGTCTGAGAGGATGATCAGCCACACTGGGACTGAGACACGGCCCAGACTCCTACGGGAGGCAGCAGTGGGGAATTTTGCACAATGGGCGCAAGCCTGATGCAGCCATGCCGCGTGAGTGAAGAAGGCCCTAGGGTTGTAAAACTCTTTCGCCGGTT…
239900	Proteobacteria	Alphaproteobacteria	Alphaproteobacteria	Alphaproteobacteria	P06_C049	Platygyra	1	GATGAGCCCGCGTCGGATTAGGTAGTTGGTGGGGTAAGAGCCTACCAAGCCTACGATCTGTAGCTGGTCTGAGAGGATGATCAGCCACACTGGAACTGAGACACGGTCCAGACTCCTACGGGAGGCAGCAGTGGGGAATATTGCACAATGGGCGCAAGCCTGATGCAGCCATGCCGCGTGAGTGAAGAAGGCCTTAGGGTTGTAAAACTCTTTCGCCAGGGAAGATAATGACGGTACCTGGTAAAGAAGCCCCGGCCAACTCCGTGCCAGCAGCCGCGGTAATACGGAGGGGGCTAGCATTGTTCGGAATTACTGGGCGTAAAGCGCGCGTAGGCGGATTGATAAGTCGAAGGTGAAATCCCAGGGCTCAACCCTGGAACTGCCTTCAAAACTGTCTCT…
150582	Proteobacteria	Alphaproteobacteria	Alphaproteobacteria	Alphaproteobacteria	P03_C051	Millepora	1	AGAGTTTGATCCTGGCTCAGAACGAACGCTGGCGGCAGGCCTAACACATGCAAGTCGAACGCCCTCTTCGGAGGGAGTGGCAGACGGGTGAGTAACGCGTGGGAACCTGCCCAAGGCGTCCGGAATAACTCCGCGGAAACCGCGCGCTAATACCGGATACGTCCTTTTGGAGAAAGATTTATCGCCGCAGGATGGGCCCGCGTTGGATTAGCTTGTTGGTGGGGTAATGGCCTACCAAGGCGACGATCCATAGCTGGTCTGAGAGGATGATCAGCCACACTGGGACTGTGACACGGCCCAGACTCCTACGGGAGGCAGCAGTGGGGAATATTGGACAATGGGCGCAAGCTGATCCAGCCATGCCGCGTGAGTGATGAAGGCCCTAGGGTTGTAAAGCTC…
4340873	Proteobacteria	Alphaproteobacteria	Alphaproteobacteria	Alphaproteobacteria	P03_C044	Pocillopora	1	AGAGTTTGATCCTGGCTCAGGACGAACGCTGGCGGCAGGCCTAACACATGCAAGTCGAACGAGAAGCCCGAGCTTGCTCGGGTGGAAAGTGGCAGACGGGTGAGGAACACGTGGGAATCTACCTAGAGGTACGGAATAACTCCGGGAAACTTGAGCTAATACCGTATAAGCCCGAAAGGGGAAAGATTTATCGCCTTTGGATGAGCCCGCGTTGGATTAGCTTGTTGGTGAGGTAAAAGCTCACCAAGGCTTCGATCCATAGCTGGTCTGAGAGGACGATCAGCCACACTGGAACTGAGACACGGTCCAGACTCCTACGGGAGGCAGCAGTGGGGAATCTTGCACAATGGGCGAAAGCCTGATGCAGCCATGCCGCGTGAGTGAAGAAGGCCTTAGGGT…
556347	Proteobacteria	Alphaproteobacteria	Alphaproteobacteria	Alphaproteobacteria	P06_C052	Porites	1	ACGAACGCTGGCGGCAGGCCTAACACATGCAAGTCGAACGTGAAGCAGGAGCTTGCTCCTGTGGAAAGTGGCAGACGGGTGAGTAACGCGTGGGAATTTACCCAGCTCTACGGAATAACGCAGGGAAACTTGTGCTAATACCGTATACGTCCTCCGGGAGAAAGATTTATCGGAGTTGGATGAGCCCGCGTTAGATTAGTTTGTTGGTGGGGTAACGGCCTACCAAGACTACGATCTATAGCTGGTCTGAGAGGATGATCAGCCACACTGGGACTGAGACACGGCCCAGACTCCTACGGGAGGCAGCAGTGGGGAATATTGCACAATGGGCGCAAGCCTGATGCAGCCATGCCGCGTGAGTGAAGAAGGCCTTAGGGTTGTAAAACTCTTTCATCGGTG…
584538	Proteobacteria	Alphaproteobacteria	Alphaproteobacteria	Alphaproteobacteria	P08_C045	Porites	1	GAACGAACGCTGGCGGCAGGCTTAACACATGCAAGTCGAGGGAGAAGCTTCCTTTCGGGGGAGTGGAAACCGGCGCACGGGTGAGTAACGCGTGGGCATCTGTCCTGGAGTGGGGGATAACCGCTGGAAACGGCGGCTAATACCGCATACGCCCTAAGGGGGAAAGATTTATCGCTCTGGGATGAGCCCGCGTCCGATTAGCTTGTTGGTGGGGTAATGGCCTACCAAGGCGACGATCGGTAGCTGGTCTGAGAGGATGGTCAGCCACACTGGGACTGAGACACGGCCCAGACTCCTACGGGAGGCAGCAGTGGGGAATATTGGACAATGGGCGCAAGCCTGATCCAGCCATGCCGCGTGAGTGAAGAAGGCCTTAGGGTTGTAAAGCTCTTTCACCCG…
322591	Proteobacteria	Alphaproteobacteria	Alphaproteobacteria	Alphaproteobacteria	P03_C044	Pocillopora	1	ACGAACGCTGGCGGCAGGCCTAACACATGCAAGTCGAACGAGAACCCCCCTTCGGGGGGGGGACAGTGGCAGACGGGTGAGTAACACGTGGGAATCTACCCAAAGATACGGAAAAACCGGTGGAAACTCGTGCTAATACCGTATATGCCCCACGGGGGAAAGATTTATCGTCTTTGGATGAGCCCGCGCCGGATTAGCTAGTTGGTGGGGTAAAAGCCCACCAAGGCCGCGATCCGTAGCTGGTCTGAGAGGATGATCAGCCACACTGGGACTGAGACACGGCCCAGACTCCTACGGGAGGCAGCAGTGGGGAATTTTGCACAATGGGCGCAAGCCTGATGCAGCCATGCCGCGTGAGTGAAGAAGGCCCTAGGGTTGTAAAACTCTTTCGCCGGGTAG…
4443192	Proteobacteria	Alphaproteobacteria	Alphaproteobacteria	Alphaproteobacteria	P06_C049	Platygyra	1	GTTTGATCATGGCTCAGAACGAACGCTGGCGGCATGCTTAACACATGCAAGTCGAACGAGATCTTCGGATCTAGTGGCGCACGGGTGAGTAACGCGTGGGAACCTACCATTCTGTACGGAATAACGCTTGGAAACGAGCGCTAATACCGTATACGCCCTGTGGGGGAAAGGTCCGCCGCAGAATGAGGGGCCCGCGTCCGATTAGTTTGTTGGTAAGGTAAAAGCTTACCAAGGCTACGATCGGTAGCTGGTCTGAGAGGATGATCAGCCACACTGGGACTGAGACACGGCCCAGACTCCTACGGGAGGCAGCAGTGGGGAATATTGGACAATGGGGGCAACCCTGATCCAGCAATGCCGCGTGTGTGATGAAGGCCCTAGGGTTGTAAAGCACTTTCA…
584382	Proteobacteria	Alphaproteobacteria	Alphaproteobacteria	Alphaproteobacteria	P06_C052	Porites	1	ACGAACGCTGGCGGCGGGCCTAACACATGCAAGTCGAAGGAGAAGCACCTTTCGGGGTGTGGACACTGGCGCACGGGTGAGTAACGCGTGGGAATCTACCCCGGGGTGGGGGACAACCGCTGGAAACGGCGGCTAATACCGCATACGCCTTGAGAGGGAAAGCTTTAGCGCCCTGGGATGAGCCCGCGTTAGATTAGGTTGTTGGTGGGGTAACGGCCTACCAAGCCTACGATCTATAGCTGGTCTGAGAGGATGATCAGCCACACTGGGACTGAGACACGGCCCAGACTCCTACGGGAGGCAGCAGTGGGGAATATTGGACAATGGGGGCAACCCTGATCCAGCCATGCCGCGTGCGTGAAGAAGGCCTTAGGGTTGTAAAGCGCTTTCACTGGTGAA…
1885624	Proteobacteria	Alphaproteobacteria	Alphaproteobacteria	Alphaproteobacteria	P03_C051	Millepora	1	GCAAGTCGAGCGCCCTGCTTGCAGGGAGCGGCAGACGGGTGAGTAACGCGTGGGAACGTGCCCTTCGGTGCGGAACAGCTCAGGGAAACTTGACTTAATACCGTATACGACCTCCGGGTGAAAGATTTATCGCCGAAGGATCGGCCCGCGTTAGATTAGCTAGTTGGTGGGGTAAAGGCCTACCAAGGCTGCGATCTATAGCTGTTCTGAGAGGAAGATCAGCCACACTGGGACTGAGACACGGCCCAGACTCCTACGGGAGGCAGCAGTGGGGAATATTGGACAATGGGCGCAAGCCTGATCCAGCCATGCCGCGTGGATGAAGAAGGCCCTAGGGTTGTAAAGTCCTTTCACCGCCGAGGATAATGACGGTAGGCGGAGAAGAAGCCCCGGCTAATT…
571476	Proteobacteria	Alphaproteobacteria	Alphaproteobacteria	Alphaproteobacteria	P06_C052	Porites	1	GAGCGAACGCTGGCGGCAGGCTTAACACATGCAAGTCGAACGAGAAGCCGGGCTTCGGCCCGGTGGACAGTGGCGCACGGGTGAGTAACGCGTGGGAACCTGCCCATGAGTGGGGAAAAACGGTTGGAAACGACCGCTAATTCCGCATACGCCCTACGGGGGAAAGGCTTCGGCCGCTCATGGATGGGCCCGCGTCCGATTAGCTTGTTGGTGAGGTAATGGCTCACCAAGGCGACGATCGGTAGCTGGTCTGAGAGGACGATCAGCCACATTGGGACTGAGACACGGCCCAGACTCCTACGGGAGGCAGCAGTGGGGAATATTGGACAATGGGCGAAAGCCTGATCCAGCCATGCCGCGTGAGTGATTTGAAGGCCCTAGGGTTGTAAAGCTCTTTCG…
294380	Proteobacteria	Alphaproteobacteria	Alphaproteobacteria	Alphaproteobacteria	P06_C052	Porites	1	CTTCGGGGAGGTGGAGACTGGCGCACGGGTGAGTAACGCGTGGGGATTTACCCTGGGGTGGGGAATAACCGCTGGAAACGGCGGCTAATACCGCATACGTCCTATGGGAGAAAGCTACTGGTTTCGGCCATTGGCGCCCTGGGAGGAACCCGCGTTGGATTAGCTAGTTGGTGGGGTAAAGGCCTACCAAGGCTACGATCCATAGCTGGTCTGAGAGGATGATCAGCCACACTGGGACTGAGACACGGCCCAGACTCCTACGGGAGGCAGCAGTGGGGAATATTGGACAATGGGCGCAAGCCTGATCCAGCCATGCCGCGTGAGTGAAGAAGGCCTTAGGGTTGTAAAACTCTTTCACCCGTGAAGATGATGACGGTAGCGGGAGAAGAAGCCCCGGCT…
334114	Proteobacteria	Alphaproteobacteria	Alphaproteobacteria	Alphaproteobacteria	P06_C049	Platygyra	1	GAACGAACGCTGGCGGCAGGCCTAACACATGCAAGTCGAACGATGAGGCCCCTTCGGGGGTACATCAGTGGCGCACGGGTGAGTAACGCGTGGGAACCTGCCCTGGGGTACGGAATAACTACGGGAAACTGTAGCTAATACCGTATACGCCTCATGGGGGAAAGATTTATCGCCCTGGGATGGGCCCGCGTCGGATTAGGTTGTTGGTGGGGTAATGGCCTACCAAGCCTGCGATCCGTAGCTGGTCTGAGAGGATGATCAGCCACACTGGGACTGAGACACGGCCCAGACTCCTACGGGAGGCAGCAGTGGGGAATATTGGACAATGGGGGCAACCCTGATCCAGCCATGCCGCGTGCGTGAAGAAGGCCTTAGGGTTGTAAAGCGCTTTCAGCGGGG…
562799	Proteobacteria	Alphaproteobacteria	Alphaproteobacteria	Alphaproteobacteria	P06_C049	Platygyra	1	ACGAACGCTGGCGGCAGGCCTAACACATGCAAGTCGCAGGGGAAGCTGGACTTCGGTTCAGTGGAGACTGGCGCACGGGTGAGTAACGCGTGGGCACCTGCCCTGGGGTGGGGGATAACCGCTGGAAACGGCGGCTAATACCGCATACGCCTTTAGAGGGAAAGCTGAGGCGCCCTGGGATGGGCCCGCGTTGGATTAGCTTGTTGGTGGGGTAAAGGCCTACCAAGGCATCGATCCATAGCTGGTCTGAGAGGATGATCAGCCACACTGGGACTGAGACACGGCCCAGACTCCTACGGGAGGCAGCAGTGGGGAATATTGGACAATGGGCGCAAGCCTGATCCAGCCATGCCGCGTGAGTGAAGAAGGCCTTAGGGTTGTAAAGCTCTTTCGCCCGCG…
567782	Proteobacteria	Alphaproteobacteria	Alphaproteobacteria	Alphaproteobacteria	P06_C052	Porites	1	AGAGTTTGATCGTGGCTCAGAACGAACGCTGGCGGCAGGCCTAACACATGCAAGTCGAGGGGGAAGCCACTTTCGGGTGGTGGAGACCGGCGCACGGGTGAGTAACGCGTGGGAATTTACCCTGGGGTGGGGGATAACCGCTGGAAACGGCGGCTAATACCGCATACGCCTTTAGAGGGAAAGCTTTAGTGCCCTGGGATGAGCCCGCGTTAGATTAGGTAGTTGGTGGGGTAAAGGCCTACCAAGCCATCGATCTATAGCTGGTCTGAGAGGATGATCAGCCACACTGGGACTGAGACACGGCCCAGACTCCTACGGGAGGCAGCAGTGGGGAATATTGGACAATGGGGGCAACCCTGATCCAGCCATGCCGCGTGCGTGAAGAAGGCCTTAGGGTTG…
3328098	Proteobacteria	Alphaproteobacteria	Alphaproteobacteria	Alphaproteobacteria	P03_C051	Millepora	1	GAGTTTGATCCTGGCTCAGAACGAACGCTGGCGGCAGGCTTAACACATGCAAGTCGCAGGAGAAGCAGGACTTCGGTTTTGTGGACACTGGCGGACGGGTGAGTAACGCGTGGGAACCTCCCTTGGGGTGGGGGACAACCGCTGGAAACGGCGGCTAATACCGCATACGCCTTTTTCGTTTATGGGAATTAGGGAAAGCTTTGGTGCCCTGAGATGGTCCCGCGTCGGATTAGCTTGTTGGTGGGGTAATGGCCTACCAAGGCGACGATCCGTAGCTGGTCTGAGAGGATGATCAGCCACACTGGAACTGAGACACGGTCCAGACTCCTACGGGAGGCAGCAGTGGGGAATATTGGACAATGGGGGCAACCCTGATCCAGCCATGCCGCGTGGGTGAAG…
802765	Proteobacteria	Alphaproteobacteria	Alphaproteobacteria	Alphaproteobacteria	P06_C052	Porites	1	AGTTTGATCCTGGCTCAGAACGAACGCTGGCGGCAGGCCTAACACATGCAAGTCGAACGAGAAGCTTTCCTTCGGGAAAGTGGAAAGTGGCAGACGGGTGAGTAACGCGTGGGAACCTACCCAAGGGTACGGAATAACTCAGGGAAACTTGTGCTAATACCGTATACGTCCTCCGGGAGAAAGATTTATCGCCCCTGGATGGGCCCGCGTTGGATTAGCTTGTTGGTGAGGTAAAAGCTCACCAAGGCGACGATCCATAGCTGGTTTGAGAGGATGATCAGCCACACTGGGACTGAGACACGGCCCAGACTCCTACGGGAGGCAGCAGTGGGGAATATTGGACAATGGGGGAAACCCTGATCCAGCCATGCCGCGTGGGTGAAGAAGGCCCTAGGGTTG…
585799	Proteobacteria	Alphaproteobacteria	Alphaproteobacteria	Alphaproteobacteria	P06_C049	Platygyra	1	GAACGAACGCTGGCGGCAGGCCTAACACATGCAAGTCGAACGCTCTCTTCGGAGGGAGTGGCGCACGGGTGAGTAACGCGTGGGAACCTGCCCTGGGGTAGGGAATAACCGCTGGAAACGGCGGCTAATACCTTATACGCCTTTAGGGGGAAAGATTTATCGCCCTGGGATGGGCCCGCGTCGGATTAGGTAGTTGGTGTGGTAAGAGCGCACCAAGCCTGCGATCCGTAGCTGGTCTGAGAGGATGATCAGCCACACTGGGACTGAGACACGGCCCAGACTCCTACGGGAGGCAGCAGTGGGGAATATTGGACAATGGGGGCAACCCTGATCCAGCCATGCCGCGTGAGTGAAGAAGGCCTTAGGGTTGTAAAGCTCTTTCAGTCGTGACGATGATGA…
161167	Proteobacteria	Alphaproteobacteria	Alphaproteobacteria	Alphaproteobacteria	P06_C052	Porites	1	AGTCGCAGGAGAAGGCAGGCTTCGGTTTGCCGGACACTGGCGGACGGGTGAGTAACGCGTGGGGACCTTCCTCGGGGTGGGGGACAACCACTGGAAACGGTGGCTAATACCGCATACGCCCTTTGGGGGAAAACTCCGGTGCCCTGAGATGGCCCCGCGTCGGATTAGCTTGTTGGTGGGGTAACGGCCTACCAAGGCGACGATCCGTAGCTGGTCTGAGAGGATGACCAGCCACACTGGAACTGAGACACGGTCCAGACTCCTACGGGAGGCAGCAGTGGGGAATATTGGACAATGGGGGCAACCCTGATCCAGCCATGCCGCGTGTGTGAAGAAGGCCTTAGGGTTGTAAAACACTTTCAGCGGGGAAGATGATGACGGTACCCGCAGAAGAAGCCC…
168970	Proteobacteria	Alphaproteobacteria	Alphaproteobacteria	Alphaproteobacteria	P06_C049	Platygyra	1	AGAGTTTGATCATGGCTCAGAACGAACGCTGGCGGCAGGCCTAACACATGCAAGTCGAACGAGAACCCAGGCTTCGGCCTGGTGGAAAGTGGCAGACGGGTGAGTAACGCGTGGGAATCTACCCAGTGGTACGGAAAAACTTCGGGAAACCGCAGCTAATACCGTATACGCCCTTCGGGGGAAAGATTTATCGCCATTGGATGAGCCCGCGTTGGATTAGCTTGTTGGTGGGGTAAAAGCCTACCAAGGCGACGATCCATAGCTGGTCTGAGAGGATGATCAGCCACACTGGGACTGAGACACGGCCCAGACTCCTACGGGAGGCAGCAGTGGGGAATTTTGCACAATGGGCGCAAGCCTGATGCAGCCATGCCGCGTGAGTGAAGAAGGCCTTAGGGT…
274466	Proteobacteria	Alphaproteobacteria	Alphaproteobacteria	Alphaproteobacteria	P06_C049	Platygyra	1	GGAAAGTGGCAGACGGGTGAGTAACGCGTGGGAACCTACCCAAGGGTACGGAACAACTTTAGGAAACCGAAGTTAATACCGTATACGTCCTTCGGGAGAAAGATTTATCGCCCCTGGATGGGCCCGCGTCGGATTAGCTTGTTGGTGGGGTAATGGCCTACCAAGGCGACGATCCGTAGCTGGTCTGAGAGGATGATCAGCCACACTGGGACTGAGACACGGCCCAGACTCCTACGGGAGGCAGCAGTGGGGAATATTGCACAATGGGCGCAAGCCTGATGCAGCCATGCCGCGTGAGTGATGAAGGCCTTAGGGTTGTAAAGCTCTTTCAGTGGTGAAGATAATGACGGTAACCACAGAAGAAGCCCCGGCTAACTCCGTGCCAGCAGCCGCGGTAAT…
4421173	Proteobacteria	Alphaproteobacteria	Alphaproteobacteria	Alphaproteobacteria	P08_C051	Fungia	1	GAACGCTGGCGGCAGGCTTAACACATGCAAGTCGAACGTGAAGCCCGAGCTTCGCTCGGGTGGAAAGTGGCAGACGGGTGAGTAACACGTGGGAATCTACCCAGAGGTACGGAATAAATCCGGGAAACTTGAGCTAATACCGTATAAGCCGGAAACGGGAAAGATTTATCGCCTTTGGATGAGCCCGCGCTGGATTAGCTTGTTGGTGAGGTAAAAGCTCACCAAGGCGACGATCCATAGCTGGTCTGAGAGGACGATCAGCCACACTGGGACTGAGACACGGCCCAGACTCCTACGGGAGGCAGCAGTGGGGAATATTGCACAATGGGCGAAAGACTGATGCAGCCATGCCGCGTGAGTGAAGAAGGCCTTAGGGTTGTAAACCTCTTTCACCAGGGA…
265895	Proteobacteria	Alphaproteobacteria	Alphaproteobacteria	Alphaproteobacteria	P06_C049	Platygyra	1	AACGAACGCTGGCGGCATGCTTAACACATGCAAGTCGAACGAGATCTTCGGATCTAGTGGCGCACGGGTGAGTAACGCGTGGGAACATACCATTCTGTACGGAATAACGTTTGGAAACGGGCGCTAATACCGTATACGCCCTTCGGGGGAAAGGTCCGCCGCAGAATGAGTGGCCCGCGTCCGATTAGCTTGTTGGTGGGGTAATGGCCTACCAAGGCGACGATCGGTAGCTGGTCTGAGAGGATGATCAGCCACACTGGGACTGAGACACGGCCCAGACTCCTACGGGAGGCAGCAGTGGGGAATATTGGACAATGGGGGCAACCCTGATCCAGCAATGCCGCGTGTGTGATGAAGGCCTTAGGGTTGTAAAGCACTTTCAATGGTGAAGATGACGAC…
260604	Proteobacteria	Alphaproteobacteria	Alphaproteobacteria	Alphaproteobacteria	P03_C044	Pocillopora	1	CGAACGCTGGCGGCAGGCTTAACACATGCAAGTCGAACGAGAAGCCAGGCTTCGGCCTGTGGAAAGTGGCAGACGGGTGAGGAACACGTGGGAATCTGCCCAGTGGTACGGAATAACTTCGGGAAACCGGAGCTAATGCCGTATACGCCCTTCGGGGGAAAGATTTATCGCCATTGGATGAGCCCGCGTCGGATTAGCTTGTTGGTAGGGTAACGGCCTACCAAGGCGACGATCCGTAGCTGGTCTGAGAGGATGATCAGCCACACTGGGACTGAGACACGGCCCAGACTCCTACGGGAGGCAGCAGTGGGGAATATTGCACAATGGGCGCAAGCCTGATGCAGCCATGCCGCGTGAGTGAAGAAGGCCTTAGGGTTGTAAAACTCTTTCACCGGTGAA…
539217	Proteobacteria	Alphaproteobacteria	Alphaproteobacteria	Alphaproteobacteria	P06_C052	Porites	1	AGAGTTTGATCCTGGCTCAGAACGAACGCTGGCGGCAGGCCTAACACATGCAAGTCGAAGGTGAAGCCACCCTCGGGTGGTAGAAACTGGCGCACGGGTGAGTAACGCGTGGGAATTTGCCTTGGGGTGGGGGATAACCGCTGGAAACGGCGGCTAATACCGCATACGCCCTGCGGGGGAAAGATTTATCGCCCTGGGAGAAGCCCGCGTTGGATTAGCTTGTTGGTGGGGTAAAGGCCCACCAAGGCGACGATCCATAGCTGGTCTGAGAGGATGATCAGCCACACTGGGACTGAGACACGGCCCAGACTCCTACGGGAGGCAGCAGTGGGGAATATTGGACAATGGGCGAAAGCCTGATCCAGCCATGCCGCGTGAGTGAAGAAGGCCTTAGGGTTG…
3328098	Proteobacteria	Alphaproteobacteria	Alphaproteobacteria	Alphaproteobacteria	P06_C049	Platygyra	1	AGAGTTTGATCCTGGCTCAGAACGAACGCTGGCGGCAGGCTTAACACATGCAAGTCGAAGGAGAAGCAAGACTTCGGTTTTGTGGACACTGGCGGACGGGTGAGTAACGCGTGGGGACCTCCCTTGGGGTGGGGGACAACCGCTGGAAACGGCGGCTAATACCGCATACGCCTTTTTCGTTTATGGGAATTAGGGAAAGCTTTAGTGCCCTGAGATGGTCCCGCGTCGGATTAGCTTGTTGGTAGGGTAACGGCCTACCAAGGCGACGATCCGTAGCTGGTCTGAGAGGATGATCAGCCACACTGGAACTGAGACACGGTCCAGACTCCTACGGGAGGCAGCAGTGGGGAATATTGGACAATGGGGGCAACCCTGATCCAGCCATGCCGCGTGGGTGAA…
339556	Proteobacteria	Alphaproteobacteria	Alphaproteobacteria	Alphaproteobacteria	P03_C044	Pocillopora	1	AGTTTGATCCTGGCTCAGAACGAACGCTGGCGGCAGGCTTAACACATGCAAGTCGAACGCGAACGTGCCTTCGGGCATTAGTAGAGTGGCAGACGGGTGAGTAACGCGTGGGAACCTACCTAGGGGTACGGAATAACGCAGGGAAACCTGTGCTAATACCGTATACGTCCTTCGGGAGAAAGATTTATCGCCCCTAGATGGGCCCGCGTTGGATTAGTTTGTTGGTGAGGTAATGGCTCACCAAGGCTACGATCCATAGCTGGTCTGAGAGGATGATCAGCCACACTGGGACTGAGACACGGCCCAGACTCCTACGGGAGGCAGCAGTGGGGAATCTTGCACAATGGGCGAAAGCCTGATGCAGCCATGCCGCGTGAGTGATGAAGGCCCTAGGGTTGT…
3328098	Proteobacteria	Alphaproteobacteria	Alphaproteobacteria	Alphaproteobacteria	P06_C052	Porites	1	AGTTTGATCCTGGCTCAGAACGAACGCTGGCGGCAGGCTTAACACATGCAAGTCGAAGGAGAAGCAAGACTTCGGTCTTGTGGACACTGGCGGACGGGTGAGTAACGCGTGGGGACCTCCCTTGGGGTGGGGGACAACCGCTGGAAACGGCGGCTAATACCGCATACGCCTTTTTCGTTTATGCGAATTAGGGAAAGCTTTAGTGCCCTGAGATGGTCCCGCGTCGGATTAGCTTGTTGGTAGGGTAACGGCCTACCAAGGCGACGATCCGTAGCTGGTCTGAGAGGATGATCAGCCACACTGGAACTGAGACACGGTCCAGACTCCTACGGGAGGCAGCAGTGGGGAATATTGGACAATGGGGGCAACCCTGATCCAGCCATGCCGCGTGGGTGAAGA…
1143226	Proteobacteria	Alphaproteobacteria	Alphaproteobacteria	Alphaproteobacteria	P06_C052	Porites	1	AGAGTTTGATCCTGGCTCAGAACGAACGCTGGCGGCAGGCCTAACACATGCAAGTCGAACGAGAAGCCAGGCTTCGGCCTGGGGGAAAGTGGCAGACGGGTGAGTAACGCGTGGGAACCTACCCGGGGGTACGGAATAACTTCGGGAAACCGGAGCTAATACCGTATACGTCCTTCGGGAGAAAGATTTATCGCCCCTGGATGAGCCCGCGTCGGATTAGCTTGTTGGTGAGGTAACGGCTCACCAAGGCGACGATCCGTAGCTGGTCTGAGAGGATGATCAGCCACACTGGGACTGAGACACGGCCCAGACTCCTACGGGAGGCAGCAGTGGGGAATATTGCGCAATGGGCGAAAGCCTGACGCAGCCATGCCGCGTGAGTGATGAAGGCCTTAGGGT…
279075	Proteobacteria	Alphaproteobacteria	Alphaproteobacteria	Alphaproteobacteria	P08_C045	Porites	1	AGAGTTTGATCCTGGCTCAGAACGAACGCTGGCGGCAGGCTTAACACATGCAAGTCGCAGGGGAAGCCGACCTTCGGGTTGGTGGAGACTGGCGCACGGGTGAGTAACGCGTGGGAATTTGCCCTGGGGTGGGGGATAACCGCTGGAAACGGCGGCTAATACCGCATACGCCTTGAGAGGGAAAGCTTTCGAGTGCCCTGGGAGGAGCCCGCGTCCGATTAGCTTGTTGGTGGGGTAAAGGCCTACCAAGGCTTCGATCGGTAGCTGGTCTGAGAGGATGATCAGCCACACTGGGACTGAGACACGGCCCAGACTCCTACGGGAGGCAGCAGTGGGGAATATTGGACAATGGGCGCAAGCCTGATCCAGCCATGCCGCGTGAGTGAAGAGAGGCCCTAG…
632126	Proteobacteria	Alphaproteobacteria	Alphaproteobacteria	Alphaproteobacteria	P06_C049	Platygyra	1	AGTGGCGCACGGGTGAGTAACGCGTGGAAACCTACCATTCTGTACGGAATAACGATTGGAAACGATCGCTAATACCGTATACGCCCTGTGGGGGAAAGGTCCGCCGCAGAATGAGGGGTCCGCGTCCGATTAGCTTGTTGGTGGGGTAATAGCCTACCAAGGCGATGATCGGTAGCTGGTCTGAGAGGATGATCAGCCACACTGGGACTGAGACACGGCCCAGACTCCTACGGGAGGCAGCAGTAGGGAATATTGGACAATGGGGGCAACCCTGATCCAGCAATGCCGCGTGTGTGAAGAAGGCCTTAGGGTTGTAAAGCACTTTCAATGGTGAAGATGATGACGGTAGCCGTAGAAGAAGCCCCGGCTAACTTCGTGCCAGCAGCCGCGGTAATACGA…
546121	Proteobacteria	Alphaproteobacteria	Alphaproteobacteria	Alphaproteobacteria	P06_C049	Platygyra	1	ACGAACGCTGGCGGCAGGCCTAACACATGCAAGTCGAACGATGAGGCCCCTTCGGGGGTACATCAGTGGCGCACGGGTGAGTAACGCGTGGGAACCTGCCCTGGGGTACGGAATAACTACGGGAAACTGTAGCTAATACCGTATACGCCTCATGAGGGAAAGATTTATCGCCCTGGGATGGGCCCGCGTCGGATTAGGTTGTTGGTGGGGTAATGGCCTACCAAGCCGACGATCCGTAGCTGGTCTGAGAGGATGATCAGCCACACTGGGACTGAGACACGGCCCAGACTCCTACGGGAGGCAGCAGTGGGGAATATTGGACAATGGGCGCAAGCCTGATCCAGCCATGCCGCGTGCGTGAAGAAGGCCTTAGGGTTGTAAAGCGCTTTCAGCGGGGAC…
327274	Proteobacteria	Alphaproteobacteria	Alphaproteobacteria	Alphaproteobacteria	P06_C049	Platygyra	1	GAACGAACGCTGGCGGCAGGCCTAACACATGCAAGTCGAACGTGAAGCCGGAGCTTGCTCCAGTGGAAAGTGGCAGACGGGTGAGTAACGCGTGGGAATTTGCCCAGTGGTACGGAATAACGCAGGGAAACTTGTGCTAATGCCGTATACGCCCTTCGGGGGAAAGATTTATCGCCATTGGATAAGCCCGCGTCGGATTAGCTTGTTGGTGAGGTAAAAGCTCACCAAGGCGACGATCCGTAGCTGGTCTGAGAGGATGATCAGCCACACTGGGACTGAGACACGGCCCAGACTCCTACGGGAGGCAGCAGTGGGGAATATTGCACAATGGGCGCAAGCCTGATGCAGCCATGCCGCGTGAGTGAAGAAGGCCCTAGGGTTGTAAAGCTCTTTCAGTGG…
3083914	Proteobacteria	Alphaproteobacteria	Alphaproteobacteria	Alphaproteobacteria	P06_C049	Platygyra	1	AGTTTGATCCTGGCTCAGAACGAACGCTGGCGGCAGGCTTAACACATGCAAGTCGCAGGGGAAGCAGCCCTTCGGGGTTGTGGAGACTGGCGCACGGGTGAGTAACGCGTGGGAATCTGCCTTGGGGTGGGGGATAACCGCTGGAAACGGCGGCTAATACCGCATACGCCTTGAGAGGGAAAGCTTTCGAGCGCCCTGGGAGGAGCCCGCGTCCGATTAGCTTGTTGGTGGGGTAAAGGCCTACCAAGGCTACGATCGGTAGCTGGTCTGAGAGGATGATCAGCCACACTGGGACTGAGACACGGCCCAGACTCCTACGGGAGGCAGCAGTGGGGAATATTGGACAATGGGCGCAAGCCTGATCCAGCCATGCCGCGTGAGTGAAGAAGGCCTTAGGGT…
569516	Proteobacteria	Alphaproteobacteria	Alphaproteobacteria	Alphaproteobacteria	P06_C052	Porites	1	ACGAACGCTGGCGGCAGGCCTAACACATGCAAGTCGAACGTGAAGCCAGAGCTTGCTCTGGTGGAAAGTGGCAGACGGGTGAGTAACGCGTGGGAATTTACCCAGTGGTACGGAATAACCCAAGGAAACCTGGGCTAATACCGTATACGCCCTTCGGGGGAAAGATTTATCGCCATTGGATGAGCCCGCGTCGGATTAGCTTGTTGGTGGGGTAACGGCCCACCAAGGCGACGATCCGTAGCTGGTCTGAGAGGATGATCAGCCACACTGGGACTGAGACACGGCCCAGACTCCTACGGGAGGCAGCAGTGGGGAATATTGCACAATGGGCGCAAGCCTGATGCAGCCATGCCGCGTGAGTGAAGAAGGCCTTAGGGTTGTAAAACTCTTTCACCGGTG…
521608	Proteobacteria	Alphaproteobacteria	Alphaproteobacteria	Alphaproteobacteria	P06_C052	Porites	1	GTGGAAAGTGGCAGACGGGTGAGTAACGCGTGGGAATTTACCCAGTGGTTCGGAATAACTTCGGGAAACCGGAGCTAATACCGAATACGCCCTTCGGGGGAAAGATTTATCGCCATTGGATGAGCCCGCGTCGGATTAGCTTGTTGGTGGGGTAAAAGCCTACCAAGGCGACGATCCGTAGCTGGTCTGAGAGGATGATCAGCCACACTGGGACTGAGACACGGCCCAGACTCCTACGGGAGGCAGCAGTGGGGAATATTGCACAATGGGCGCAAGCCTGATGCAGCCATGCCGCGTGAGTGAAGAAGGCCTTAGGGTTGTAAAACTCTTTCACCGGTGAAGATAATGACGGTAGCCGGAGAAGAAGCCCCGGCCAACTCCGTGCCAGCAGCCGCGGCA…
549860	Proteobacteria	Alphaproteobacteria	Alphaproteobacteria	Alphaproteobacteria	P08_C051	Fungia	1	GAACGAACGCTGGCGGCAGGCCTAACACATGCAAGTCGCAGGGGAAGCCCTCCTTCGGGAGGGTGGAGACTGGCGCACGGGTGAGTAACGCGTGGGAATTTGCCCTGGGGTGGGGGATAACCGCTGGAAACGGCGGCTAATACCGCATACGCCCCCGGACTTGATCCGGGGGGAAAGATTTATCGCCCTGGGAGGAGCCCGCGTTGGATTAGCTTGTTGGTGGGGTAAAGGCCTACCAAGGCATCGATCCATAGCTGGTCTGAGAGGATGATCAGCCACACTGGGACTGAGACACGGCCCAGACTCCTACGGGAGGCAGCAGTGGGGAATATTGGACAATGGGCGCAAGCCTGATCCAGCCATGCCGCGTGAGTGAAGAAGGCCCTAGGGTTGTAAAGC…
4347130	Proteobacteria	Alphaproteobacteria	Alphaproteobacteria	Alphaproteobacteria	P06_C049	Platygyra	1	AGAGTTTGATCCTGGCTCAGAACGAACGCTGGCGGCAGGCCTAACACATGCAAGTCGCAGGGGAAGCCTTTCTTCGGAGGGGTGGAGACTGGCGCACGGGTGAGTAACGCGTGGGAATCTGCCCTGGGGTGGGGAATAACCGCTGGAAACGGCGGCTAATACCGCATACGCCTTTAGAGGGAAAGCCGAGAGGCGCTCTGGGAGGAGCCCGCGTCCGATTAGCTTGTTGGTGGGGTAACGGCCCACCAAGGCACCGATCGGTAGCTGGTCTGAGAGGATGATCAGCCACACTGGGACTGAGACACGGCCCAGACTCCTACGGGAGGCAGCAGTGGGGAATATTGGACAATGGGCGCAAGCCTGATCCAGCCATGCCGCGTGAGTGAAGAAGGCCTTAGG…
165090	Proteobacteria	Alphaproteobacteria	Alphaproteobacteria	Alphaproteobacteria	P03_C044	Pocillopora	1	AGAGTTTGATCATGGCTCAGAACGAACGCTGGCGGCAGGCCTAACACATGCAAGTCGAACGAGAAATCCCCCTTCGGGGGGAGGGACAGTGGCAGACGGGTGAGTAACACGTGGGAATCTACCCGAAGATACGGAACAACTCGGGGAAACATCTGCTAATACCGTATAAGCCCTGCGGGGGAAAGATTTATCGTCTTTGGATGAGCCCGCGCCGGATTAGCTTGTTGGTGGGGTAAAAGCCCACCAAGGCGACGATCCATAGCTGGTCTGAGAGGATGATCAGCCACACTGGGACTGAGACACGGCCCAGACTCCTACGGGAGGCAGCAGTGGGGAATTTTGCACAATGGGCGCAAGCCTGATGCAGCCATGCCGCGTGAGTGAAGAAGGCCCTAGGGT…
222549	Proteobacteria	Alphaproteobacteria	Alphaproteobacteria	Alphaproteobacteria	P06_C049	Platygyra	1	GTTTGATCCTGGCTCAGAACGAACGCTGGCGGCAGGCTTAACACGTGCAAGTCGGAGGTGAAGCAGGGCTTCGGCCCTGCGGAAACTGGCGCACGGGTGAGTAACGCGTGGGAATCTACCCCGGGGTGGGGAATAACCGCTGGAAACGGCGGCTAATACCGCATACGCCTTGAGAGGGAAAGCTTTATGCGCCCTGGGTGAGCCCGCGTCGGATTAGCTTGTTGGTGAGGTAACGGCTCACCAAGGCTTCGATCCGTAGCTGGTCTGAGAGGATGATCAGCCACACTGGGACTGAGACACGGCCCAGACTCCTACGGGAGGCAGCAGTGGGGAATATTGGACAATGGGGGAAACCCTGATCCAGCCATGCCGCGTGCGTGAAGAAGGCCTTAGGGTTGT…
165090	Proteobacteria	Alphaproteobacteria	Alphaproteobacteria	Alphaproteobacteria	P06_C052	Porites	1	AGAGTTTGATCATGGCTCAGAACGAACGCTGGCGGCAGGCCTAACACATGCAAGTCGAACGAGAAATTCACCTTCGGGTGGATGGACAGTGGCAGACGGGTGAGTAACGCGTGGGAATTTACCCAGTGGTACGGAATAACTCAGGGAAACTTGTGCTAATACCGTATAAGCCCTTCGGGGGAAAGATTTATCGCCATTGGATGAGCCCGCGTTAGATTAGCTTGTTGGTGAGGTAAAAGCTCACCAAGGCGACGATCTATAGCTGGTCTGAGAGGATGATCAGCCACACTGGGACTGAGACACGGCCCAGACTCCTACGGGAGGCAGCAGTGGGGAATATTGCACAATGGGCGCAAGCCTGATGCAGCCATGCCGCGTGAGTGATGAAGGCCCTAGGGT…
584538	Proteobacteria	Alphaproteobacteria	Alphaproteobacteria	Alphaproteobacteria	P06_C049	Platygyra	1	GAACGAACGCTGGCGGCAGGCTTAACACATGCAAGTCGAGGGAGAAGCTTCCTTTCGGGGGAGTGGAAACCGGCGCACGGGTGAGTAACGCGTGGGCATCTGTCCTGGAGTGGGGGATAACCGCTGGAAACGGCGGCTAATACCGCATACGCCCTAAGGGGGAAAGATTTATCGCTCTGGGATGAGCCCGCGTCCGATTAGCTTGTTGGTGGGGTAATGGCCTACCAAGGCGACGATCGGTAGCTGGTCTGAGAGGATGGTCAGCCACACTGGGACTGAGACACGGCCCAGACTCCTACGGGAGGCAGCAGTGGGGAATATTGGACAATGGGCGCAAGCCTGATCCAGCCATGCCGCGTGAGTGAAGAAGGCCTTAGGGTTGTAAAGCTCTTTCACCCG…
316772	Proteobacteria	Alphaproteobacteria	Alphaproteobacteria	Alphaproteobacteria	P06_C052	Porites	1	CCTGGCTCAGAACGAACGCTGGCGGCAGGCCTAACACATGCAAGTCGAACGCTCTCTTCGGAGGGAGTGGCGCACGGGTGAGTAACGCGTGGGAACCTGCCCTGGGGTAGGGAATAACCGCTGGAAACGGCGGCTAATACCCTATACGCCCTTTGGGGGAAAGATTTATCGCCCTGGGATGGGCCCGCGTCGGATTAGGTAGTTGGTGTGGTAAGAGCGCACCAAGCCTGCGATCCGTAGCTGGTCTGAGAGGATGATCAGCCACACTGGGACTGAGACACGGCCCAGACTCCTACGGGAGGCAGCAGTGGGGAATATTGGACAATGGGGGCAACCCTGATCCAGCCATGCCGCGTGAGTGAAGAAGGCCTTAGGGTTGTAAAGCTCTTTCAGTCGTGA…
354086	Proteobacteria	Alphaproteobacteria	Alphaproteobacteria	Alphaproteobacteria	P06_C049	Platygyra	1	AGAGTTTGATCATGGCTCAGAACGAACGCTGGCGGCAGGCCTAACACATGCAAGTCGAGGGGGAAGCCACTTTCGGGTGGTGGAGACCGGCGCACGGGTGAGTAACGCGTGGGAATTTACCCTGGGGTGGGGAATAACCGCTGGAAACGGCGGCTAATACCGCATACGCCTTTCGAGGGAAAGCTTTAGTGCCCTGGGATGAGCCCGCGTTAGATTAGGTAGTTGGTGGGGTAAAGGCCTACCAAGCCATCGATCTATAGCTGGTCTGAGAGGATGATCAGCCACACTGGGACTGAGACACGGCCCAGACTCCTACGGGAGGCAGCAGTGGGGAATATTGGACAATGGGGGCAACCCTGATCCAGCCATGCCGCGTGCGTGAAGAAGGCCTTAGGGTTG…
1107742	Proteobacteria	Alphaproteobacteria	Alphaproteobacteria	Alphaproteobacteria	P06_C052	Porites	1	GAGTTTGATCATGGCTCAGAACGAACGCTGGCGGCAGGCCTAACACATGCAAGTCGAAGGAGAAGTTTCTTTTCGGAGAGGTGGACACTGGCGCACGGGTGAGTAACGCGTGGGAATCTACCCCGGGGTGGGGGACAACCGCTGGAAACGGCGGCTAATACCGCATACGCCTTGAGAGGGAAAGCTTTAGCGCCCTGGGATGAGCCCGCGTTAGATTAGGTAGTTGGTGGGGTAATGGCCTACCAAGCCTTCGATCTATAGCTGGTCTGAGAGGATGATCAGCCACACTGGGACTGAGACACGGCCCAGACTCCTACGGGAGGCAGCAGTGGGGAATATTGGACAATGGGGGCAACCCTGATCCAGCCATGCCGCGTGCGTGAAGAAGGCCTTAGGGTT…
571476	Proteobacteria	Alphaproteobacteria	Alphaproteobacteria	Alphaproteobacteria	P06_C044	Goniastrea	1	GAGCGAACGCTGGCGGCAGGCTTAACACATGCAAGTCGAACGAGAAGCCGGGCTTCGGCCCGGTGGACAGTGGCGCACGGGTGAGTAACGCGTGGGAACCTGCCCATGAGTGGGGAAAAACGGTTGGAAACGACCGCTAATTCCGCATACGCCCTACGGGGGAAAGGCTTCGGCCGCTCATGGATGGGCCCGCGTCCGATTAGCTTGTTGGTGAGGTAATGGCTCACCAAGGCGACGATCGGTAGCTGGTCTGAGAGGACGATCAGCCACACTGGGACTGAGACACGGCCCAGACTCCTACGGGAGGCAGCAGTGGGGAATATTGGACAATGGGCGAAAGCCTGATCCAGCCATGCCGCGTGAGTGATTTGAAGGCCCTAGGGTTGTAAAGCTCTTTCG…
330657	Proteobacteria	Alphaproteobacteria	Alphaproteobacteria	Alphaproteobacteria	P06_C049	Platygyra	1	CCTGGCTCAGGACGAACGCTGGCGGCAGGCCTAACACATGCAAGTCGAACGGGAAGCTATCTTCGGATAGTGGAGAGTGGCGCACGGGTGAGTAACGCGTGGGTATCTGCCTCGAAGTGGGGGACAACCGCTGGAAACGGCGGCTAATACCGCATACGCCCTTAGGGGGAAAGCTTTATGCGCTTTGAGATGAACCCGCGTTGGATTAGCTAGTTGGTGTGGTAACGGCGCACCAAGGCTTCGATCCATAGCTGGTCTGAGAGGATGATCAGCCACACTGGGACTGAGACACGGCCCAGACTCCTACGGGGGGCAGCAGTGGGGAATATTGGACAATGGACGCAAGTCTGATCCAGCCATGCCGCGTGAATGAAGAAGGCCTTAGGGTTGTAAAGTTCT…
802765	Proteobacteria	Alphaproteobacteria	Alphaproteobacteria	Alphaproteobacteria	P03_C044	Pocillopora	1	GAGTTTGATCCTGGCTCAGAACGAACGCTGGCGGCAGGCCTAACACATGCAAGTCGAACGAGAAGCTTTCCTTCGGGAAAGTGGAAAGTGGCAGACGGGTGAGTAACGCGTGGGAACCTACCCAAGGGTACGGAATAACTCAGGGAAACTTGTGCTAATACCGTATACGTCCTCCGGGAGAAAGATTTATCGCCCCTGGATGGGCCCGCGTTGGATTAGCTTGTTGGTGAGGTAAAAGCTCACCAAGGCGACGATCCATAGCTGGTTTGAGAGGATGATCAGCCACACTGGGACTGAGACACGGCCCAGACTCCTACGGGAGGCAGCAGTGGGGAATATTGGACAATGGGGGAAACCCTGATCCAGCCATGCCGCGTGGGTGAAGAAGGCCTTAGGGTT…
549860	Proteobacteria	Alphaproteobacteria	Alphaproteobacteria	Alphaproteobacteria	P03_C049	Millepora	1	GAACGAACGCTGGCGGCAGGCCTAACACATGCAAGTCGGAGGTGAAGCCATTCTTCGGGAGGGTGGAAACTGGCGCACGGGTGAGTAACGCGTGGGAAACTGCCCTGGGGTGGGGGATAACCGCTGGAAACGGCGGCTAATACCGCATACGCCCCCGGCCTTGATCCGGGGGGAAAGATTTATCGCCCTGGGATGAGCCCGCGTTGGATTAGCTTGTTGGTGGGGTAAAGGCCTACCAAGGCGACGATCCATAGCTGGTCTGAGAGGATGATCAGCCACACTGGGACTGAGACACGGCCCAGACTCCTACGGGAGGCAGCAGTGGGGAATATTGGACAATGGGCGAAAGCCTGATCCAGCCATGCCGCGTGAGTGAAGAAGGCCCTAGGGTTGTAAAGC…
269989	Proteobacteria	Alphaproteobacteria	Alphaproteobacteria	Alphaproteobacteria	P06_C052	Porites	1	AACGAACGCTGGCGGCAGGCTTAACACATGCAAGTCGAACGTGAAGCAGGAGCTTGCTCCTGTGGAAAGTGGCAGACGGGTGAGTAACGCGTGGGAATTTACCCAGTGGTTCGGAATAACTTCAGGAAACCGGAGCTAATACCGAATACGCCCTTCGGGGGAAAGATTTATCGCCATTGGATGAGCCCGCGTCGGATTAGCTTGTTGGTGAGGTAAAAGCTCACCAAGGCGACGATCCGTAGCTGGTCTGAGTGGATGATCAGCCACACTGGGACTGAGACACGGCCCAGACTCCTACGGGAGGCAGCAGTGGGGAATATTGCGCAATGGAGGAAACTCTGACGCAGCCATGCCGCGTGAGTGAAGAAGGCCTTAGGGTTGTAAAACTCTTTCGCTAGG…
317766	Proteobacteria	Alphaproteobacteria	Alphaproteobacteria	Alphaproteobacteria	P03_C050	Diploastrea	1	CCTGGCTCAGAACGAACGCTGGCGGCAGGCCTAACACATGCAAGTCGAACGCTCTCTTCGGAGGGAGTGGCGCACGGGTGAGTAACGCGTGGGAACCTGCCCTGGGGTAGGGAATAACCGCTGGAAACGGCGGCTAATACCCTATACGCCCTTTGGGGGAAAGACTTATCGCCCTGGGATGGGCCCGCGTCGGATTAGGTAGTTGGTGTGGTAAGAGCGCACCAAGCCTGCGATCCGTAGCTGGTCTGAGAGGATGATCAGCCACACTGGGACTGAGACACGGCCCAGACTCCTACGGGAGGCAGCAGTGGGGAATATTGGACAATGGGGGCAACCCTGATCCAGCCATGCCGCGTGAGTGAAGAAGGCCTTAGGGTTGTAAAGCTCTTTCAGTCGTGA…
1143226	Proteobacteria	Alphaproteobacteria	Alphaproteobacteria	Alphaproteobacteria	P03_C044	Pocillopora	1	AGAGTTTGATCCTGGCTCAGAACGAACGCTGGCGGCAGGCCTAACACATGCAAGTCGAACGAGAACCCAGGCTTCGGACGGGGGGAAAGTGGCAGACGGGTGAGTAACGCGTGGGAATCTACCCGGAGATACGGAACAACTTCGGGAAACCGGAACTAATACCGTATACGTCCTTCGGGAGAAAGATTTATCGTCCCCGGATGAGCCCGCGCCGGATTAGCTTGTTGGTGGGGTAACGGCTCACCAAGGCGACGATCCGTAGCTGGTCTGAGAGGATGATCAGCCACACTGGGACTGAGACACGGCCCAGACTCCTACGGGAGGCAGCAGTGGGGAATTTTGCGCAATGGGCGAAAGCCTGACGCAGCCATGCCGCGTGAGTGAAGAAGGCCTTAGGGT…
4421173	Proteobacteria	Alphaproteobacteria	Alphaproteobacteria	Alphaproteobacteria	P06_C052	Porites	1	ACGAACGCTGGCGGCAGGCTTAACACATGCAAGTCGAACGTGAAGCCCGAGCTTCGCTCGGGTGGAAAGTGGCAGACGGGTGAGTAACACGTGGGAATCTACCCAGAGGTACGGAATAACTCCGGGAAACTTGAGCTAATACCGTATAAGCCGGAAACGGGAAAGATTTATCGCCTTTGGATGAGCCCGCGCTGGATTAGCTTGTTGGTGAGGTAAAAGCTCACCAAGGCGACGATCCATAGCTGGTCTGAGAGGACGATCAGCCACACTGGAACTGAGACACGGCCCAGACTCCTACGGGAGGCAGCAGTGGGGAATCTTGCACAATGGGCGCAAGCCTGATGCAGCCATGCCGCGTGAGTGAAGAAGGCCTTAGGGTTGTAAAGCTCTTTCACCAGG…
668085	Proteobacteria	Alphaproteobacteria	Alphaproteobacteria	Alphaproteobacteria	P03_C044	Pocillopora	1	GAGTTTGATCCTGGCTCAGGACGAACGCTGGCGGCAGGCCTAACACATGCAAGTCGAACGAGAAGCCCGAGCTTGCTCGGGTGGAAAGTGGCAGACGGGTGAGTAACACGTGGGAATCTACCTAGAGGTACGGAATAACTCCGGGAAACTTGAGCTAATACCGTATAAGCCCGAAAGGGGAAAGATTTATCGCCTTTGGATGAGCCCGCGTTGGATTAGCTTGTTGGTGAGGTAAAAGCTCACCAAGGCTTCGATCCATAGCTGGTCTGAGAGGACGATCAGCCACACTGGAACTGAGACACGGTCCAGACTCCTACGGGAGGCAGCAGTGGGGAATCTTGCACAATGGGCGAAAGCCTGATGCAGCCATGCCGCGTGAGTGAAGAAGGCCTTAGGGTT…
147965	Proteobacteria	Alphaproteobacteria	Alphaproteobacteria	Alphaproteobacteria	P06_C052	Porites	1	GTTTGATCATGGCTCAGAACGAACGCTGGCCGCAGCTACACATGCAGTCGAACGCACTTTTCGGAGTGAGTGGCAGACGGGTGAGTAACGCGTGGGAACCTACCTAGTGGTATGGGATCACTCAGGGAAACTTGAGCTAATACCGTATACGCCCTCCTTTAGAGATATTGGAGGGGAAAGATTTATCGCCATTAGATGGGCCCGCGTCGGATTAGCTTGTTGGTGGGGTAATGGCCTACCAAGGCGACGATCCGTAGCTGGTCTGAGAGGATGATCAGCCACACTGGGACTGAGACACGGCCCAGACTCCTGCGGGAGGCAGCAGTGGGGAATATTGGACAATGGGGGAAACCCTGATCCAGCCATGCCGCGTGAGTGACGAAGGCCTTAGGGTTGTAA…
4388766	Proteobacteria	Alphaproteobacteria	Alphaproteobacteria	Alphaproteobacteria	P06_C049	Platygyra	1	GTTTGATCCTGGCTCAGAACGAACGCTGGCGGCAGGCCTAACACATGCAAGTCGAAGGAGAAGCCCGGTTTCGGCCGGGTGGGAACTGGCGCACGGGTGAGTAACGCGTGGGAATCTGCCCTGGGGTGGGGAATAACCGCTGGAAACGGCGGCTAATACCGCATACGCCTTTTTGAGGGAAAGCGTTTTAGCGCCCTGGGATGAGCCCGCGTTAGATTAGGTAGTTGGTGGGGTAAAGGCCTACCAAGCCTTCGATCTATAGCTGGTCTGAGAGGATGATCAGCCACACTGGGACTGAGACACGGCCCAGACTCCTACGGGAGGCAGCAGTGGGGAATATTGGACAATGGGGGCAACCCTGATCCAGCCATGGCCGCGTGCGTGAAGAAGGCCTTAGGG…
3083914	Proteobacteria	Alphaproteobacteria	Alphaproteobacteria	Alphaproteobacteria	P08_C045	Porites	1	AGAGTTTGATCCTGGCTCAGAACGAACGCTGGCGGCAGGCTTAACACATGCAAGTCGCAGGGGAAGCAGCCCTTCGGGTTTGTGGAGACTGGCGCACGGGTGAGTAACGCGTGGGAATCTGCCCTGGGGTGGGGGATAACCGCTGGAAACGGCGGCTAATACCGCATACGCCTTGAGGGGGAAAGCTTTCGAGCGCCCTGGGAGGAGCCCGCGTCCGATTAGCTTGTTGGTGGGGTAAAGGCCTACCAAGGCTACGATCGGTAGCTGGTCTGAGAGGATGATCAGCCACACTGGGACTGAGACACGGCCCAGACTCCTACGGGAGGCAGCAGTGGGGAATATTGGACAATGGGCGCAAGCCTGATCCAGCCATGCCGCGTGAGTGAAGAAGGCCTTAGG…
334403	Proteobacteria	Alphaproteobacteria	Alphaproteobacteria	Alphaproteobacteria	P06_C049	Platygyra	1	ACGAACGCTGGCGGCAGGCTTAACACATGCAAGTCGAACGAGAAGCTGGAGCTTGCTCCAGTGGAAAGTGGCAGACGGGTGAGTAACGCGTGGGAATTTACCCAGTGGTACGGAATAACTCAGGGAAACCGGAGCTAATACCGTATACGCCCTCCGGGGGAAAGATTTATCGCCATTGGATGAGCCCGCGTCGGATTAGCTTGTTGGTGAGGTAAAAGCTCACCAAGGCGACGATCCGTAGCTGGTCTGAGAGGATGATCAGCCACACTGGGACTGAGACACGGCCCAGACTCCTACGGGAGGCAGCAGTGGGGAATATTGCACAATGGGCGAAAGCCTGATGCAGCCATGCCGCGTGAGTGAAGAAGGCCCTAGGGTTGTAAAACTCTTTCACCAGGG…
333052	Proteobacteria	Alphaproteobacteria	Alphaproteobacteria	Alphaproteobacteria	P03_C044	Pocillopora	1	GAACGAACGCTGGCGGCAGGCCTAACACATGCAAGTCGAACGAGAAGCCAGGCTTCGGCCTGGGGGAAAGTGGCAGACGGGTGAGTAACACGTGGGAATTTACCCAGTGGTACGGAATAACTTCGGGAAACCGGAGCTAATACCGTATACGCCCTTCGGGGGAAAGATTTATCGCCATTGGATGAGCCCGCGTCGGATTAGCTTGTTGGTGGGGTAAAAGCCTACCAAGGCGACGATCCGTAGCTGGTCTGAGAGGATGATCAGCCACACTGGGACTGAGACACGGCCCAGACTCCTACGGGAGGCAGCAGTGGGGAATACTGCACAATGGGCGCAAGCCTGATGCAGCCATGCCGCGTGAGTGAAGAAGGCCCTAGGGTTGTAAAACTCTTTCACCGG…
310534	Proteobacteria	Alphaproteobacteria	Alphaproteobacteria	Alphaproteobacteria	P06_C049	Platygyra	1	GAACGAACGCTGGCGGCAGGCCTAACACATGCAAGTCGAACGTGAAGCTTCTTTCGGGAGGTGGAAAGTGGCGCACGGGTGAGTAACGCGTGGGAATCTACCCTGGTGTGGGGGATAACCGCTGGAAACGGCGGCTAATACCGCATACGCCCAGTTCTGGAGACAGGGTTGGGGAAAGCTTTATGCGCACTGGGATGAGCCCGCGTTAGATTAGGTAGTTGGTGGGGTAACGGCCTACCAAGCCTACGATCTATAGCTGGTCTGAGAGGATGATCAGCCACACTGGGACTGAGACACGGCCCAGACTCCTACGGGAGGCAGCAGTGGGGAATATTGGACAATGGGGGCAACCCTGATCCAGCCATGCCGCGTGCGTGAAGAAGGCCTTAGGGTTGTAAA…
584538	Proteobacteria	Alphaproteobacteria	Alphaproteobacteria	Alphaproteobacteria	P06_C052	Porites	1	GAACGAACGCTGGCGGCAGGCTTAACACATGCAAGTCGAGGGAGAAGCTTCCTTTCGGGGGAGTGGAAACCGGCGCACGGGTGAGTAACGCGTGGGCATCTGTCCTGGAGTGGGGGATAACCGCTGGAAACGGCGGCTAATACCGCATACGCCCTAAGGGGGAAAGATTTATCGCTCTGGGATGAGCCCGCGTCCGATTAGCTTGTTGGTGGGGTAATGGCCTACCAAGGCGACGATCGGTAGCTGGTCTGAGAGGATGATCAGCCACACTGGGACTGAGACACGGCCCAGACTCCTACGGGAGGCAGCAGTGGGGAATATTGGACAATGGGCGCAAGCCTGATCCAGCCATGCCGCGTGAGTGAAGAAGGCCTTAGGGTTGTAAAGCTCTTTCACCCG…
557998	Proteobacteria	Alphaproteobacteria	Alphaproteobacteria	Alphaproteobacteria	P06_C052	Porites	1	GAACGCTGGCGGCAGGCCTAACACATGCAAGTCGAACGGTGAGGCCCCTTCGGGGGTACATCAGTGGCGCACGGGTGAGTAACGCGTGGGAACCTGCCCTGGGGTACGGAATAACTACGGGAAACTGTAGCTAATACCGTATACGCCTCATGAGGGAAAGATTTATCGCCCTGGGATGGGCCCGCGTCGGATTAGGTTGTTGGTGGGGTAATGGCCTACCAAGCCGACGATCCGTAGCTGGTCTGAGAGGATGATCAGCCACACTGGGACTGAGACACGGCCCAGACTCCTACGGGAGGCAGCAGTGGGGAATATTGGACAATGGGCGCAAGCCTGATCCAGCCATGCCGCGTGCGTGAAGAAGGCCTTAGGGTTGTAAAGCGCTTTCAGCGGGGACGA…
539217	Proteobacteria	Alphaproteobacteria	Alphaproteobacteria	Alphaproteobacteria	P03_C051	Millepora	1	AGAGTTTGATCCTGGCTCAGAACGAACGCTGGCGGCAGGCCTAACACATGCAAGTCGAAGGTGAAGCCACCCTCGGGTGGTAGAAACTGGCGCACGGGTGAGTAACGCGTGGGAACCTGCCCTGGGGTGGGGGATAACCGCTGGAAACGGCGGCTAATACCGCATACGCCCTTCGGGGGAAAGATTTATCGCCCTGGGAGAAGCCCGCGTTGGATTAGCTTGTTGGTGGGGTAAAGGCCCACCAAGGCGACGATCCATAGCTGGTCTGAGAGGATGATCAGCCACACTGGGACTGAGACACGGCCCAGACTCCTACGGGAGGCAGCAGTGGGGAATATTGGACAATGGGCGAAAGCCTGATCCAGCCATGCCGCGTGAGTGAAGAAGGCCTTAGGGTTG…
342034	Proteobacteria	Alphaproteobacteria	Alphaproteobacteria	Alphaproteobacteria	P01_C044	Millepora	1	CCTGGCTCAGAACGAACGCTGGCGGCAGGCCTAACACATGCAAGTCGAACGCCCTCTTCGGAGGGAGTGGCGCACGGGTGAGTAACGCGTGGGAACCTGCCCTGGGGCCGGGAATAACCGCTGGAAACGGCGGCTAATACCCGATACGCCTTTAGAGGGAAAGATTTATCGCCCTGGGATGGGCCCGCGTCCGATTAGCTAGTTGGTGGGGTAAAGGCCCACCAAGGCTTCGATCGGTAGCTGGTCTGAGAGGATGATCAGCCACACTGGGACTGAGACACGGCCCAGACTCCTACGGGAGGCAGCAGTGGGGAATCTTGGACAATGGGGGCAACCCTGATCCAGCCATGCCGCGTGGGTGAAGAAGGCCTTAGGGTTGTAAAGCCCTTTCAGTCGTGA…
156247	Proteobacteria	Alphaproteobacteria	Alphaproteobacteria	Alphaproteobacteria	P03_C044	Pocillopora	1	GAGTTTGATCCTGGCTCAGAACGAACGCTGGCGGCAGGCCTAACACATGCAAGTCGAACGAGAACCTGGAGCTTGCTTCAGTGGAAAGTGGCAGACGGGTGAGTAACGCGTGGGAATTTACCCAATGGTACGGAATAACGCGGGGAAACCGGTGCTAATACCGTATAAGCCCCTCGGGGGAAAGATTTATCGTCATTGGATGAGCCCGCGTCGGATTAGCTTGTTGGTGAGGTAAAAGCTCACCAAGGCGGCGATCCGTAGCTGGTCTGAGAGGATGATCAGCCACACTGGGACTGAGACACGGCCCAGACTCCTACGGGAGGCAGCAGTGGGGAATATTGCACAATGGGCGAAAGCCTGATGCAGCCATGCCGCGTGAGTGAAGAAGGCCCTAGGGTT…
4421173	Proteobacteria	Alphaproteobacteria	Alphaproteobacteria	Alphaproteobacteria	P08_C047	NULL	1	ACGAACGCTGGCGGCAGGCCTAACACATGCAAGTCGAACGAGAACCCCGAGCTTCGCTCGGGGGGAAAGTGGCAGACGGGTGAGTAACACGTGGGAATCTACCCGGAGATACGGAAAAACTCCGGGAAACATCTGCTAATACCGTATAAGCCGGCATCGGGAAAGATTTATCGTCTCCGGATGAGCCCGCGCTGGATTAGCTTGTTGGTGGGGTAAAAGCCCACCAAGGCGACGATCCATAGCTGGTCTGAGAGGATGATCAGCCACACTGGGACTGAGACACGGCCCAGACTCCTACGGGAGGCAGCAGTGGGGAATTTTGCACAATGGGCGCAAGCCTGATGCAGCCATGCCGCGTGAGTGAAGAAGGCCCTAGGGTTGTAAAACTCTTTCGCCAGG…
317373	Proteobacteria	Alphaproteobacteria	Alphaproteobacteria	Alphaproteobacteria	P06_C049	Platygyra	1	GTTTGATCCTGGCTCAGAACGAACGCTGGCGGCATGCTTAACACATGCAAGTCGAACGAGATCTTCGGATCTAGTGGCGCACGGGTGAGTAACGCGTGGAAACCTACCATTCTGTATGGGATAACGATTGGAAACGATCGCTAATACCGTATACGCCCTGTGGGGGAAAGGTCCGCCGCAGAATGAGGGGTCCGCGTCCGATTAGCTTGTTGGTAAGGTAATGGCTTACCAAGGCGATGATCGGTAGCTGGTCTGAGAGGATGATCAGCCACACTGGGACTGAGACACGGCCCAGACTCCTACGGGAGGCAGCAGTGGGGAATATTGGACAATGGGGGCAACCCTGATCCAGCAATGCCGCGTGTGTGATGAAGGCCTTAGGGTTGTAAAACACTTTCA…
1106166	Proteobacteria	Alphaproteobacteria	Alphaproteobacteria	Alphaproteobacteria	P06_C052	Porites	1	AGAGTTTGATCATGGCTCAGAACGAACGCTGGCGGCAGGCTTAACACATGCAAGTCGCAGGAGAAGGAGACTTCGGTTTCCGGACACTGGCGGACGGGTGAGTAACGCGTGGGAACCTCCCTCGAGGTGGGGGACAACCGCTGGAAACGGCGGCTAATACCGCATACGCCCTTTTGGGGAAAGCTACGGCGCCCTGAGATGGTCCCGCGTCGGATTAGCTAGTTGGTGGGGTAACGGCCTACCAAGGCGACGATCCGTAGCTGGTCTGAGAGGATGACCAGCCACACTGGAACTGAGACACGGTCCAGACTCCTACGGGAGGCAGCAGTGGGGAATATTGGACAATGGGGGCAACCCTGATCCAGCCATGCCGCGTGTGTGAAGAAGGCCTTAGGGTTG…
294380	Proteobacteria	Alphaproteobacteria	Alphaproteobacteria	Alphaproteobacteria	P06_C049	Platygyra	1	TCTTCGGAGAGGTGGAGACTGGCGGACGGGTGAGTAACGCGTGGGGATTTACCCTGGGGTGGGGAATAACCGCTGGAAACGGCGGCTAATACCGCATACGTCCTATGGGAGAAAGCTACTGGTTTCGGCCATTGGCGCCCTGGGAGGAACCCGCGTTGGATTAGCTAGTTGGTGGGGTAAAGGCCTACCAAGGCAGCGATCCATAGCTGGTCTGAGAGGATGATCAGCCACACTGGGACTGAGACACGGCCCAGACTCCTACGGGAGGCAGCAGTGGGGAATATTGGACAATGGGCGCAAGCCTGATCCAGCCATGCCGCGTGAGTGAAGAAGGCCTTAGGGTTGTAAAACTCTTTCACCCGTGAAGATGATGACGGTAGCGGGAGAAGAAGCCCCGGC…
4376005	Proteobacteria	Alphaproteobacteria	Alphaproteobacteria	Alphaproteobacteria	P06_C052	Porites	1	GAGTTTGATCCTGGCTCAGAACGAACGCTGGCGGCAGGCTTAACACATGCAAGTCGAACGAGAAGCTTTCCTTCGGGAAAGTGGAAAGTGGCAGACGGGTGAGTAACGCGTGGGAATTTACCCAGTGGTACGGAATAACTCAGGGAAACTTGTGCTAATACCGTATACGCCCTTCGGGGGAAAGATTTATCGCCATTGGATGAGCCCGCGTCGGATTAGCTTGTTGGTGAGGTAAAAGCTCACCAAGGCGACGATCCGTAGCTGGTCTGAGAGGATGATCAGCCACACTGGGACTGAGACACGGCCCAGACTCCTGCGGGAGGCAGCAGTGGGGAATATTGCACAATGGGCGAAAGCCTGATGCAGCCATGCCGCGTGAGTGAAGAAGGCCCTAGGGTT…
168970	Proteobacteria	Alphaproteobacteria	Alphaproteobacteria	Alphaproteobacteria	P08_C051	Fungia	1	GAGTTTGATCATGGCTCAGAACGAACGCTGGCGGCAGGCCTAACACATGCAAGTCGAACGTGAAGCCAGGCTTCGGCCTGGTGGAAAGTGGCAGACGGGTGAGTAACGCGTGGGAATCTACCCAGTGGTACGGAATAACTTCGGGAAACCGGAGCTAATACCGTATACGCCCTTCGGGGGAAAGATTTATCGCCATTGGATGAGCCCGCGTCGGATTAGCTTGTTGGTGGGGTAAAAGCCTACCAAGGCGACGATCCGTAGCTGGTCTGAGAGGATGATCAGCCACACTGGGACTGAGACACGGCCCAGACTCCTACGGGAGGCAGCAGTGGGGAATATTGCACAATGGGCGCAAGCCTGATGCAGCCATGCCGCGTGAGTGAAGAAGGCCTTAGGGTT…
327274	Proteobacteria	Alphaproteobacteria	Alphaproteobacteria	Alphaproteobacteria	P06_C052	Porites	1	GAACGAACGCTGGCGGCAGGCCTAACACATGCAAGTCGAACGTGAAGCCGGAGCTTGCTCCAGTGGAAAGTGGCAGACGGGTGAGTAACGCGTGGGAATTTGCCCAGTGGTACGGAATAACGCAGGGAAACTTGTGCTAATGCCGTATACGCCCTTCGGGGGAAAGATTTATCGCCATTGGATAAGCCCGCGTCGGATTAGCTTGTTGGTGAGGTAAAAGCTCACCAAGGCGACGATCCGTAGCTGGTCTGAGAGGATGATCAGCCACACTGGGACTGAGACACGGCCCAGACTCCTACGGGAGGCAGCAGTGGGGAATATTGCACAATGGGCGCAAGCCTGATGCAGCCATGCCGCGTGAGTGAAGAAGGCCCTAGGGTTGTAAAGCTCTTTCAGTGG…
549860	Proteobacteria	Alphaproteobacteria	Alphaproteobacteria	Alphaproteobacteria	P06_C052	Porites	1	GAACGAACGCTGGCGGCAGGCCTAACACATGCAAGTCGCAGGGGAAGCCTTCCTTCGGGAGGGTGGAGACTGGCGCACGGGTGAGTAACGCGTGGGAATTTGCCCTGGGGTGGGGGATAACCGCTGGAAACGGCGGCTAATACCGCATACGCCCCCGGACTTGATCCGGGGGGAAAGATTTATCGCCCTGGGAGGAGCCCGCGTTGGATTAGCTAGTTGGTGGGGTAAAGGCCTACCAAGGCATCGATCCATAGCTGGTCTGAGAGGATGATCAGCCACACTGGGACTGAGACACGGCCCAGACTCCTACGGGAGGCAGCAGTGGGGAATATTGGACAATGGGCGCAAGCCTGATCCAGCCATGCCGCGTGAGTGAAGAAGGCCCTAGGGTTGTAAAGC…
202744	Proteobacteria	Alphaproteobacteria	Alphaproteobacteria	Alphaproteobacteria	P06_C052	Porites	1	TTGATCCTGGCTCAGAACGAACGCTGGCGGCAGGCCTAACACATGCAAGTCGAAGGAGAAGCCATCTTCGGATGGTGGAAACTGGCGCACGGGTGAGTAACGCGTGGGTATCTACCTCGGGGTGGGGAATAACCGCTGGAAACGGCGGCTAATACCGCATACGCCTTAAGAGGGAAAGCTCCGGCGCCCTGAGAGGAGCCCGCGTTGGATTAGCTTGTTGGTGGGGTAACGGCCCACCAAGGCGACGATCTATAGCTGGTCTGAGAGGATGATCAGCCACACTGGGACTGAGACACGGCCCAGACTCCTACGGGAGGCAGCAGTGGGGAATATTGGACAATGGGCGCAAGCCTGATCCAGCCATGCCGCGTGAGTGAAGAAGGCCTTAGGGTTGTAAAG…
546707	Proteobacteria	Alphaproteobacteria	Alphaproteobacteria	Alphaproteobacteria	P06_C049	Platygyra	1	ACGAACGCTGGCGGCAGGCCTAACACATGCAAGTCGAACGATGAGGCCCCTTCGGGGGTACATCAGTGGCGCACGGGTGAGTAACGCGTGGGAACCTGCCCTGGGGTACGGAATAACTACGGGAAACTGTAGCTAATACCGTATACGCCTCATGGGGGAAAGATTTATCGCCCTGGGATGGGCCCGCGTCGGATTAGGTTGTTGGTGGGGTAATGGCCTACCAAGCCTGCGATCCGTAGCTGGTCTGAGAGGATGATCAGCCACACTGGGACTGAGACACGGCCCAGACTCCTACGGGAGGCAGCAGTGGGGAATATTGGACAATGGGGGCAACCCTGATCCAGCCATGCCGCGTGCGTGAAGAAGGCCTTAGGGTTGTAAAGCGCTTTCAGCGGGGAC…
558232	Proteobacteria	Alphaproteobacteria	Alphaproteobacteria	Alphaproteobacteria	P03_C051	Millepora	1	ACGAACGCTGGCGGCAGGCTTAACACATGCAAGTCGAGCGCCCTGCTTGCAGGGAGCGGCAGACGGGTTAGTAACGCGTGGGAACGTGCCCTTCGGTACGGAATAGCCCCGGGAAACTGGGTGTAATACCGTATACGACCTCCGGGTGAAAGATTTATCGCCGAAGGATCGGCCCGCGTTAGATTAGCTAGATGGTGAGGTAAAGGCTTACCATGGCGACGATCTATAGCTGTTCTGAGAGGAAGATCAGCAACACTGGGACTGAGACACGGCCCAGACTCCTACGGGAGGCAGCAGTGGGGAATATTGGACAATGGGCGAAAGCCTGATCCAGCCATGCCGCGTGGATGAAGAAGGCCCTAGGGTTGTAAAGTCCTTTCGATGGTGAAGATAATGACG…
557998	Proteobacteria	Alphaproteobacteria	Alphaproteobacteria	Alphaproteobacteria	P06_C049	Platygyra	1	ACGAACGCTGGCGGCAGGCCTAACACATGCAAGTCGAACGGTGAGGCCCCTTCGGGGGTACATCAGTGGCGCACGGGTGAGTAACGCGTGGGAACCTGCCCTGGGGTACGGAATAACTACGGGAAACTGTAGCTAATACCGTATACGCCTCATGAGGGAAAGATTTATCGCCCTGGGATGGGCCCGCGTCGGATTAGGTTGTTGGTGGGGTAATGGCCTACCAAGCCGACGATCCGTAGCTGGTCTGAGAGGATGATCAGCCACACTGGGACTGAGACACGGCCCAGACTCCTACGGGAGGCAGCAGTGGGGAATATTGGACAATGGGCGCAAGCCTGATCCAGCCATGCCGCGTGCGTGAAGAAGGCCTTAGGGTTGTAAAGCGCTTTCAGCGGGGAC…
155540	Proteobacteria	Alphaproteobacteria	Alphaproteobacteria	Alphaproteobacteria	P06_C049	Platygyra	1	GTTTGATCCTGGCTCAGAACGAACGCTGGCGGCAGGCTTAACACATGCAAGTCGAACGCGAACGTGCCTTCGGGCATTAGTAGAGTGGCAGACGGGTGAGTAACGCGTGGGAACCTACCTAGGGGTACGGAATAACGCAGGGAAACTTGTGCTAATACCGTATACGTCCTTCGGGAGAAAGATTTATCGCCCCTAGATGGGCCCGCGTTGGATTAGTTTGTTGGTGAGGTAATGGCTCACCAAGGCTACGATCCATAGCTGGTCTGAGAGGATGATCAGCCACACTGGGACTGAGACACGGCCCAGACTCCTACGGGAGGCAGCAGTGGGGAATCTTGCACAATGGGCGAAAGCCTGATGCAGCCATGCCGCGTGAGTGATGAAGGCCCTAGGGTTGTA…
239900	Proteobacteria	Alphaproteobacteria	Alphaproteobacteria	Alphaproteobacteria	P06_C052	Porites	1	GCTGGCGGCAGGCCTAACACATGCAAGTCGAACGACATTCCGGAGCTTGCTCCGGTGGAAAGTGGCAGACGGGTGAGTAACACGTGGGAATCTACCCTAAGGTACGGAATAATGCAGGGAAACTTGTACTAATACCGTATGTGCCTCTTCGGAGGGAAAGCGTTATGTAGCGCCTTGGGATGAGCCCGCGTCGGATTAGGTTGTTGGTGGGGTAAGAGCCCACCAAGGCAACGATCCGTAGCTGGTCTGAGAGGATGATCAGCCACACTGGAACTGAGACACGGTCCAGACTCCTACGGGAGGCAGCAGTGGGGAATTTTGCACAATGGGCGCAAGCCTGATGCAGCCATGCCGCGTGAGTGAAGAAGGCCTTAGGGTTGTAAAACTCTTTCACCAGGG…
550815	Proteobacteria	Alphaproteobacteria	Alphaproteobacteria	Alphaproteobacteria	P03_C050	Diploastrea	1	GAACGCTGGCGGCAGGCCTAACACATGCAAGTCGAAGGAGAAGTTTCTCTTCGGAGAGATGGACACTGGCGCACGGGTGAGTAACGCGTGGGAATCTACCCCGGGGTGGGGGACAACCGCTGGAAACGGCGGCTAATACCGCATACGCCTTGAGAGGGAAAGCTTTAGCGCCCTGGGATGAGCCCGCGTTAGATTAGGTAGTTGGTGGGGTAATGGCCTACCAAGCCGACGATCTATAGCTGGTCTGAGAGGATGATCAGCCACACTGGGACTGAGACACGGCCCAGACTCCTACGGGAGGCAGCAGTGGGGAATATTGGACAATGGGGGCAACCCTGATCCAGCCATGCCGCGTGCGTGAAGAAGGCCTTAGGGTTGTAAAGCGCTTTCACTGGGGAA…
4343097	Proteobacteria	Alphaproteobacteria	Alphaproteobacteria	Alphaproteobacteria	P06_C049	Platygyra	1	AGAGTTTGATCATGGCTCAGAACGAACGCTGGCGGCAGGCCTAACACATGCAAGTCGAAGGAGAAGCACTCTTCGGAGTGTGGACACTGGCGCACGGGTGAGTAACGCGTGGGTATCTACCCTGGGGTGGGGAATAACCGCTGGAAACGGCGGCTAATACCGCATACGCCTTGAGAGGGAAAGCTTTAGCGCCCTGGGATGAGCCCGCGTTAGATTAGGTTGTTGGTGGGGTAATGGCCTACCAAGCCTACGATCTATAGCTGGTCTGAGAGGATGATCAGCCACACTGGGACTGAGACACGGCCCAGACTCCTACGGGAGGCAGCAGTGGGGAATATTGGACAATGGGGGCAACCCTGATCCAGCCATGCCGCGTGCGTGAAGAAGGCCTTAGGGTTG…
72005	Proteobacteria	Alphaproteobacteria	Alphaproteobacteria	Alphaproteobacteria	P03_C044	Pocillopora	1	ACGGGTGAGTAACGCGTGGGAACCTACCTTTCGGTTCGGAATAACTCGGGGAAACTCGGGCTAATACCGGATACGCCCCTCACGGGGGAAAGATTTATTGCCGAAAGATGGGCCCGCGTTGGATTAGGTAGTTGGTGGGGTAAAAGCCTACCAAGCCGACGATCCATAGCTGTTCTGAGAGGAAGATCAGCCACACTGGGACTGAGACACGGCCCAGACTCCTACGGGAGGCAGCAGTGGGGAATCTTGGACAATGGGGGAAACCCTGATCCAGCCATGCCGCGTGAATGAAGAAGGCCTTAGGGTTGTAAAGCTCTTTCAGTGGGGAAGATAATGACGGTAACCACAGAAGAAGCCCCGGCTAACTCCGTGCCAGCAGCCGCGGTAATACGGGAGGGG…
165090	Proteobacteria	Alphaproteobacteria	Alphaproteobacteria	Alphaproteobacteria	P06_C049	Platygyra	1	AGAGTTTGATCATGGCTCAGAACGAACGCTGGCGGCAGGCCTAACACATGCAAGTCGAACGAGAAATTCACCTTCGGGTGGATGGACAGTGGCAGACGGGTGAGTAACGCGTGGGAATTTACCCAATGGTACGGAATAACTCAGGGAAACATGTGCTAATACCGTATACGCCCTTCGGGGGAAAGATTTATCGCCATTGGATGAGCCCGCGTTAGATTAGCTTGTTGGTGAGGTAAAAGCTCACCAAGGCGACGATCTATAGCTGGTCTGAGAGGATGATCAGCCACACTGGGACTGAGACACGGCCCAGACTCCTACGGGAGGCAGCAGTGGGGAATATTGCACAATGGGCGCAAGCCTGATGCAGCCATGCCGCGTGAGTGATGAAGGCCCTAGGGT…
569516	Proteobacteria	Alphaproteobacteria	Alphaproteobacteria	Alphaproteobacteria	P03_C044	Pocillopora	1	ACGAACGCTGGCGGCAGGCCTAACACATGCAAGTCGAACGAGAACCCAGACCTTGCTCTGGGGGAAAGTGGCAGACGGGTGAGTAACACGTGGGAATCTACCCAGAGATACGGAATAACCGGAGGAAACATCGGCTAATACCGTATACGCCCTTCGGGGGAAAGATTTATCGCCATTGGATGAGCCCGCGTCGGATTAGCTTGTTGGTGGGGTAAAGGCCCACCAAGGCGACGATCCGTAGCTGGTCTGAGAGGATGATCAGCCACACTGGGACTGAGACACGGCCCAGACTCCTACGGGAGGCAGCAGTGGGGAATTTTGCACAATGGGCGCAAGCCTGATGCAGCCATGCCGCGTGAGTGAAGAAGGCCTTAGGGTTGTAAAACTCTTTCACCGGTT…
1107742	Proteobacteria	Alphaproteobacteria	Alphaproteobacteria	Alphaproteobacteria	P06_C049	Platygyra	1	AGAGTTTGATCATGGCTCAGAACGAACGCTGGCGGCAGGCCTAACACATGCAAGTCGAAGGAGAAGTTTCTTTTCGGAGAGATGGACACTGGCGCACGGGTGAGTAACGCGTGGGAATCTACCCCGGGGTGGGGGACAACCGCTGGAAACGGCGGCTAATACCGCATACGCCTTGAGAGGGAAAGCTTTAGCGCCCTGGGATGAGCCCGCGTTAGATTAGGTAGTTGGTGGGGTAATGGCCTACCAAGCCTTCGATCTATAGCTGGTCTGAGAGGATGATCAGCCACACTGGGACTGAGACACGGCCCAGACTCCTACGGGAGGCAGCAGTGGGGAATATTGGACAATGGGGGCAACCCTGATCCAGCCATGCCGCGTGCGTGAAGAAGGCCTTAGGGT…
585799	Proteobacteria	Alphaproteobacteria	Alphaproteobacteria	Alphaproteobacteria	P03_C050	Diploastrea	1	GAACGAACGCTGGCGGCAGGCTTAACACATGCAAGTCGAACGCTCTCTTCGGAGGGAGTGGCGCACGGGTGAGTAACGCGTGGGAACCTGCCCTGGGGTAGGGAATAACCGCTGGAAACGGCGGCTAATACCTTATACGCCTTTAGGGGGAAAGATTTATCGCCCTGGGATGGGCCCGCGTCGGATTAGGTAGTTGGTGTGGTAAGAGCGCACCAAGCCTGCGATCCGTAGCTGGTCTGAGAGGATGATCAGCCACACTGGGACTGAGACACGGCCCAGACTCCTACGGGAGGCAGCAGTGGGGAATATTGGACAATGGGGGCAACCCTGATCCAGCCATGCCGCGTGAGTGAAGAAGGCCTTAGGGTTGTAAAGCTCTTTCAGTCGGGACGATGATGA…
4421173	Proteobacteria	Alphaproteobacteria	Alphaproteobacteria	Alphaproteobacteria	P06_C049	Platygyra	1	ACGAACGCTGGCGGCAGGCTTAACACATGCAAGTCGAACGTGAAGCCCGAGCTTCGCTCGGGTGGAAAGTGGCAGACGGGTGAGTAACACGTGGGAATCTACCCAGAGGTACGGAATAACTCCGGGAAACTTGAGCTAATACCGTATAAGCCGGAAACGGGAAAGATTTATCGCCTTTGGATGAGCCCGCGCTGGATTAGCTTGTTGGTGAGGTAAAAGCTCACCAAGGCGACGATCCATAGCTGGTCTGAGAGGACGATCAGCCACACTGGAACTGAGACACGGCCCAGACTCCTACGGGAGGCAGCAGTGGGGAATCTTGCACAATGGGCGCAAGCCTGATGCAGCCATGCCGCGTGAGTGAAGAAGGCCTTAGGGTTGTAAAGCTCTTTCACCAGG…
539217	Proteobacteria	Alphaproteobacteria	Alphaproteobacteria	Alphaproteobacteria	P03_C049	Millepora	1	GAGTTTGATCCTGGCTCAGAACGAACGCTGGCGGCAGGCCTAACACATGCAAGTCGGAGGTGAAGCATTCTTCGGGTGGTGGAAACTGGCGCACGGGTGAGTAACGCGTGGGAAACTGCCCTGGGGTGGGGGATAACCGCTGGAAACGGCGGCTAATACCGCATACGCCTTTCGGGGGAAAGATTTATCGCCCTGGGATGAGCCCGCGTTGGATTAGCTTGTTGGTGGGGTAAAGGCCCACCAAGGCGACGATCCATAGCTGGTCTGAGAGGATGATCAGCCACACTGGGACTGAGACACGGCCCAGACTCCTACGGGAGGCAGCAGTGGGGAATTTTGGACAATGGGCGAAAGCCTGATCCAGCCATGCCGCGTGAGTGAAGAAGGCCTTAGGGTTGT…
322591	Proteobacteria	Alphaproteobacteria	Alphaproteobacteria	Alphaproteobacteria	P06_C049	Platygyra	1	ACGAACGCTGGCGGCAGGCCTAACACATGCAAGTCGAACGAGAAGCCACCTTCGGGTGGTGGAAAGTGGCAGACGGGTGAGTAACGCGTGGGAATCTACCCAGAGGTACGGAATAACTCGAGGAAACTCGTGCTAATACCGTATACGCCCTACGGGGGAAAGATTTATCGCCATTGGATGAGCCCGCGTCGGATTAGCTTGTTGGTGGGGTAAAAGCCCACCAAGGCGACGATCCGTAGCTGGTCTGAGAGGATGATTAGCCACACTGGGACTGAGACACGGCCCAGACTCCTACGGGAGGCAGCAGTGGGGAATTTTGCACAATGGGCGCAAGCCTGATGCAGCCATGCCGCGTGAGTGAAGAAGGCCCTAGGGTTGTAAAACTCTTTCACCGGGGAA…
259098	Proteobacteria	Alphaproteobacteria	Alphaproteobacteria	Alphaproteobacteria	P03_C044	Pocillopora	1	AACGAACGCTGGCGGCAGGCCTAACACATGCAAGTCGAACGAGAACCCTTCCTTCGGGAAAGGGGACAGTGGCAGACGGGTGAGTAACGCGTGGGAACCTACCCAGGGGTACGGAATAACTCAGGGAAACTTGTGCTAATACCGTATACGTCCTCAGGGAGAAAGATTTATCGCCCCTGGATGAGCCCGCGTTGGATTAGCTTGTTGGTGAGGTAAAAGCTCACCAAGGCGACGATCCATAGCTGGTTTGAGAGGATGATCAGCCACACTGGGACTGAGACACGGCCCAGACTCCTACGGGAGGCAGCAGTGGGGAATATTGGACAATGGGGGAAACCCTGATCCAGCCATGCCGCGTGGGTGAAGAAGGCCTTAGGGTTGTAAACCCCTTTCAGCAGG…
584382	Proteobacteria	Alphaproteobacteria	Alphaproteobacteria	Alphaproteobacteria	P03_C050	Diploastrea	1	ACGAACGCTGGCGGCGGGCCTAACACATGCAAGTCGAAGGAGAAGCACCTTTCGGGGTGTGGACACTGGCGCACGGGTGAGTAACGCGTGGGAATCTACCCCGGGGTGGGGGACAACCGCTGGAAACGGCGGCTAATACCGCATACGCCTTGAGAGGGAAAGCTTTAGCGCCCTGGGATGAGCCCGCGTTAGATTAGGTTGTTGGTGGGGTAACGGCCTACCAAGCCTACGATCTATAGCTGGTCTGAGAGGATGATCAGCCACACTGGGACTGAGACACGGCCCAGACTCCTACGGGAGGCAGCAGTGGGGAATATTGGACAATGGGGGCAACCCTGATCCAGCCATGCCGCGTGCGTGAAGAAGGCCTTAGGGTTGTAAAGCGCTTTCACTGGTGAA…
279075	Proteobacteria	Alphaproteobacteria	Alphaproteobacteria	Alphaproteobacteria	P06_C049	Platygyra	1	AGAGTTTGATCCTGGCTCAGAACGAACGCTGGCGGCAGGCTTAACACATGCAAGTCGCAGGGGAAGCCGACCTTCGGGTTGGTGGAGACTGGCGCACGGGTGAGTAACGCGTGGGAATTTGCCCTGGGGTGGGGGATAACCGCTGGAAACGGCGGCTAATACCGCATACGCCTTGAGAGGGAAAGCTTTCGAGTGCCCTGGGAGGAGCCCGCGTCCGATTAGCTTGTTGGTGGGGTAAAGGCCTACCAAGGCTTCGATCGGTAGCTGGTCTGAGAGGATGATCAGCCACACTGGGACTGAGACACGGCCCAGACTCCTACGGGAGGCAGCAGTGGGGAATATTGGACAATGGGCGCAAGCCTGATCCAGCCATGCCGCGTGAGTGAAGAGAGGCCCTAG…
323748	Proteobacteria	Alphaproteobacteria	Alphaproteobacteria	Alphaproteobacteria	P06_C049	Platygyra	1	GAGTTTGATCCTGGCTCAGAACGAACGCTGGCGGCAGGCCTAACACATGCAAGTCGAAGGAGAAGCTTCTCTTCGGAGAGGTGGACACTGGCGCACGGGTGAGTAACGCGTGGGAATCTACCCTGGGGTGGGGAATAACCGCTGGAAACGGCGGCTAATACCGCATACGCCTTAAGAGGGAAAGCTTTAGCGCCCTGGGATGAGCCCGCGTTAGATTAGGTTGTTGGTGGGGTAATGGCCTACCAAGCCTACGATCTATAGCTGGTCTGAGAGGATGATCAGCCACACTGGGACTGAGACACGGCCCAGACTCCTACGGGAGGCAGCAGTGGGGAATATTGGACAATGGGGGCAACCCTGATCCAGCCATGCCGCGTGCGTGAAGAAGGCCTTAGGGTT…
319588	Proteobacteria	Alphaproteobacteria	Alphaproteobacteria	Alphaproteobacteria	P03_C051	Millepora	1	GAACGAACGCTGGCGGCATGCTTAACACATGCAAGTCGAACGTGAAGCATCCTTCGGGATGTGGAAAGTGGCGGACGGGTGAGTAACGCGTAGGAACCTACCTAGAGGTACGGAACAACTCATGGAAACGTGGGCTAATACCGTATGATGCCTTCGGGCCAAAGATTTATCGCCTTTAGATGGGCCTGCGTTGGATTAGGTAGTTGGTGGGGTAAAAGCCTACCAAGCCGACGATCCATAGCTGGTCTGAGAGGATGATCAGCCACACTGGGACTGAGACACGGCCCAGACTCCTACGGGAGGCAGCAGTGGGGAATATTGGACAATGGGCGAAAGCCTGATCCAGCAATGCCGCGTGAGTGAAGAAGGCCTTAGGGTTGTAAAACTCTTTCATCGGGG…
274466	Proteobacteria	Alphaproteobacteria	Alphaproteobacteria	Alphaproteobacteria	P06_C052	Porites	1	GGAAAGTGGCAGACGGGTGAGTAACGCGTGGGAACCTACCCAAGGGTACGGAACAACTTTAGGAAACCGAAGTTAATACCGTATACGTCCTTCGGGAGAAAGATTTATCGCCCCTGGATGGGCCCGCGTCGGATTAGCTTGTTGGTGGGGTAATGGCCTACCAAGGCGACGATCCGTAGCTGGTCTGAGAGGATGATCAGCCACACTGGGACTGAGACACGGCCCAGACTCCTACGGGAGGCAGCAGTGGGGAATATTGCACAATGGGCGCAAGCCTGATGCAGCCATGCCGCGTGAGTGATGAAGGCCTTAGGGTTGTAAAGCTCTTTCAGTGGTGAAGATAATGACGGTAACCACAGAAGAAGCCCCGGCTAACTCCGTGCCAGCAGCCGCGGTAAT…
574536	Proteobacteria	Alphaproteobacteria	Alphaproteobacteria	Alphaproteobacteria	P06_C049	Platygyra	1	GTTTGATCCTGGCTCAGAATGAACGCTGGCGGCGTGCCTAACACATGCAAGTCGAACGAGAAAGCGGGCTTCGGCCCGTGAGTAAAGTGGCAGACGGGTGAGTAACGCGTGGGAACCTACCCTGGGGTACGGGATAACCGCTGGAAACGGCGGCTAATACCGCATACGCCTTTAGAGGGAAAGATTTATCGCCCTGGGAGGAGCCCGCGTTGGATTAGCTTGTTGGTGGGGTAAAAGCCTACCAAGGCGACGATCTATAGCTGGTCTGAGAGGATGATCAGCCACACTGGGACTGAGACACGGCCCAGACTCCTACGGGAGGCAGCAGTGGGGAATATTGGACAATGGGGGCAACCCTGATCCAGCCATGCCGCGTGCGTGAAGAAGGCCTTAGGGTTG…
4475290	Proteobacteria	Alphaproteobacteria	Alphaproteobacteria	Alphaproteobacteria	P06_C052	Porites	1	AGAGTTTGATCCTGGCTCAGAACGAACGCTGGCGGCAGGCTTAACACATGCAAGTCGAACGAGAAGCCAGGGCTTGCCCTGGTGGAAAGTGGCAGACGGGTGAGTAACGCGTGGGAATCTACCCAGTGGTACGGAATAACAATGGGAAACTGTAGCTAATACCGTATACGCCCTTCGGGGGAAAGATTTATCGCCATTGGATGAGCCCGCGCCGGATTAGCTAGTTGGTGGGGTAAAAGCCTACCAAGGCTACGATCCGTAGCTGGTCTGAGAGGATGATCAGCCACACTGGGACTGAGACACGGCCCAGACTCCTACGGGAGGCAGCAGTGGGGAATTTTGCACAATGGGCGCAAGCCTGATGCAGCCATGCCGCGTGAGTGAAGAAGGCCCTAGGGT…
1106166	Proteobacteria	Alphaproteobacteria	Alphaproteobacteria	Alphaproteobacteria	P03_C051	Millepora	1	AGAGTTTGATCATGGCTCAGAACGAACGCTGGCGGCAGGCTTAACACATGCAAGTCGCAGGAGAAGCAGACTTCGGTTTCTGGACACTGGCGGACGGGTGAGTAACGCGTGGGAACCTCCCTCGAGGTGGGGGACAACCGCTGGAAACGGCGGCTAATACCGCATACGCCCTTCTGGGGAAAGCTTCGGCGCCCTGAGATGGTCCCGCGTCGGATTAGCTTGTTGGTGGGGTAACGGCCTACCAAGGCGACGATCCGTAGCTGGTCTGAGAGGATGATCAGCCACACTGGAACTGAGACACGGTCCAGACTCCTACGGGAGGCAGCAGTGGGGAATATTGGACAATGGGGGCAACCCTGATCCAGCCATGCCGCGTGGGTGAAGAAGGCCTTAGGGTTG…
1110458	Proteobacteria	Alphaproteobacteria	Alphaproteobacteria	Alphaproteobacteria	P06_C049	Platygyra	1	GAGTTTGATCCTGGCTCAGAACGAACGCTGGCGGCAGGCCTAACACATGCAAGTCGCAGGGGAAGCCGCTCTTCGGGGTGGTGGAGACTGGCGCACGGGTGAGTAACGCGTGGGTATCTGCCCTGGGGTGGGGGATAACCGCTGGAAACGGCGGCTAATACCGCATACGCCCTCTGGGGGAAAGCCGCAAGGCGCTCTGGGAGGAGCCCGCGTCCGATTAGCTTGTTGGTGGGGTAACGGCCCACCAAGGCGTCGATCGGTAGCTGGTCTGAGAGGATGATCAGCCACACTGGGACTGAGACACGGCCCAGACTCCTACGGGAGGCAGCAGTGGGGAATATTGGACAATGGGCGCAAGCCTGATCCAGCCATGCCGCGTGAGTGAAGAAGGCCTTAGGG…
168970	Proteobacteria	Alphaproteobacteria	Alphaproteobacteria	Alphaproteobacteria	P06_C052	Porites	1	AGAGTTTGATCATGGCTCAGAACGAACGCTGGCGGCAGGCCTAACACATGCAAGTCGAACGTGAAGCCAGGCTTCGGCCTGGTGGAAAGTGGCAGACGGGTGAGTAACGCGTGGGAATCTACCCAGTGGTACGGAATAACTTCGGGAAACCGGAGCTAATACCGTATACGCCCTTCGGGGGAAAGATTTATCGCCATTGGATGAGCCCGCGTCGGATTAGCTTGTTGGTGGGGTAAAAGCCTACCAAGGCGACGATCCGTAGCTGGTCTGAGAGGATGATCAGCCACACTGGGACTGAGACACGGCCCAGACTCCTACGGGAGGCAGCAGTGGGGAATATTGCACAATGGGCGCAAGCCTGATGCAGCCATGCCGCGTGAGTGAAGAAGGCCTTAGGGT…
337995	Proteobacteria	Alphaproteobacteria	Alphaproteobacteria	Alphaproteobacteria	P03_C051	Millepora	1	CCTGGCTCAGAACGAACGCTGGCGGCAGGCCTAACACATGCAAGTCGAACGCTCTCTTCGGAGGGAGTGGCGCACGGGTGAGTAACGCGTGGGAACCTGCCCTGGGGTAGGGAATAACCGCTGGAAACGGCGGCTAATACCCTATACGCCCTTTGGGGGAAAGATTTATCGCCCTGGGATGGGCCCGCGTCGGATTAGGTAGTTGGTGTGGTAAGAGCGCACCAAGCCTGCGATCCGTAGCTGGTCTGAGAGGATGATCAGCCACACTGGGACTGAGACACGGCCCAGACTCCTACGGGAGGCAGCAGTGGGGAATATTGGACAATGGGGGAAACCCTGATCCAGCCACGCCGCGTGAGTGAAGAAGGCCTTGGGGTTGTAAAGCTCTTTCAGTCGTGA…
4376005	Proteobacteria	Alphaproteobacteria	Alphaproteobacteria	Alphaproteobacteria	P06_C049	Platygyra	1	GAGTTTGATCCTGGCTCAGAACGAACGCTGGCGGCAGGCTTAACACATGCAAGTCGAACGAGAAGCTTTCCTTCGGGAAGGTGGAAAGTGGCAGACGGGTGAGTAACGCGTGGGAATTTACCCAGTGGTACGGAATAACTCAGGGAAACTTGTGCTAATACCGTATACGCCCTTCGGGGGAAAGATTTATCGCCATTGGATGAGCCCGCGTCGGATTAGCTTGTTGGTGAGGTAAAAGCTCACCAAGGCGACGATCCATAGCTGGTCTGAGAGGATGATCAGCCACACTGGGACTGAGACACGGCCCAGACTCCTGCGGGAGGCAGCAGTGGGGAATATTGCACAATGGGCGAAAGCCTGATGCAGCCATGCCGCGTGAGTGAAGAAGGCCCTAGGGTT…
1110458	Proteobacteria	Alphaproteobacteria	Alphaproteobacteria	Alphaproteobacteria	P08_C045	Porites	1	AGAGTTTGATCCTGGCTCAGAACGAACGCTGGCGGCAGGCCTAACACATGCAAGTCGCAGGGGAAGCCGCTCTTCGGGGTGGTGGAGACTGGCGCACGGGTGAGTAACGCGTGGGTATCTGCCCTGGGGTGGGGAATAACCGCTGGAAACGGCGGCTAATACCGCATACGCCCTCTGGGGGAAAGCCGCAAGGCGCTCTGGGAGGAGCCCGCGTCCGATTAGCTTGTTGGTGGGGTAACGGCCCACCAAGGCGTCGATCGGTAGCTGGTCTGAGAGGATGATCAGCCACACTGGGACTGAGACACGGCCCAGACTCCTACGGGAGGCAGCAGTGGGGAATATTGGACAATGGGCGCAAGCCTGATCCAGCCATGCCGCGTGAGTGAAGAAGGCCTTAGG…
513629	Proteobacteria	Alphaproteobacteria	Alphaproteobacteria	Alphaproteobacteria	P06_C052	Porites	1	GAGTTTGATCATGGCTCAGAACGAACGCTGGCGGCAGGCCTAACACATGCAAGTCGAAGGAGAAGCCGGACTTCGGTCCGGTGGAAACTGGCGCACGGGTGAGTAACGCGTGGGTATCTACCTTGGGGTGGGGAATAACCGCTGGAAACGGCGGCTAATACCGCATACGCCTTTAGAGGGAAGGCTCCGGCGCCCTAAGAGGAGCCCGCGTTGGATTAGCTTGTTGGTGGGGTAATGGCCTACCAAGGCTACGATCTATAGCTGGTCTGAGAGGATGATCAGCCACACTGGGACTGAGACACGGCCCAGACTCCTACGGGAGGCAGCAGTGGGGAATATTGGACAATGGGCGCAAGCCTGATCCAGCCATGCCGCGTGAGTGAAGAAGGCCTTAGGGTT…
556347	Proteobacteria	Alphaproteobacteria	Alphaproteobacteria	Alphaproteobacteria	P06_C049	Platygyra	1	ACGAACGCTGGCGGCAGGCCTAACACATGCAAGTCGAACGTGAAGCAGGAGCTTGCTCCTGTGGAAAGTGGCAGACGGGTGAGTAACGCGTGGGAATTTACCCAGCTCTACGGAATAACGCAGGGAAACTTGTGCTAATACCGTATACGTCCTCCGGGAGAAAGATTTATCGGAGTTGGATGAGCCCGCGTTAGATTAGTTTGTTGGTGGGGTAACGGCCTACCAAGACTACGATCTATAGCTGGTCTGAGAGGATGATCAGCCACACTGGGACTGAGACACGGCCCAGACTCCTACGGGAGGCAGCAGTGGGGAATATTGCACAATGGGCGCAAGCCTGATGCAGCCATGCCGCGTGAGTGAAGAAGGCCTTAGGGTTGTAAAACTCTTTCATCGGTG…
168970	Proteobacteria	Alphaproteobacteria	Alphaproteobacteria	Alphaproteobacteria	P03_C044	Pocillopora	1	AGAGTTTGATCATGGCTCAGAACGAACGCTGGCGGCAGGCCTAACACATGCAAGTCGAACGAGAAGCCCCTCTTCGGCGGGGGGGAAAGTGGCAGACGGGTGAGTAACACGTGGGAATCTACCCAGAGATACGGAAAAACTGCGGGAAACATCTGCTAATACCGTATACGCCCTTCGGGGGAAAGATTTATCGTCTTCGGATGAGCCCGCGCCGGATTAGCTTGTTGGTGGGGTAAAAGCCTACCAAGGCCACGATCCATAGCTGGTCTGAGAGGATGATCAGCCACACTGGGACTGAGACACGGCCCAGACTCCTACGGGAGGCAGCAGTGGGGAATTTTGCACAATGGGCGCAAGCCTGATGCAGCCATGCCGCGTGAGTGAAGAAGGCCCTAGGGT…
4376005	Proteobacteria	Alphaproteobacteria	Alphaproteobacteria	Alphaproteobacteria	P08_C045	Porites	1	GAGTTTGATCCTGGCTCAGAACGAACGCTGGCGGCAGGCCTAACACATGCAAGTCGAACGAGAAGCTTTCCTTCGGGAAGGTGGAAAGTGGCAGACGGGTGAGTAACGCGTGGGAATTTACCCAGTGGTACGGAATAACTCAGGGAAACCTGTGCTAATACCGTATACGCCCTTCGGGGGAAAGATTTATCGCCATTGGATGAGCCCGCGTCGGATTAGCTTGTTGGTGAGGTAAAGGCTCACCAAGGCGACGATCCGTAGCTGGTCTGAGAGGATGATCAGCCACACTGGGACTGAGACACGGCCCAGACTCCTACGGGAGGCAGCAGTGGGGAATATTGGACAATGGGCGCAAGCCTGATGCAGCCATGCCGCGTGAGTGAAGAAGGCCCTAGGGTT…
4376005	Proteobacteria	Alphaproteobacteria	Alphaproteobacteria	Alphaproteobacteria	P03_C044	Pocillopora	1	GAGTTTGATCCTGGCTCAGAACGAACGCTGGCGGCAGGCCTAACACATGCAAGTCGAACGAGAACCCTTCCTTCGGGAAGGGGGAAAGTGGCAGACGGGTGAGTAACGCGTGGGAATTTACCCAGAGGTACGGAATAACTCGGGGAAACATGTGCTAATACCGTATACGCCCTTCGGGGGAAAGATTTATCGCCATTGGATGAGCCCGCGCCGGATTAGCTTGTTGGTGGGGTAAAAGCTCACCAAGGCGACGATCCGTAGCTGGTCTGAGAGGATGATCAGCCACACTGGGACTGAGACACGGCCCAGACTCCTGCGGGAGGCAGCAGTGGGGAATTTTGCACAATGGGCGAAAGCCTGATGCAGCCATGCCGCGTGAGTGAAGAAGGCCCTAGGGTT…
322591	Proteobacteria	Alphaproteobacteria	Alphaproteobacteria	Alphaproteobacteria	P06_C052	Porites	1	ACGAACGCTGGCGGCAGGCCTAACACATGCAAGTCGAACGATAAGCCACCTTCGGGTGGTGGAAAGTGGCAGACGGGTGAGTAACACGTGGGAATCTACCCAGTGGTACGGAAAAACTCGAGGAAACTCGTGCTAATACCGTATACGCCCTACGGGGGAAAGATTTATCGCCATTGGATGAGCCCGCGTCGGATTAGCTAGTTGGTGGGGTAAAAGCCCACCAAGGCGACGATCCGTAGCTGGTCTGAGAGGATGATCAGCCACACTGGGACTGAGACACGGTCCAGACTCCTACGGGAGGCAGCAGTGGGGAATTTTGCACAATGGGCGCAAGCCTGATGCAGCCATGCCGCGTGAGTGAAGAAGGCCCTAGGGTTGTAAAACTCTTTCACCGGGGAA…
4421173	Proteobacteria	Alphaproteobacteria	Alphaproteobacteria	Alphaproteobacteria	P03_C044	Pocillopora	1	ACGAACGCTGGCGGCAGGCTTAACACATGCAAGTCGAACGAGAAGCCCGAGCTTCGCTCGGGGGGAAAGTGGCAGACGGGTGAGTAACACGTGGGAATCTACCCAGAGGTACGGAATAACTCCGGGAAACTTGAGCTAATACCGTATAAGCCGGAAACGGGAAAGATTTATCGCCTTTGGATGAGCCCGCGCTGGATTAGCTTGTTGGTGAGGTAAAAGCCCACCAAGGCGACGATCCATAGCTGGTCTGAGAGGACGATCAGCCACACTGGGACTGAGACACGGCCCAGACTCCTACGGGAGGCAGCAGTGGGGAATTTTGCACAATGGGCGCAAGCCTGATGCAGCCATGCCGCGTGAGTGAAGAAGGCCTTAGGGTTGTAAAGCTCTTTCACCAGT…
1144948	Proteobacteria	Alphaproteobacteria	Alphaproteobacteria	Alphaproteobacteria	P03_C044	Pocillopora	1	GAGGTTGATCCTGGCTCAGAACGAACGCTGGCGGCAGGCCTAACACATGCAAGTCGAACGCCCTCTTCGGAGGGAGTGGCAGACGGGTGAGTAACGCGTGGGAATCTACCCAGAGGTACGGAAAAACTTCGGGAAACCGGAGCTAATACCGTATACGCCCTTCGGGAGAAAGATTTATCGTCCTTGGATGGGCCCGCGCCGGATTAGCTAGTTGGTGGGGTAAAGGCCTACCAAGGCGACGATCCATAGCTGGTCTGAGAGGATGATCAGCCACACTGGGACTGAGACACGGCCCAGACTCCTACGGGAGGCAGCAGTGGGGAATTTTGGACAATGGGCGAAAGCCTGATCCAGCCATGCCGCGTGAGTGAAGAAGGCCCTAGGGTTGTAAAACTCTTT…
581316	Proteobacteria	Alphaproteobacteria	Alphaproteobacteria	Alphaproteobacteria	P03_C044	Pocillopora	1	ACGAACGCTGGCGGCAGGCCTAACACATGCAAGTCGAACGAGAAGCCAGGCTTCGGCCTGGGGGAAAGTGGCAGACGGGTGAGTAACGCGTGGGAATTTACCCAGTGGTATGGAATAACTTCGGGAAACCGGAGCTAATACCGTATACGCCCTTCGGGGGAAAGATTTATCGCCATTGGATGAGCCCGCGTCGGATTAGCTTGTTGGTGGGGTAAAAGCCCACCAAGGCGACGATCCGTAGCTGGTCTGAGAGGATGATCAGCCACACTGGGACTGAGACACGGCCCAGACTCCTACGGGAGGCAGCAGTGGGGAATTTTGCACAATGGGCGCAAGCCTGATGCAGCCATGCCGCGTGAGTGAAGAAGGCCCTAGGGTTGTAAAACTCTTTCACCGGTG…
575252	Proteobacteria	Alphaproteobacteria	Alphaproteobacteria	Alphaproteobacteria	P03_C051	Millepora	1	GAACGAACGCTGGCGGCAGGCCTAACACATGCAAGTCGAGCGCGCGCTTTCGGGTGCGAGCGGCGGACGGGTGAGTAACGCGTGGGAACCTGCCCTGGGGTACGGAATAACGCCTGGAAACGGGTGCTAATACCGTATACGTCCTATGGGAGAAAGATTTATCGCCCCTGGAGGGGCCCGCGTCGGATTAGCTAGTTGGTGGGGTAATGGCTTACCAAGGCGACGATCCGTAGCTGGTCTGAGAGGATGATCAGCCACACTGGGACTGAGACACGGCCCAGACTCCTACGGGAGGCAGCAGTGGGGAATATTGGACAATGGGGGCAACCCTGATCCAGCCATGCCGCGTGAGTGATGAAGGCCTTAGGGTTGTAAAGCTCTTTCAGCAGGGACGATAAT…
4065602	Proteobacteria	Alphaproteobacteria	Alphaproteobacteria	Alphaproteobacteria	P06_C052	Porites	1	AGAGTTTGATCCTGGCTCAGTAGGAACGAACGCTGGCGGCAGGCCTAACACATGCAAGTCGAACGAGAAGCCATTCTTCGGCCTGGTGGAAAGTGGCAGACGGGTGAGTAACACGTGGGAATCTGCCCAGAGGTACGGAAAAACTTTGGGAAACCGGAGCTAATGCCGTATGTGCCCTTCGGGGGAAAGATTTATCGCCATTGGATGAGCCCGCGCCGGATTAGCTTGTTGGTAGGGTAAAAGCCTACCAAGGCAACGATCCGTAGCTGGTCTGAGAGGATGATCAGCCACACTGGGACTGAGACACGGTCCAGACTCCTACGGGAGGCAGCAGTGGGGAATTTTGCACAATGGGCGCAAGCCTGATGCAGCCATGCCGCGTGAGTGAAGAAGGCCCTA…
265895	Proteobacteria	Alphaproteobacteria	Alphaproteobacteria	Alphaproteobacteria	P08_C047	NULL	1	AACGAACGCTGGCGGCATGCTTAACACATGCAAGTCGAACGAGATCTTCGGATCTAGTGGCGCACGGGTGAGTAACGCGTGGGAACATACCATTCTGTACGGAATAACGTTTGGAAACGGGCGCTAATACCGTATACGCCCTTCGGGGGAAAGGTCCGCCGCAGAATGAGTGGCCCGCGTCCGATTAGCTAGTTGGTGGGGTAATGGCCTACCAAGGCGACGATCGGTAGCTGGTCTGAGAGGATGATCAGCCACACTGGGACTGAGACACGGCCCAGACTCCTACGGGAGGCAGCAGTGGGGAATATTGGACAATGGGGGCAACCCTGATCCAGCAATGCCGCGTGTGTGATGAAGGCCTTAGGGTTGTAAAGCACTTTCAATGGTGAAGATGACGAC…
100090	Proteobacteria	Alphaproteobacteria	Alphaproteobacteria	Alphaproteobacteria	P03_C051	Millepora	1	CGAACGCTGGCGGCAGGCCTAACACATGCAAGTCGAACGCACTCTTCGGAGTGAGTGGCGCACGGGTGAGTAACGCGTGGGAACCTGCCCTGGGGTTGGGAATAACCGCTGGAAACGGCGGCTAATACCCGATACGCCTTGCGAGGGAAAGATTTATCGCCCTGGGATGGGCCCGCGTCCGATTAGCTTGTTGGTGGGGTAATGGCCCACCAAGGCTTCGATCGGTAGCTGGTCTGAGAGGATGATCAGCCACACTGGGACTGAGACACGGCCCAGACTCCTACGGGAGGCAGCAGTGGGGAATCTTGGACAATGGGGGCAACCCTGATCCAGCCATGCCGCGTGGGTGAAGAAGGCCTTAGGGTTGTAAAGCCCTTTCAGTCGTGACGATGATGACGG…
4475290	Proteobacteria	Alphaproteobacteria	Alphaproteobacteria	Alphaproteobacteria	P08_C051	Fungia	1	GAGTTTGATCCTGGCTCAGAACGAACGCTGGCGGCAGGCCTAACACATGCAAGTCGAACGAGAAGCCAGGGCTTGCCCTGGTGGAAAGTGGCAGACGGGTGAGTAACGCGTGGGAATCTACCCGGTGGTACGGAAAAACAATGGGAAACTGTTGCTAATACCGTATACGCCCTTCGGGGGAAAGATTTATCGCCTTTGGATGAGCCCGCGCCGGATTAGCTTGTTGGTGGGGTAAAAGCCTACCAAGGCTACGATCCGTAGCTGGTCTGAGAGGATGATCAGCCACACTGGGACTGAGACACGGCCCAGACTCCTACGGGAGGCAGCAGTGGGGAATTTTGCACAATGGGCGCAAGCCTGATGCAGCCATGCCGCGTGAGTGAAGAAGGCCTTAGGGTT…
588484	Proteobacteria	Alphaproteobacteria	Alphaproteobacteria	Alphaproteobacteria	P03_C051	Millepora	1	ACGAACGCTGGCGGCAGGCCTAACACATGCAAGTCGAACGCTCTCTTCGGAGGGAGTGGCGCACGGGTGAGTAACGCGTGGGAACCTGCCCTGGGGTAGGGAATAACCGCTGGAAACGGCGGCTAATACCTTATACGCCTTTAGGGGGAAAGATTTATCGCCCTGGGATGGGCCCGCATCGGATTAGGTAGTTGGTGTGGTAAGAGCGCACCAAGCCTGCGATCCGTAGCTGGTCTGAGAGGATGATCAGCCACACTGGGACTGAGACACGGCCCAGACTCCTACGGGAGGCAGCAGTGGGGAATATTGGACAATGGGGGCAACCCTGATCCAGCCATGCCGCGTGAGTGAAGAAGGCCTTAGGGTTGTAAAGCTCTTTCAGTCGTGACGATGATGACG…
342034	Proteobacteria	Alphaproteobacteria	Alphaproteobacteria	Alphaproteobacteria	P03_C051	Millepora	1	CCTGGCTCAGAACGAACGCTGGCGGCAGGCCTAACACATGCAAGTCGAACGCCCTCTTCGGAGGGAGTGGCGCACGGGTGAGTAACGCGTGGGAACCTGCCCTGGGGCCGGGAATAACCGCTGGAAACGGCGGCTAATACCCGATACGCCTTTAGAGGGAAAGATTTATCGCCCTGGGATGGGCCCGCGTCCGATTAGCTAGTTGGTGGGGTAAAGGCCCACCAAGGCTTCGATCGGTAGCTGGTCTGAGAGGATGATCAGCCACACTGGGACTGAGACACGGCCCAGACTCCTACGGGAGGCAGCAGTGGGGAATCTTGGACAATGGGGGCAACCCTGATCCAGCCATGCCGCGTGGGTGAAGAAGGCCTTAGGGTTGTAAAGCCCTTTCAGTCGTGA…
4446086	Proteobacteria	Alphaproteobacteria	Alphaproteobacteria	Alphaproteobacteria	P06_C049	Platygyra	1	AGAGTTTGATCATGGCTCAGAACGAACGCTGGCGGCAGGCCTAACACATGCAAGTCGAGGGGGAAGCCACTTTCGGGTGGTGGAGACCGGCGCACGGGTGAGTAACGCGTGGGCACCTGCCCTGGGGTGGGGGACAACCGCTGGAAACGGCGGCTAATACCGCATACGCCCCGTTGCCGTAGAGGCGGCGGGGGAAAGATTTATCGCCCTGGGATGGGCCCGCGTTGGATTAGCTTGTTGGTGGGGTAAAGGCCTACCAAGGCGACGATCCATAGCTGGTCTGAGAGGATGATCAGCCACACTGGGACTGAGACACGGCCCAGACTCCTACGGGAGGCAGCAGTGGGGAATATTGGACAATGGGGGCAACCCTGATCCAGCCATGCCGCGTGCGTGAAG…
1138565	Proteobacteria	Alphaproteobacteria	Alphaproteobacteria	Alphaproteobacteria	P06_C049	Platygyra	1	GAGTTTGATCCTGGCTCAGAACGAACGCTGGCGGCAGGCCTAACACATGCAAGTCGAAGGTGAAGCCACCCTCGGGTGGTAGAAACTGGCGCACGGGTGAGTAACGCGTGGGAATTTGCCTTGGGGTGGGGGATAACCGCTGGAAACGGCGGCTAATACCGCATACGCCCTGCGGGGGAAAGATTTATCGCCCTGGGAGAAGCCCGCGTTGGATTAGCTTGTTGGTGGGGTAAAGGCCCACCAAGGCAACGATCCATAGCTGGTCTGAGAGGATGATCAGCCACACTGGGACTGAGACACGGCCCAGACTCCTACGGGAGGCAGCAGTGGGGAATATTGGACAATGGGCGAAAGCCTGATCCAGCCATGCCGCGTGAGTGAAGAAGGCCTTAGGGTTGT…
4065602	Proteobacteria	Alphaproteobacteria	Alphaproteobacteria	Alphaproteobacteria	P06_C049	Platygyra	1	AGAGTTTGATCCTGGCTCAGTAGGAACGAACGCTGGCGGCAGGCCTAACACATGCAAGTCGAACGAGAACCCAGGCTTCGGCGTGGGGGAAAGTGGCAGACGGGTGAGTAACACGTGGGAATCTGCCCAGTGGTACGGAAAAACTTCGGGAAACCGGAGCTAATGCCGTATACGCCCTTCGGGGGAAAGATTTATCGCCATTGGATGAGCCCGCGTCGGATTAGCTTGTTGGTAGGGTAACGGCCTACCAAGGCGACGATCCGTAGCTGGTCTGAGAGGATGATCAGCCACACTGGGACTGAGACACGGCCCAGACTCCTACGGGAGGCAGCAGTGGGGAATATTGCACAATGGGCGCAAGCCTGATGCAGCCATGCCGCGTGAGTGAAGAAGGCCCTA…
539217	Proteobacteria	Alphaproteobacteria	Alphaproteobacteria	Alphaproteobacteria	P06_C049	Platygyra	1	AGTTTGATCCTGGCTCAGAACGAACGCTGGCGGCAGGCCTAACACATGCAAGTCGAAGGTGAAGCCACCCTCGGGTGGTAGAAACTGGCGCACGGGTGAGTAACGCGTGGGAATTTGCCTTGGGGTGGGGGATAACCGCTGGAAACGGCGGCTAATACCGCATACGCCCTGCGGGGGAAAGATTTATCGCCCTGGGAGAAGCCCGCGTTGGATTAGCTTGTTGGTGGGGTAAAGGCCCACCAAGGCGACGATCCATAGCTGGTCTGAGAGGATGATCAGCCACACTGGGACTGAGACACGGCCCAGACTCCTACGGGAGGCAGCAGTGGGGAATATTGGACAATGGGCGAAAGCCTGATCCAGCCATGCCGCGTGAGTGAAGAAGGCCTTAGGGTTGTA…
4310951	Proteobacteria	Alphaproteobacteria	Alphaproteobacteria	Alphaproteobacteria	P06_C052	Porites	1	AGAGTTTGATCATGGCTCAGAACGAACGCTGGCGGCAGGCTTAACACATGCAAGTCGCAGGGGAAGCCATCCTTCGGGGTGGTGGAGACTGGCGCACGGGTGAGTAACGCGTGGGTATCTGCCCTGGGGTGGGGGATAACCGCTGGAAACGGCGGCTAATACCGCATACGCCCTTTGGGGGAAAGCCGAGAGGCGCTCTGGGAGGAGCCCGCGTCCGATTAGCTTGTTGGTGGGGTAACGGCCCACCAAGGCTACGATCGGTAGCTGGTCTGAGAGGATGATCAGCCACACTGGGACTGAGACACGGCCCAGACTCCTACGGGAGGCAGCAGTGGGGAATATTGGACAATGGGCGCAAGCCTGATCCAGCCATGCCGCGTGAGTGAAGAAGGCCTTAGG…
263670	Proteobacteria	Alphaproteobacteria	Alphaproteobacteria	Alphaproteobacteria	P06_C049	Platygyra	1	GAGTTTGATCCTGGCTCAGGACGAACGCTGGCGGCAGGCCTAACACATGCAAGTCGAACGAGAAGCTTGACCTCGGTTGAGTGGAAAGTGGCAGACGGGTGAGTAACGCGTGGGAATTTACCCAAGGGTACGGAATAACTCAGGGAAACTTGAGCTAATACCGTATACGCCCGGTAACGGGGAAAGATTTATCGCCCTTGGATGAGCCCGCGTTGGATTAGCTTGTTGGTGGGGTAAAAGCCTACCAAGGCGACGATCCATAGCTGGTCTGAGAGGACGATCAGCCACACTGGGACTGAGACACGGCCCAGACTCCTACGGGAGGCAGCAGTGGGGAATCTTGCACAATGGGCGAAAGCCTGATGCAGCCATGCCGCGTGAGTGAAGAAGGCCTTAGGG…
539217	Proteobacteria	Alphaproteobacteria	Alphaproteobacteria	Alphaproteobacteria	P03_C044	Pocillopora	1	AGTTTGATCCTGGCTCAGAACGAACGCTGGCGGCAGGCCTAACACATGCAAGTCGAAGGTGAAGCCACCCTCGGGTGGTAGAAACTGGCGCACGGGTGAGTAACGCGTGGGAATTTGCCTGGGGGTGGGGGATAACCGCTGGAAACGGCGGCTAATACCGCATACGCCCTGCGGGGGAAAGATTTATCGTCCTGGGAGAAGCCCGCGTTGGATTAGCTTGTTGGTGGGGTAAAGGCCCACCAAGGCTACGATCCATAGCTGGTCTGAGAGGATGATCAGCCACACTGGGACTGAGACACGGCCCAGACTCCTACGGGAGGCAGCAGTGGGGAATATTGGACAATGGGCGAAAGCCTGATCCAGCCATGCCGCGTGAGTGAAGAAGGCCTTAGGGTTGTA…
155758	Proteobacteria	Alphaproteobacteria	Alphaproteobacteria	Alphaproteobacteria	P03_C044	Pocillopora	1	AGTTTGATCCTGGCTCAGAACGAACGCTGGCGGCAGGCTTAACACATGCAAGTCGAACGCGAACGTGCCTTCGGGCATTAGTAGAGTGGCAGACGGGTGAGTAACGCGTGGGAACCTACCTAGGGGTACGGAATAACGCAGGGAAACTTGTGCTAATACCGAATACGTCCTTCGGGAGAAAGATTTATCGCCCCTAGATGGGCCCGCGTTGGATTAGTTTGTTGGTGAGGTAATGGCTCACCAAGGCTACGATCCATAGCTGGTCTGAGAGGATGATCAGCCACACTGGGACTGAGACACGGCCCAGACTCCTACGGGAGGCAGCAGTGGGGAATCTTGCACAATGGGCGAAAGCCTGATGCAGCCATGCCGCGTGAGTGATGAAGGCCCTAGGGTTGT…
4434772	Proteobacteria	Alphaproteobacteria	Alphaproteobacteria	Alphaproteobacteria	P08_C045	Porites	1	AGAGTTTGATCCTGGCTCAGAACGAACGCTGGCGGCAGGCTTAACACATGCAAGTCGCAGGGGAAGCCATGCTTCGGTGTGGTGGAGACTGGCGCACGGGTGAGTAACGCGTGGGAATCTGCCCTGGGGTGGGGAACAACCGCTGGAAACGGCGGCTAATACCGCATACGCCCTTGGATTTCGGTCTTGGGGGAAAGCTTTCGAGCGCCCTGGGAGGAGCCCGCGTCCGATTAGCTTGTTGGTGGGGTAAAGGCCTACCAAGGCTTCGATCGGTAGCTGGTCTGAGAGGATGATCAGCCACACTGGGACTGAGACACGGCCCAGACTCCTACGGGAGGCAGCAGTGGGGAATATTGGACAATGGGCGCAAGCCTGATCCAGCCATGCCGCGTGAGTGAA…
549860	Proteobacteria	Alphaproteobacteria	Alphaproteobacteria	Alphaproteobacteria	P03_C051	Millepora	1	GAACGAACGCTGGCGGCAGGCCTAACACATGCAAGTCGGAGGGGAAGCCATTCTTCGGGAGGGTGGAAACTGGCGCACGGGTGAGTAACGCGTGGGAACCTGCCCTGGGGTGGGGGATAACCGCTGGAAACGGCGGCTAATACCGCATACGCCCCCGGACTTGATCCGAGGGGAAAGATTTATCGCCCTGGGATGAGCCCGCGTTGGATTAGCTTGTTGGTGGGGTAAAGGCCTACCAAGGCGACGATCCATAGCTGGTCTGAGAGGATGATCAGCCACACTGGGACTGAGACACGGCCCAGACTCCTACGGGAGGCAGCAGTGGGGAATATTGGACAATGGGCGAAAGCCTGATCCAGCCATGCCGCGTGAGTGAAGAAGGCCCTAGGGTTGTAAAGC…
542538	Proteobacteria	Alphaproteobacteria	Alphaproteobacteria	Alphaproteobacteria	P03_C050	Diploastrea	1	GAACGAACGCTGGCGGCAGGCCTAACACATGCAAGTCGAACGCTCTCTTCGGAGGGAGTGGCGCACGGGTGAGTAACGCGTGGGAACCTGCCCTGGGGTAGGGAATAACCGCTGGAAACGGCGGCTAATACCCTATACGCCCTTTGGGGGAAAGATTTATCGCCCTGGGATGGGCCCGCGTCGGATTAGGTAGTTGGTGTGGTAAGAGCGCACCAAGCCTACGATCCGTAGCTGGTCTGAGAGGATGATCAGCCACACTGGGACTGAGACACGGCCCAGACTCCTACGGGAGGCAGCAGTGGGGAATATTGGACAATGGGGGCAACCCTGATCCAGCCATGCCGCGTGAGTGAAGAAGGCCTTAGGGTTGTAAAGCTCTTTCAGTCGTGACGATGATGA…
582806	Proteobacteria	Alphaproteobacteria	Alphaproteobacteria	Alphaproteobacteria	P03_C051	Millepora	1	GAACGAACGCTGGCGGCAGGCCTAACACATGCAAGTCGAGCGCGCGCTTTCGGGTGCGAGCGGCGGACGGGTGAGTAACGCGTGGGAACCTGCCCTGGGGTACGGAATAACGCCTGGAAACGGGTGCTAATACCGTATACGTCCTATGGGAGAAAGATTTATCGCCCCTGGAGGGGCCCGCGTCGGATTAGCTGGTTGGTGGGGTAATGGCTTACCAAGGCGACGATCCGTAGCTGTTCTGAGAGGATGATCAGCCACACTGGGACTGAGACACGGCCCAGACTCCTACGGGAGGCAGCAGTGGGGAATATTGGACAATGGGGGCAACCCTGATCCAGCCATGCCGCGTGAGTGATGAAGGCCTTAGGGTTGTAAAGCTCTTTCAGCAGGGACGATAAT…
226756	Proteobacteria	Alphaproteobacteria	Alphaproteobacteria	Alphaproteobacteria	P06_C049	Platygyra	1	GATCCTGGCTCAGAACGAACGCTGGCGGCGGGCCTAACACATGCAAGTCGCAGGGGAAGCCTTCCTTCGGGAGGGTGGAGACTGGCGCACGGGTGAGTAACGCGTGGGGATTTGCCCTGGGGTGGGGAATAACCGCTGGAAACGGCGGCTAATACCGCATACGTCCTAAGGGAGAAAGCTTTCGGGCGCCCTGGGAGGAACCCGCGTTGGATTAGCTAGTTGGTGGGGTAAAGGCCTACCAAGGCTGCGATCCATAGCTGGTCTGAGAGGATGATCAGCCACACTGGGACTGAGACACGGCCCAGACTCCTACGGGAGGCAGCAGTGGGGAATATTGGACAATGGGCGCAAGCCTGATCCAGCCATGCCGCGTGAGTGAAGAAGGCCTTAGGGTTGTAA…
4310951	Proteobacteria	Alphaproteobacteria	Alphaproteobacteria	Alphaproteobacteria	P06_C049	Platygyra	1	GAGTTTGATCATGGCTCAGAACGAACGCTGGCGGCAGGCTTAACACATGCAAGTCGCAGGGGAAGCCATCCTTCGGGGTGGTGGAGACTGGCGCACGGGTGAGTAACGCGTGGGTATCTGCCCTGGGGTGGGGGATAACCGCTGGAAACGGCGGCTAATACCGCATACGCCCTTTGGGGGAAAGCCGAGAGGCGCTCTGGGAGGAGCCCGCGTCCGATTAGCTTGTTGGTGGGGTAACGGCCCACCAAGGCTACGATCGGTAGCTGGTCTGAGAGGATGATCAGCCACACTGGGACTGAGACACGGCCCAGACTCCTACGGGAGGCAGCAGTGGGGAATATTGGACAATGGGCGCAAGCCTGATCCAGCCATGCCGCGTGAGTGAAGAAGGCCTTAGGG…
317766	Proteobacteria	Alphaproteobacteria	Alphaproteobacteria	Alphaproteobacteria	P01_C048	Pocillopora	1	CCTGGCTCAGAACGAACGCTGGCGGCAGGCCTAACACATGCAAGTCGAGCGCTCTCTTCGGAGGGAGTGGCGCACGGGTGAGTAACGCGTGGGAACCTGCCCTTCAGTAGGGAATAACCGCTGGAAACGGCGGCTAATACCCTATACGCCCTTTGGGGGAAAGACTTATCGCCCTGGGATGGGCCCGCGTCGGATTAGGTAGTTGGTGGGGTAAATGCCCACCAAGCCGACGATCCGTAGCTGGTCTGAGAGGATGATCAGCCACACTGGGACTGAGACACGGCCCAGACTCCTACGGGAGGCAGCAGTGGGGAATATTGGACAATGGGGGCAACCCTGATCCAGCCATGCCGCGTGAGTGAAGAAGGCCTTAGGGTTGTAAAGCTCTTTCAGTCGTGA…
4347130	Proteobacteria	Alphaproteobacteria	Alphaproteobacteria	Alphaproteobacteria	P06_C052	Porites	1	AGAGTTTGATCCTGGCTCAGAACGAACGCTGGCGGCAGGCCTAACACATGCAAGTCGCAGGGGAAGCCTTTCTTCGGAGGGGTGGAAACTGGCGCACGGGTGAGTAACGCGTGGGAATCTGCCCTGGGGTGGGGAATAACCGCTGGAAACGGCGGCTAATACCGCATACGCCTTTAGAGGGAAAGCCGAGAGGCGCTCTGGGAGGAGCCCGCGTCCGATTAGCTTGTTGGTGGGGTAACGGCCCACCAAGGCACCGATCGGTAGCTGGTCTGAGAGGATGATCAGCCACACTGGGACTGAGACACGGCCCAGACTCCTACGGGAGGCAGCAGTGGGGAATATTGGACAATGGGCGCAAGCCTGATCCAGCCATGCCGCGTGAGTGAAGAAGGCCTTAGG…
3614289	Proteobacteria	Alphaproteobacteria	Alphaproteobacteria	Alphaproteobacteria	P03_C051	Millepora	1	AGAGTTTGATCCTGGCTCAGAACGAACGCTGGCGGCAGGCCTAACACATGCAAGTCGAACGCCCTCTTCGGAGGGAGTGGCAGACGGGTGAGTAACGCGTGGGAACCTACCCAAGGGTACGGAACAACTCAGGGAAACTTGAGCTAATACCGTATACGTCCTTAGGGAGAAAGATTTATCGCCCCTGGATGGGCCCGCGTTGGATTAGCTTGTTGGTGGGGTAATGGCCTACCAAGGCGACGATCCATAGCTGGTCTGAGAGGATGATCAGCCACACTGGGACTGAGACACGGCCCAGACTCCTACGGGAGGCAGCAGTGGGGAATATTGGACAATGGGCGCAAGCCTGATCCAGCCATGCCGCGTGAGTGATGAAGGCCCTAGGGTTGTAAAACTCTT…
581302	Proteobacteria	Alphaproteobacteria	Alphaproteobacteria	Alphaproteobacteria	P06_C052	Porites	1	TTTGATCCTGGCTCAGAACGAACGCTGGCGGCAGGCTTAACACATGCAAGTCGAACGTGAAGCTGGGCTTCGGCCCAGTGGAAAGTGGCGCACGGGTGAGTATCGCGTGGGAATTTACCCAGCAGTTCGGAATAACCCCGGGAAACCGGGGCTAATACCGTATACGCCCCTAGGGGGAAAGATTTATCGCTGTTGGATGAGCCCGCGTCGGATTAGCTTGTTGGTAGGGTAAAGGCCTACCAAGGCGACGATCCGTAGCTGGTCTGAGAGGACGATCAGCCACACTGGGACTGAGACACGGCCCAGACTCCTACGGGAGGCAGCAGTGGGGAATATTGGACAATGGGCGCAAGCCTGATCCAGCCATGCCGCGTGAGTGAAGAAGGCCTTAGGGTTGTA…
330363	Proteobacteria	Alphaproteobacteria	Alphaproteobacteria	Alphaproteobacteria	P03_C044	Pocillopora	1	GATCCTGGCTCAGAACGAACGCTGGCGGCAGGGCTTAACACATGCAAGTCGAGCGTGAAGCATCCTTCGGGATGTGGAAAGCGGCGGACGGGTGAGTAACGCGTGGGAACCTACCTTTTGGTTCGGAATAACTCGGGGAAACTCGGGCTAATACCGGATAAGCCCCTCACGGGGGAAAGATTTATTGCCGAAAGATGGGCCCGCGTTGGATTAGGTAGTTGGTGGGGTAAAGGCCTACCAAGCCGACGATCCATAGCTGTTCTGAGAGGAAGATCAGCCACACTGGGACTGAGACACGGCCCAGACTCCTACGGGAGGCAGCAGTGGGGAATCTTGGACAATGGGGGAAACCCTGATCCAGCCATGCCGCGTGAATGAAGAAGGCCCTAGGGTTGTAAA…
581316	Proteobacteria	Alphaproteobacteria	Alphaproteobacteria	Alphaproteobacteria	P06_C049	Platygyra	1	ACGAACGCTGGCGGCAGGCCTAACACATGCAAGTCGAACGTGAAGCCAGGCTTCGGCCTGGTGGAAAGTGGCAGACGGGTGAGTAACGCGTGGGAATTTACCCAGTGGTATGGAATAACTTCGGGAAACCTGAGCTAATACCGTATACGCCCTTCGGGGGAAAGATTTATCGCCATTGGATGAGCCCGCGTCGGATTAGCTTGTTGGTGGGGTAAAAGCCCACCAAGGCGACGATCCGTAGCTGGTCTGAGAGGATGATCAGCCACACTGGGACTGAGACACGGCCCAGACTCCTACGGGAGGCAGCAGTGGGGAATATTGCACAATGGGCGCAAGCCTGATGCAGCCATGCCGCGTGAGTGAAGAAGGCCCTAGGGTTGTAAAACTCTTTCACCGGTG…
4272399	Proteobacteria	Alphaproteobacteria	Alphaproteobacteria	Alphaproteobacteria	P06_C049	Platygyra	1	AGAGTTTGATCCTGGCTCAGAACGAACGCTGGCGGCAGGCCTAACACATGCAAGTCGCAGGAGAAGCGCCCCTTCGGGGGTGTGGAGACTGGCGCACGGGTGAGTAACGCGTGGGAACCTACCCTGGGGTGGGGAATAACCGCTGGAAACGGCGGCTAATACCGCATACGTCCTATTGGGGAAAGCTTTCGGGCGCCCTGGGATGGGCCCGCGTTGGATTAGCTAGTTGGTGGGGTAAAGGCCCACCAAGGCGACGATCTATAGCTGGTCTGAGAGGATGATCAGCCACACTGGGACTGAGACACGGCCCAGACTCCTACGGGAGGCAGCAGTGGGGAATATTGGACAATGGGCGCAAGCCTGATCCAGCCATGCCGCGTGAGTGAAGAAGGCCTTAGG…
264757	Proteobacteria	Alphaproteobacteria	Alphaproteobacteria	Alphaproteobacteria	P06_C052	Porites	1	GAGTTTGATCCTGGCTCAGAACGAACGCTGGCGGCAGGCCTAACACATGCAAGTCGAACGTGAAGCAGGAGCTTGCTCCTGTGGAAAGTGGCAGACGGGTGAGTAACGCGTGGGAACCTACCTAGTGGTACGGGATAACTCAGGGAAACTTGAGCTAATACCGCATACGCCCCCCTTTAGAGATATTGGGGGGGAAAGATTTATCGCCATTAGATGGGCCCGCGTCGGATTAGCTTGTTGGTGGGGTAATGGCCTACCAAGGCGACGATCCGTAGCTGGTCTGAGAGGATGATCAGCCACACTGGGACTGAGACACGGCCCAGACTCCTACGGGAGGCAGCAGTGGGGAATATTGGACAATGGGGGAAACCCTGATCCAGCCATGCCGCGTGAGTGACG…
161167	Proteobacteria	Alphaproteobacteria	Alphaproteobacteria	Alphaproteobacteria	P06_C049	Platygyra	1	ACGAACGCTGTCGGCAGGCTTAACACATGCAAGTCGCAGGAGAAGGCAGGCTTCGGTTTGCCGGACACTGGCGGACGGGTGAGTAACGCGTGGGAACCTACCTCGGGGTGGGGGACAACCACTGGAAACGGTGGCTAATACCGCATACGCCCTTTGGGGGAAAACTCCGGTGCCCTGAGATGGCCCCGCGTCGGATTAGCTTGTTGGTGGGGTAACGGCCTACCAAGGCGACGATCCGTAGCTGGTCTGAGAGGATGATCAGCCACACTGGAACTGAGACACGGTCCAGACTCCTACGGGAGGCAGCAGTGGGGAATATTGGACAATGGGGGCAACCCTGATCCAGCCATGCCGCGTGTGTGAAGAAGGCCTTAGGGTTGTAAAACACTTTCAGCGGGG…
4375115	Proteobacteria	Alphaproteobacteria	Alphaproteobacteria	Alphaproteobacteria	P06_C052	Porites	1	AGAGTTTGATCCTGGCTCAGAACGAACGCTGGCGGCAGGCCTAACACATGCAAGTCGAACGCCGACGCACCTTCGGGTGTTTAGGAGTGGCAGACGGGTGAGTAACGCGTGGGAACCTACCTTTAGGTACGGAATAACGCAGGGAAACTTGTGCTAATACCGTATGATCCCTTCGGGGCAAAGATTTATCGCCTAAAGATGGGCCCGCGTTAGATTAGCTAGTTGGTGAGGTAATGGCTCACCAAGGCGACGATCTATAGCTGGTTTGAGAGGATGATCAGCCACACTGGAACTGAGACACGGTCCAGACTCCTACGGGAGGCAGCAGTGGGGAATCTTGCACAATGGGCGAAAGCCTGATGCAGCCATGCCGCGTGAGTGAAGAAGGCCTTAGGGTTG…
569516	Proteobacteria	Alphaproteobacteria	Alphaproteobacteria	Alphaproteobacteria	P06_C049	Platygyra	1	ACGAACGCTGGCGGCAGGCCTAACACATGCAAGTCGAACGAGAAGCCAGAGCTTGCTCTGGTGGAAAGTGGCAGACGGGTGAGTAACGCGTGGGAATTTACCCAGTGGTACGGAATAACCCAAGGAAACCTGGGCTAATACCGTATACGCCCTTCGGGGGAAAGATTTATCGCCATTGGATGAGCCCGCGTCGGATTAGCTTGTTGGTGGGGTAACGGCCCACCAAGGCGACGATCCGTAGCTGGTCTGAGAGGATGATCAGCCACACTGGGACTGAGACACGGCCCAGACTCCTACGGGAGGCAGCAGTGGGGAATATTGCACAATGGGCGCAAGCCTGATGCAGCCATGCCGCGTGAGTGAAGAAGGCCTTAGGGTTGTAAAACTCTTTCACCGGTG…
316772	Proteobacteria	Alphaproteobacteria	Alphaproteobacteria	Alphaproteobacteria	P01_C044	Millepora	1	CCTGGCTCAGAACGAACGCTGGCGGCAGGCCTAACACATGCAAGTCGAACGCTCTCTTCGGAGGGAGTGGCGCACGGGTGAGTAACGCGTGGGAACCTGCCCTGGGGTAGGGAATAACCGCTGGAAACGGCGGCTAATACCCTATACGCCCTTTGGGGGAAAGATTTATCGCCCTGGGATGGGCCCGCGTCGGATTAGGTAGTTGGTGTGGTAAGAGCGCACCAAGCCTGCGATCCGTAGCTGGTCTGAGAGGATGATCAGCCACACTGGGACTGAGACACGGCCCAGACTCCTACGGGAGGCAGCAGTGGGGAATATTGGACAATGGGGGCAACCCTGATCCAGCCATGCCGCGCGAGTGAAGAAGGCCTTAGGGTTGTAAAGCTCTTTCAGTCGTGA…
557722	Proteobacteria	Alphaproteobacteria	Alphaproteobacteria	Alphaproteobacteria	P06_C052	Porites	1	GAACCTGCCCAGGTGTGGGGAACAACCACTGGAAACGGTGGCTAATACCGCATACGCCCTTCGGGGGAAAGGCTTCGGCCGCTCCTGGATGGTCCCGCGTCAGATTAGGTTGTTGGTGGGGTAACGGCCTACCAAGCCTACGATCTGTAGCTGGTCTGAGAGGACGATCAGCCACACTGGGACTGAGACACGGCCCAGACTCCTACGGGAGGCAGCAGTGGGGAATTTTGCACAATGGGGGAAACCCTGATGCAGCAACGCCGCGTGAGTGATGAAGGCCCTAGGGTTGTAAAGCTCTTTCAGCAGGGAAGATGATGACGGTACCTGCAGAAGAAGCCCCGGCTAACTCCGTGCCAGCAGCCGCGGTAATACGGAGGGGGCTAGCGTTGTTCGGATTTA…
571476	Proteobacteria	Alphaproteobacteria	Alphaproteobacteria	Alphaproteobacteria	P06_C049	Platygyra	1	GAGCGAACGCTGGCGGCAGGCTTAACACATGCAAGTCGAACGAGAAGCCGGGCTTCGGCCCGGTGGACAGTGGCGCACGGGTGAGTAACGCGTGGGAACCTGCCCATGAGTGGGGAAAAACGGTTGGAAACGACCGCTAATTCCGCATACGCCCTACGGGGGAAAGGCTTCGGCCGCTCATGGATGGGCCCGCGTCCGATTAGCTTGTTGGTGAGGTAATGGCTCACCAAGGCGACGATCGGTAGCTGGTCTGAGAGGACGATCAGCCACATTGGGACTGAGACACGGCCCAGACTCCTACGGGAGGCAGCAGTGGGGAATATTGGACAATGGGCGAAAGCCTGATCCAGCCATGCCGCGTGAGTGATTTGAAGGCCCTAGGGTTGTAAAGCTCTTTCG…
590605	Proteobacteria	Alphaproteobacteria	Alphaproteobacteria	Alphaproteobacteria	P03_C051	Millepora	1	GAACGAACGCTGGCGGCAGGCCTAACACATGCAAGTCGAGCGCGCGCTTTCGGGTGCGAGCGGCGGACGGGTGAGTAACGCGTGGGAACCTGCCCTGGGGTACGGAATAACGCCTGGAAACGGGTGCTAATACCGTATACGTCCTATGGGAGAAAGATTTATCGCCCCTGGAGGGGCCCGCGTCGGATTAGCTGGTTGGTGGGGTAATGGCTTACCAAGGCGACGATCCGTAGCTGGTCTGAGAGGATGATCAGCCACACTGGGACTGAGACACGGCCCAGACTCCTACGGGAGGCAGCAGTGGGGAATATTGGACAATGGGGGCAACCCTGATCCAGCCATGCCGCGTGAGTGATGAAGGCCTTAGGGTTGTAAAGCTCTTTCAGCAGGGACGATAAT…
274466	Proteobacteria	Alphaproteobacteria	Alphaproteobacteria	Alphaproteobacteria	P03_C044	Pocillopora	1	AAGTGGCAGACGGGTGAGTAACGCGTGGGAACCTACCCAAGGGTACGGAACAACTGTAGGAAACATCTGCTAATACCGTATACGTCCTTCGGGAGAAAGATTTATCGCCCCTGGATGGGCCCGCGTCGGATTAGCTTGTTGGTGGGGTAAAGGCCTACCAAGGCGACGATCCGTAGCTGGTCTGAGAGGATGATCAGCCACACTGGGACTGAGACACGGCCCAGACTCCTACGGGAGGCAGCAGTGGGGAATTTTGCACAATGGGCGCAAGCCTGATGCAGCCATGCCGCGTGAGTGAAGAAGGCCCTAGGGTTGTAAAGCTCTTTCAGTGGTGAAGATAATGACGTTAACCACAGAAGAAGCCCCGGCTAACTCCGTGCCAGCAGCCGCGGTAATACG…
310534	Proteobacteria	Alphaproteobacteria	Alphaproteobacteria	Alphaproteobacteria	P03_C050	Diploastrea	1	GAACGAACGCTGGCGGCAGGCCTAACACATGCAAGTCGAACGTGAAGCTTCTTTCGGGGGGTGGAAAGTGGCGCACGGGTGAGTAACGCGTGGGAATCTACCCTGGTGTGGGGGATAACCGCTGGAAACGGCGGCTAATACCGCATACGCCCAGTTCTGGAGACAGGGTTGGGGAAAGCTTTATGCGCACTGGGATGAGCCCGCGTTAGATTAGGTAGTTGGTGGGGTAACGGCCTACCAAGCCTGCGATCTATAGCTGGTCTGAGAGGATGATCAGCCACACTGGGACTGAGACACGGCCCAGACTCCTACGGGAGGCAGCAGTGGGGAATATTGGACAATGGGGGCAACCCTGATCCAGCCATGCCGCGTGCGTGAAGAAGGCCTTAGGGTTGTAAA…
310534	Proteobacteria	Alphaproteobacteria	Alphaproteobacteria	Alphaproteobacteria	P06_C052	Porites	1	GAACGAACGCTGGCGGCAGGCCTAACACATGCAAGTCGAACGTGAAGCTTCTTTCGGGAAGTGGAAAGTGGCGCACGGGTGAGTAACGCGTGGGAATCTACCCTGGTGTGGGGGATAACCGCTGGAAACGGCGGCTAATACCGCATACGCCCAGTTCTGGAGACAGGGTTGGGGAAAGCTTTATGCGCACTGGGATGAGCCCGCGTTAGATTAGGTAGTTGGTGGGGTAACGGCCTACCAAGCCTGCGATCTATAGCTGGTCTGAGAGGATGATCAGCCACACTGGGACTGAGACACGGCCCAGACTCCTACGGGAGGCAGCAGTGGGGAATATTGGACAATGGGGGCAACCCTGATCCAGCCATGCCGCGTGCGTGAAGAAGGCCTTAGGGTTGTAAA…
1111071	Proteobacteria	Alphaproteobacteria	Alphaproteobacteria	Alphaproteobacteria	P06_C049	Platygyra	1	GAGTTTGATCATGGCCCAGAACGAACGCTGGCGGCAGGCCTAACACATGCAAGTCGCAGGGGAAGCGAGGCTTCGGTTTCGTGGAGACTGGCGCACGGGTGAGTAACGCGTGGGAATCTGCCCTGGAGTGGGGAATAACCGCTGGAAACGGCGGCTAATACCGCATACGTCCCAAGGGAGAAAGTCGAAAGGCGCTCTGGGAGGAGCCCGCGTCCGATTAGCTTGTTGGTGGGGTAACGGCCCACCAAGGCACCGATCGGTAGCTGGTCTGAGAGGATGATCAGCCACACTGGGACTGAGACACGGCCCAGACTCCTACGGGAGGCAGCAGTGGGGAATATTGGACAATGGGCGCAAGCCTGATCCAGCCATGCCGCGTGAGTGAAGAAGGCCTTAGGG…
4391531	Proteobacteria	Alphaproteobacteria	Alphaproteobacteria	Alphaproteobacteria	P06_C052	Porites	1	AGAGTTTGATCCTGGCTCAGAACGAACGCTGGCGGCAGGCCTAACACATGCAAGTCGAACGCCGACGCACCTTCGGGTGTTTAGGAGTGGCAGACGGGTGAGTAACGCGTGGGAACCTACCTTTAGGTACGGAATAACGCAGGGAAACTTGTGCTAATACCGTATGATCCCTTCGGGGCAAAGATTTATCGCCTAAAGATGGGCCCGCGTTAGATTAGCTAGTTGGTGAGGTAATGGCTCACCAAGGCGACGATCTATAGCTGGTTTGAGAGGATGATCAGCCACACTGGAACTGAGACACGGTCCAGACTCCTACGGGAGGCAGCAGTGGGGAATCTTGCACAATGGGCGAAAGCCTGATGCAGCCATGCCGCGTGAGTGAAGAAGGCCTTAGGGTTG…
4475290	Proteobacteria	Alphaproteobacteria	Alphaproteobacteria	Alphaproteobacteria	P03_C044	Pocillopora	1	AGAGTTTGATCCTGGCTCAGAACGAACGCTGGCGGCAGGCTTAACACATGCAAGTCGAACGAGAACCCAGGGCTTGCCCTGGGGGAAAGTGGCAGACGGGTGAGTAACGCGTGGGAATCTACCCAGAGATACGGAATAACAATGGGAAACTGTAGCTAATACCGTATACGCCCTGCGGGGGAAAGATTTATCGTCATTGGATGAGCCCGCGCCGGATTAGCTAGTTGGTGGGGTAAAAGCCTACCAAGGCTACGATCCGTAGCTGGTCTGAGAGGATGATCAGCCACACTGGGACTGAGACACGGCCCAGACTCCTACGGGAGGCAGCAGTGGGGAATTTTGCACAATGGGCGCAAGCCTGATGCAGCCATGCCGCGTGAGTGAAGAAGGCCTTAGGGT…
562799	Proteobacteria	Alphaproteobacteria	Alphaproteobacteria	Alphaproteobacteria	P06_C052	Porites	1	ACGAACGCTGGCGGCAGGCCTAACACATGCAAGTCGCAGGGGAAGCTGGACTTCGGTTCAGTGGAGACTGGCGCACGGGTGAGTAACGCGTGGGCACCTGCCCTGGGGTGGGGGATAACCGCTGGAAACGGCGGCTAATACCGCATACGCCTTTAGAGGGAAAGCTGAGGCGCCCTGGGATGGGCCCGCGTTGGATTAGCTTGTTGGTGGGGTAAAGGCCTACCAAGGCATCGATCCATAGCTGGTCTGAGAGGATGATCAGCCACACTGGGACTGAGACACGGCCCAGACTCCTACGGGAGGCAGCAGTGGGGAATATTGGACAATGGGCGCAAGCCTGATCCAGCCATGCCGCGTGAGTGAAGAAGGCCTTAGGGTTGTAAAGCTCTTTCGCCCGCG…
4065602	Proteobacteria	Alphaproteobacteria	Alphaproteobacteria	Alphaproteobacteria	P03_C044	Pocillopora	1	AGAGTTTGATCCTGGCTCAGTAGGAACGAACGCTGGCGGCAGGCCTAACACATGCAAGTCGAACGAGAACCCCCTCTTCGGAGGGGGGGACAGTGGCAGACGGGTGAGTAACACGTGGGAATCTGCCCAGAGATACGGAAAAACTTCGGGAAACCGGTGCTAATGCCGTATACGCCCTTCGGGGGAAAGATTTATCGTCTTCGGATGAGCCCGCGCCGGATTAGCTTGTTGGTGGGGTAAAAGCCTACCAAGGCCACGATCCGTAGCTGGTCTGAGAGGATGATCAGCCACACTGGGACTGAGACACGGCCCAGACTCCTACGGGAGGCAGCAGTGGGGAATTTTGCACAATGGGCGCAAGCCTGATGCAGCCATGCCGCGTGAGTGAAGAAGGCCCTA…
4331690	Proteobacteria	Gammaproteobacteria	Alteromonadales	Alteromonadaceae	P06_C052	Porites	1	AGAGTTTGATCCTGGCTCAGATTGAACGCTGGCGGCAGGCCTAACACATGCAAGTCGAGCGAGAAAGCCTTCGGGTGAGTATAGCGGCGGACGGGTGAGTAATGCGTGGGAATCTGCCTGGTAGTGGGGGACAACAGTTGGAAACGACTGCTAATACCGCATACGCCCTACGGGGGAAAGCGGGGGATCTTCGGACCTCGTGCTATCAGATGAGCCCACGTCAGATTAGCTAGTTGGTGGGGTAAAGGCCTACCAAGGCGACGATCTGTAGCTGGTCTGAGAGGATGATCAGCCACACTGGGACTGAGACACGGCCCAGACTCCTACGGGAGGCAGCAGTGGGGAATATTGCACAATGGGGGGAACCCTGATGCAGCCATGCCGCGTGTGTGAAGAAGG…
4481782	Proteobacteria	Gammaproteobacteria	Alteromonadales	Alteromonadaceae	P03_C051	Millepora	1	GAGTTTGATCCTGGCTCAGATTGAACGCTGGCGGCAGGCCTAACACATGCAAGTCGAGCGGAAACGAAGGTAGCTTGCTATCTGGCGTCGAGCGGCGGACGGGTGAGTAACGCGTGGGAATCTGCCTAGTAGTGGGGGACAACCGTTGGAAACGACTGCTAATACCGCATACGCCCTACGGGGGAAAGGAGGGGATCTTCGGACCTCTCGCTATTAGATGAGCCTGGGTGAGATTAGCTTGTTGGTGGGGTAACGGCCCACCAAGGCGACGATCTCTAGCTGGTCTGAGAGGATGATCAGTCACACTGGAACTGAGACACGGTCCAGACTCCTACGGGAGGCAGCAGTGGGGAATATTGCACAATGGGCGAAAGCCTGATGCAGCCATGCCGCGTGTGT…
228305	Proteobacteria	Gammaproteobacteria	Alteromonadales	Alteromonadaceae	P03_C049	Millepora	1	CTCAGATTGAACGCTGGCGGCAGGCCTAACACATGCAAGTCGTGCGAGAAAGTACTTCGGTACGAGTAGAGCGGCGGACGGGTGAGTAATGCTTGGGAATCTGCCCAGTAGTGGGGGATAACGTGTGGAAACGCACGCTAATACCGCGTACGTCCTACGGGAGAAAGCAGGGGATCTTCGGACCTTGCGCTATTGGATGAGCCCAAGTCAGATTAGCTAGTTGGTGAGGTAAAGGCTCACCAAGGCAACGATCTGTAGCTGGTCTGAGAGGATGATCAACCACACTGGGACTGAGACACGGCCCAGACTCCTACGGGAGGCAGCAGTGGGGAATATTGCACAATGGGCGCAAGCCTGATGCAGCCATGCCGCGTGTGTGAAGAAGGCTCTAGGGTTGTA…
270409	Proteobacteria	Gammaproteobacteria	Alteromonadales	Alteromonadaceae	P03_C049	Millepora	1	GACGGGTGAGTAATGCTTGGGAATCTACCTAGTAGTGGGGGATAACGTGTGGAAACGCACGCTAATACCGCATACGTCCTACGGGAGAAAGCAGGGGATCTTCGGACCTTGCGCTATTAGATGAGCCCAAGTCGGATTAGCTAGTTGGTGGGGTAATGGCTCACCAAGGCTACGATCCGTAGCTGGTCTGAGAGGATGATCAGCCACACTGGGACTGAGACACGGCCCAGACTCCTACGGGAGGCAGCAGTGGGGAATATTGCACAATGGGCGAAAGCCTGATGCAGCCATGCCGCGTGTGTGAAGAAGGCTCTAGGGTTGTAAAGCACTTTCAGTAGGGAGGAACAGCTTAAGACTAATACTCTTGAGCCTTGACGTTACCTACAGAAGAAGCACCGG…
27115	Proteobacteria	Gammaproteobacteria	Alteromonadales	Alteromonadaceae	P03_C051	Millepora	1	AGAGTTTGATCCTGGCTCAGATTGAACGCTGGCGGCAGGCCTAACACATGCAAGTCGAACGCGAAAGTGCCTTCGGTCGCGAGTAGAGTGGCGGACGGGTGAGTAACGCGTGGGAATCTACCCAGTAGTGGGGGACAACTCGCGGAAACTGGCGCTAATACCGCATACGCCCTACGGGGGAAAGGGGGGGATCTTCGGACCTCGTGCTAGTGGATGAGCCCGCGTCAGATTAGCTAGTTGGTGGGGTAAAGGCCTACCAAGGCGACGATCTGTAGCTGGTCTGAGAGGATGATCAGCCACACTGGAACTGAGACACGGTCCAGACTCCTACGGGAGGCAGCAGTGGGGAATATTGCACAATGGGGGAAACCCTGATGCAGCCATGCCGCGTGTGTGAAG…
4479885	Proteobacteria	Gammaproteobacteria	Alteromonadales	Alteromonadaceae	P06_C052	Porites	1	AGAGTTTGATCCTGGCTCAGATTGAACGCTGGCGGCAGGCCTAACACATGCAAGTCGAGCGAGAAAGCCTTCGGGTGAGTATAGCGGCGGACGGGTGAGTAATGCGTGGGAATCTGCCTGGTAGTGGGGGACAACAGTTGGAAACGACTGCTAATACCGCATACGCCCTACGGGGGAAAGCGGGGGATCTTCGGACCTCGTGCTATCAGATGAGCCCACGTCAGATTAGCTAGTTGGTGGGGTAAAGGCCTACCAAGGCGACGATCTGTAGCTGGTCTGAGAGGATGATCAGCCACACTGGGACTGAGACACGGCCCAGACTCCTACGGGAGGCAGCAGTGGGGAATATTGCACAATGGGGGAAACCCTGATGCAGCCATGCCGCGTGTGTGAAGAAGG…
2170783	Proteobacteria	Gammaproteobacteria	Alteromonadales	Alteromonadaceae	P03_C051	Millepora	1	GAGTTTGATCCTGGCTCAGATTGAACGCTGGCGGCAGGCCTAACACATGCAAGTCGAGCGGTAACGATCCTAGCTTGCTAGGAGGCGACGAGCGGCGGACGGGTGAGTAACGCGTGGGAATCTACCTAGTAGTGGGGGACAACTTGTGGAAACGCAGGCTAATACCGCATACGCCCTACGGGGGAAAGAGGGGGATCTTCGGACCTCTTGCTATTGGATGAGCCTGCGTAAGATTAGCTAGTTGGTGGGGTAATGGCCTACCAAGGCGACGATCTTTAGCTGGTCTGAGAGGATGATCAGCCACACTGGAACTGAGACACGGTCCAGACTCCTACGGGAGGCAGCAGTGGGGAATATTGCACAATGGGGGAAACCCTGATGCAGCCATGCCGCGTGTGT…
198202	Proteobacteria	Gammaproteobacteria	Alteromonadales	Alteromonadaceae	P06_C052	Porites	1	GCAGGCCTAACACATGCAAGTCGAGCGTGATAAAGCCTTCGGGTGAGTAGAGCGGCGGACGGGTGAGTAACGCGTGGGAATCTACCTAGTAGTGGGGGACAACCGTTGGAAACGACGGCTAATACCGCATACGTCCTATGGGAGAAAGCGGGGGATCTTCGGACCTCGTGCTATTAGATGAGCCCGCGTAAGATTAGCTAGTTGGTGGGGTAAAGGCCTACCAAGGCGACGATCTTTAGCTGGTCTGAGAGGATGATCAGCCACACTGGGACTGAGACACGGCCCAAACTCCTACGGGAGGCAGCAGTGGGGAATATTGCACAATGGGGGAAACCCTGATGCAGCCATGCCGCGTGTGTGAAGAAGGCTCTAGGGTTGTAAAGCACTTTCAGTTGTGAG…
4348495	Proteobacteria	Gammaproteobacteria	Alteromonadales	Alteromonadaceae	P06_C052	Porites	1	TGAACGCTGGCGGCAGGCCTAACACATGCAAGTCGAGCGAGAAAGCCTTCGGGTGAGTATAGCGGCGGACGGGTGAGTAATGCATGGGAATCTGCCCAGTAGTGGGGGACAACAGTTGGAAACGACTGCTAATACCGCATACGCCCTACGGGGGAAAGTGGGGGACCTTCGGGCCTCACGCTACTGGATGAGCCCATGTCAGATTAGCTAGTTGGTGGGGTAATGGCCTACCAAGGCGACGATCTGTAGCTGGTCTGAGAGGATGATCAGCCACACTGGGACTGAGACACGGCCCAGACTCCTACGGGAGGCAGCAGTGGGGAATATTGCACAATGGGCGCAAGCCTGATGCAGCCATGCCGCGTGTGTGAAGAAGGCCTTCGGGTTGTAAAGCACTTT…
1060787	Proteobacteria	Gammaproteobacteria	Alteromonadales	Alteromonadaceae	P03_C051	Millepora	1	ATTGAACGCTGGCGGCAGGCCTAACACATGCAAGTCGAACGCGAACGTTCTTCGGTAATTATTAGAGTGGCGGACGGGTGAGTAACGCGTGGGAATCTACCCAGTAGTGGGGGACAACGTGTGGAAACGCAGGCTAATACCGCATACGCCCTACGGGGGAAAGCAGGGGATCTTCGGACCTTGTGCTAGTGGATGAGCCCGCGTGAGATTAGCTGGTTGGTGGGGTAAAGGCCTACCAAGGCGACGATCTGTAGCTGGTCTGAGAGGATGATCAGCCACACTGGAACTGAGACACGGTCCAGACTCCTACGGGAGGCAGCAGTGGGGAATATTGCACAATGGGGGAAACCCTGATGCAGCCATGCCGCGTGTGTGAAGAAGGCTTTAGGGTTGTAAAGC…
657548	Proteobacteria	Gammaproteobacteria	Alteromonadales	Alteromonadaceae	P01_C043	Millepora	1	GGGAGAAAGCAGGGGCTCTTCGGACCTTGCGCTATTGGATGAGCCCAAGTCAGATTAGCTAGTTGGTGGGGTAATGGCTCACCAAGGCGACGATCTGTAGCTGGTCTGAGAGGATGATCAGCCACACTGGGACTGAGACACGGCCCAGACTCCTACGGGAGGCAGCAGTGGGGAATATTGCACAATGGGCGAAAGCCTGATGCAGCCATGCCGCGTGTGTGAAGAAGGCTCTAGGGTTGTAAAGCACTTTCAGTGGGGAGGAAAAGCTCAAAATTAATACTTTTGAGCCTTGACGTTACCTGCAGAAGAAGCACCGGCAAACTCCGTGCCAGCAGCCGCGGTAATACGGAGGGTGCGAGCGTTAATCGGAATTACTGGGCGTAAAGCGCGCGTAGGTGG…
4361795	Proteobacteria	Gammaproteobacteria	Alteromonadales	Alteromonadaceae	P06_C052	Porites	1	AGTCGAGCGCGAACGGTCTTCGGACTCATTAGAGCGGCGGACGGGTGAGTAATGCTTGGGAATCTACCTAGTAGTGGGGGACAACAGTTGGAAACGACTGCTAATACCGCATACGCCCTACGGGGGAAAGGGGGGGATCTTCGGACCTCTCGCTATCAGATGAGCCCAAGTCGGATTAGCTAGTTGGTAAGGTAATGGCTTACCAAGGCGACGATCCGTAGCTGGTTTGAGAGGATGATCAGCCACACTGGGACTGAGACACGGCCCAGACTCCTACGGGAGGCAGCAGTGGGGAATATTGCACAATGGGCGAAAGCCTGATGCAGCCATGCCGCGTGTGTGAAGAAGGCCCTAGGGTTGTAAAGCACTTTAAGCTGTGAGGAAGGTTATATGTTTAAT…
251646	Proteobacteria	Gammaproteobacteria	Alteromonadales	Alteromonadales	P01_C043	Millepora	1	TGCGTAAGATTAGCTAGTTGGTGGGGTAAAAGCCTACCAAGGCGACGATCTTTAGCTGGTCTGAGAGGATGATCAGCCACACTGGGACTGAGACACGGCCCAGACTCCTACGGGAGGCAGCAGTGGGGAATATTGCGCAATGGGCGAAAGCCTGACGCAGCCATGCCGCGTGTATGAAGAAGGCCTTAGGGTTGTAAAGCACTTTCAGTGGGGAAGAAAAGTTAGTGGTTAATAGCCACTAGCCGTGACGTTACCCACAGAAGAAGCACCGGCTAATTCAGTGCCAGCAGCCGCGGTAATACTGAAGGTGCAAGCGTTAATCGGAATTACTGGGCGTAAAGCGCGCGTAGGCGGCTTTGTCAGTTGGGTGTTAAAGCCCCGGGCTTAACCTGGGAACTG…
351395	Proteobacteria	Gammaproteobacteria	Alteromonadales	Alteromonadales	P01_C043	Millepora	1	TGAACGCTGGCGGCAGGCCTAACACATGCAAGTCGAGCGCGAAAGTTCTTCGAAACGAGTAGAGCGGCGGACGGGTGAGTAACGCGTAGGAATCTACCTAGTAGTGGGGGACAACCTGGTGAAAACCAGGCTAATACCGCATACGCCCTACGGGGGAAAGCGGGGGACCTTCGGGCCTCGTGCCATTAGATGAGCCTGCGTAAGATTAGCTAGTTGGTGGGGTAAAAGCCTACCAAGGCGACGATCTTTAGCTGGTCTGAGAGGATGATCAGCCACACTGGGACTGAGACACGGCCCAGACTCCTACGGGAGGCAGCAGTGGGGAATATTGCACAATGGGCGCAAGCCTGATGCAGCCATGCCGTGTGTGTGAAGAGGGCTCTAGGGTTGTAAAGCGCT…
2036705	Proteobacteria	Gammaproteobacteria	Alteromonadales	Alteromonadales	P01_C052	Acropora	1	AGAGTTTGATCCTGGCTCAGATTGAACGCTGGCGGCAGGCCTAACACATGCAAGTCGAGCGCGAAAGCTTTTCGGGCTGAGTAGAGCGGCGGACGGGTGAGTAACGCGTAGGAATCTACCTAGTAGTGGGGGACAACCTGTGGAAACGCAGGCTAATACCGCATACGCCCTAAGGGGGAAAGCGGGGGATCTTCGGACCTCGTGCTATTAGATGAGCCTGCGTAAGATTAGCTAGTTGGTGGGGTAAAGGCTTACCAAGGCGACGATCTTTAGCTGGTCTGAGAGGATGATCAGCCACACTGGAACTGAGACACGGTCCAGACTCCTACGGGAGGCAGCAGTGGGGAATATTGCACAATGGGGGAAACCCTGATGCAGCCATGCCGCGTGTGTGAAGAA…
267719	Proteobacteria	Gammaproteobacteria	Alteromonadales	Alteromonadales	P03_C052	Millepora	1	AGTTTGATCCTGGCTCAGATTGAACGCTGGCGGCAGGCCTAACACATGCAAGTCGAGCGCGAAAGATCTTCGGATCGAGTAGAGCGGCGGACGGGTGAGTAACGCGTAGGAATCTACCAAGTAGTGGGGGACAACATGTGGAAACGCATGCTAATACCGCATACGCCCTAAGGGGGAAAGCGGGGGATCTTCGGACCTCGTGCTATTTGATGAGCCTGCGTAAGATTAGCTAGTTGGTGAGGTAATGGCTCACCAAGGCGACGATCTTTAGCTGGTCTGAGAGGATGATCAGCCACACTGGAACTGAGACACGGTCCAGACTCCTACGGGAGGCAGCAGTGGGGAATATTGCACAATGGGGGAAACCCTGATGCAGCCATGCCGCGTGTGTGAAGAAGG…
1089376	Proteobacteria	Gammaproteobacteria	Alteromonadales	Alteromonadales	P06_C052	Porites	1	GAGTTTGATCCTGGCTCAGATTGAACGCTGGCGGCAGGCCTAACACATGCAAGTCGAGCGAGAAAGCCCTTCGGGGTGAGTAGAGCGGCGGACGGGTGAGTAACGCGTAGGAATCTACCCAGTAGCGGGGGACAACATGTGGAAACGCATGCTAATACCGCATACGCCCTTCGGGGGAAAGCGGGGGACCTTCGGGCCTCGCGCTATTGGATGAGCCTGCGTAGGATTAGCTAGTTGGTGGGGTAAAGGCTCACCAAGGCGACGATCCTTAGCTGGTCTGAGAGGATGATCAGCCACACTGGGACTGAGACACGGCCCAGACTCCTACGGGAGGCAGCAGTGGGGAATATTGCGCAATGGGGGAAACCCTGACGCAGCCATGCCGCGTGTGTGAAGAAG…
153506	Proteobacteria	Gammaproteobacteria	Alteromonadales	Alteromonadales	P03_C052	Millepora	1	GAGTTTGATCCTGGCTCAGATTGAACGCTGGCGGCAGGCCTAACACATGCAAGTCGAGCGCGAAAGGTCTTCGGACTGAGTAGAGCGGCGGACGGGTGAGTAACGCGTAGGAATCTACCTAGTAGTGGGGGACAACCTGTGGAAACGCAGGCTAATACCGCATACGCCCTATGGGGGAAAGCGGGGGATCTTCGGACCTCGTGCTATTAGATGAGCCTGCGTAAGATTAGCTTGTTGGTGAGGTAAAGACTCACCAAGGCGACGATCTTTAGCTGGTCTGAGAGGATGATCAGTCACACTGGAACTGAGACACGGTCCAGACTCCTACGGGAGGCAGCAGTGGGGAATATTGCACAATGGGGGAAACCCTGATGCAGCCATGCCGCGTGTGTGAAGAAG…
2036705	Proteobacteria	Gammaproteobacteria	Alteromonadales	Alteromonadales	P01_C043	Millepora	1	AGAGTTTGATCCTGGCTCAGATTGAACGCTGGCGGCAGGCCTAACACATGCAAGTCGAGCGCGAAAGGTTTTCGGGCTGAGTAGAGCGGCGGACGGGTGAGTAACGCGTAGGAATCTACCTGGTAGTGGGGGACAACCTGTGGAAACGCAGGCTAATACCGCATACGCCCTAAGGGGGAAAGCGGGGGATCTTCGGACCTCGTGCTATTAGATGAGCCTGCGTAAGATTAGCTAGTTGGTGGGGTAAAGGCTCACCAAGGCGACGATCTTTAGCTGGTCTGAGAGGATGATCAGCCACACTGGGACTGAGACACGGCCCAGACTCCTACGGGAGGCAGCAGTGGGGAATATTGCACAATGGGGGAAACCCTGATGCAGCCATGCCGCGTGTGTGAAGAA…
810301	Proteobacteria	Gammaproteobacteria	Alteromonadales	Alteromonadales	P01_C043	Millepora	1	AGTTTGATCCTGGCTCAGAACGAACGCTGGCGGCAGGCTTAACACATGCAAGTCGAACGTGAAAGCTCTTCGGAGTGAGTAGAGTGGCGGACGGGTGAGTAACGCGTAGGAATCTACCTGGTAGTGGGGGACAACCTGGTGAAAACCAGGCTAATACCGCATACGCCCCATGGGGGAAAGTGTGGGATCTTCGGACCACACGCTATCAGATGAGCCTGCGTAAGATTAGCTAGTTGGTGGGGTAAAGGCCTACCAAGGCGACGATCTTTAGCTGGTCTGAGAGGATGATCAGCCACACTGGGACTGAGACACGGCCCAGACTCCTACGGGAGGCAGCAGTGGGGAATATTGCGCAATGGGGGAAACCCTGACGCAGCCATGCCGCGTGTGTGAAGAAGG…
271872	Proteobacteria	Gammaproteobacteria	Alteromonadales	Alteromonadales	P01_C043	Millepora	1	GAGTTTGATCCTGGCTCAGATTGAACGCTGGCGGCAGGCCTAACACATGCAAGTTGAGCGAGAAAGCACTTCGGTGCGAGTACAGCGGCGGACGGGTGAGTAACGCGTAGGAATCTACCAAGTAGTGGGGGACAACATGTGGAAACGCATGCTAATACCGCATACGCCCTAAGGGGGAAAGCGGGGGATCTTCGGACCTCGTGCTATTTGATGAGCCTGCGTAAGATTAGCTAGTTGGTGAGGTAATGGCTCACCAAGGCGACGATCTTTAGCTGGTCTGAGAGGATGATCAGCCACACTGGAACTGAGACACGGTCCAGACTCCTACGGGAGGCAGCAGTGGGGAATATTGCACAATGGAGGAAACTCTGATGCAGCCATGCCGCGTGTGTGAAGAAG…
265949	Proteobacteria	Gammaproteobacteria	Alteromonadales	Alteromonadales	P03_C049	Millepora	1	AGTTTGATCCTGGCTCAGATTGAACGCTGGCGGCAGGCCTAACACATGCAAGTCGAGCGAGAAAGCACTTCGGTGCGAGTACAGCGGCGGACGGGTGAGTAACGCGTAGGGATCTACCAAGTAGTGGGGGACAACATGTGGAAACGCATGCTAATACCGCATACGCCCTAAGGGGGAAAGCGGGGGATCTTCGGACCTCGTGCTATTTGATGAGCCTGCGTAAGATTAGCTAGTTGGTGAGGTAATGGCTCACCAAGGCGACGATCTTTAGCTGGTCTGAGAGGATGATCAGCCACACTGGAACTGAGACACGGTCCAGACTCCTACGGGAGGCAGCAGTGGGGAATATTGCACAATGGGGGAAACCCTGATGCAGCCATGCCGCGTGTGTGAAGAAGG…
262808	Proteobacteria	Gammaproteobacteria	Alteromonadales	Alteromonadales	P01_C043	Millepora	1	AGTTTGATCCTGGCTCAGATTGAACGCTGGCGGCAGGCCTAACACATGCAAGTCGAGCGCGAAAGATCTTCGGATCGAGTAGAGCGGCGGACGGGTGAGTAACGCGTAGGAATCTACCAAGTAGTGGGGGACAACATGTGGAAACGCATGCTAATACCGCATACGCCCTAAGGGGGAAAGCGGGGGATCTTCGGACCTTGTGCTATTTGATGAGCCTGCGTAAGATTAGCTAGTTGGTGAGGTAATGGCTCACCAAGGCGACGATCTTTAGCTGGTCTGAGAGGATGATCAGCCACACTGGAACTGAGACACGGTCCAGACTCCTACGGGAGGCAGCAGTGGGGAATATTGCACAATGGGGGAAACCCTGATGCAGCCATGCCGCGTGTGTGAAGAAGG…
262818	Proteobacteria	Gammaproteobacteria	Alteromonadales	Alteromonadales	P03_C049	Millepora	1	AGTTTGATCCTGGCTCAGATTGAACGCTGGCGGCAGGCCTAACACATGCAAGTCGAGCGCGAAAGATCTTCGGATCGAGTAGAGCGGCGGACGGGTGAGTAACGCGTAGGAATCTACCAAGTAGTGGGGGACAACATGTGGAAACGCATGCTAATACCGCATACGCCCTAAGGGGGAAAGCGGGGGATCTTCGGACCTTGTGCTATTTGATGAGCCTGCGTAAGATTAGCTAGTTGGTGAGGTAATGGCTCACCAAGGCGACGATCTTTAGCTGGTCTGAGAGGATGATCAGCCACACTGGAACTGAGACACGGTCCAGACTCCTACGGGAGGCAGCAGTGGGGAATATTGCACAATGGGGGAAACCCTGATGCAGCCATGCCGCGTGTGTGAAGAAGG…
4456103	Proteobacteria	Gammaproteobacteria	Alteromonadales	Alteromonadales	P03_C049	Millepora	1	AGAGTTTGATCCTGGCTCAGATTGAACGCTGGCGGCAGGCCTAACACATGCAAGTCGAGCGCGAAAGGTCTTCGGACTGAGTAGAGCGGCGGACGGGTGAGTAACGCGTAGGAATCTACCTAGTAGTGGGGGACAACCTGTGGAAACGCAGGCTAATACCGCATACGCCCTACGGGGGAAAGCGGGGGATCTTCGGACCTCGTGCTATTAGATGAGCCTGCGTAAGATTAGCTAGTTGGTGAGGTAATGGCCCACCAAGGCGACGATCTTTAGCTGGTCTGAGAGGATGATCAGCCACACTGGGACTGAGACACGGCCCAGACTCCTACGGGAGGCAGCAGTGGGGAATATTGCACAATGGGCGCAAGCCTGATGCAGCCATGCCGCGTGTGTGAAGAA…
4456103	Proteobacteria	Gammaproteobacteria	Alteromonadales	Alteromonadales	P01_C043	Millepora	1	AGAGTTTGATCCTGGCTCAGATTGAACGCTGGCGGCAGGCCTAACACATGCAAGTCGAGCGCGAAAGGTCTTCGGGCTGAGTAGAGCGGCGGACGGGTGAGTAACGCGTAGGAATCTACCTGGTAGTGGGGGACAACCTGTGGAAACGCAGGCTAATACCGCATACGCCCTACGGGGGAAAGCGGGGGATCTTCGGACCTCGTGCTATTAGATGAGCCTGCGTAAGATTAGCTAGTTGGTGAGGTAATGGCCCACCAAGGCGACGATCTTTAGCTGGTCTGAGAGGATGATCAGCCACACTGGGACTGAGACACGGCCCAGACTCCTACGGGAGGCAGCAGTGGGGAATATTGCACAATGGGCGCAAGCCTGATGCAGCCATGCCGCGTGTGTGAAGAA…
585188	Proteobacteria	Gammaproteobacteria	Alteromonadales	Alteromonadales	P03_C052	Millepora	1	GATTGAACGCTGGCGGCAGGCCTAACACATGCAAGTCGAGCGCGAAAGCCTTTCGGGCTGAGTAGAGCGGCGGACGGGTGAGTAACGCGTAGGAATCTACCTAGTAGTGGGGGACAACCTGTGGAAACGCAGGCTAATACCGCATACGCCCTACGGGGGAAAGCGGGGGATCTTCGGACCTCGTGCTATTAGATGAGCCTGCGTAAGATTAGCTAGTTGGTGAGGTAAAGGCCTACCAAGGCGACGATCTTTAGCTGGTCTGAGAGGATGATCAGCCACACTGGGACTGAGACACGGTCCAGACTCCTACGGGAGGCAGCAGTGGGGAATATTGCACAATGGGCGCAAGCCTGATGCAGCCATGCCGCGTGTGTGAAGAAGGCTCTAGGGTTGTAAAGC…
151941	Proteobacteria	Gammaproteobacteria	Alteromonadales	Alteromonadales	P03_C052	Millepora	1	GAGTTTGATCTCTGGCTCAGATTGAACGCTGGCGGCAGGCCTAACACATGCAAGTCGAGCGCGAAAGGTCTTCGGACTGAGTAGAGCGGCGGACGGGTGAGTAACGCGTAGGAATCTACCTAGTAGTGGGGGACAACCTGTGGAAACGCAGGCTAATACCGCATACGCCCTATGGGGGAAAGCGGGGGATCTTCGGACCTCGTGCTATTAGATGAGCCTGCGTAAGATTAGCTTGTTGGTGAGGTAAAGGCTCACCAAGGCGACGATCTTTAGCTGGTCTGAGAGGATGATCAGTCACACTGGGACTGAGACACGGTCCAGACTCCTACGGGAGGCAGCAGTGGGGAATATTGCACAATGGGGGAAACCCTGATGCAGCCATGCCGCGTGTGTGAAGAA…
271914	Proteobacteria	Gammaproteobacteria	Alteromonadales	Alteromonadales	P03_C052	Millepora	1	AGTTTGATCCTGGCTCAGATTGAACGCTTGCGGCAGGCCTAACACATGCAAGTCGAGCGAGAAAGCACTTCGGTGCGAGTACAGCGGCGGACGGGTGAGTAACGCGTAGGAATCTACCAAGTAGTGGGGGACAACATGTGGAAACGCATGCTAATACCGCATACGCCCTAAGGGGGAAAGCGGGGGATCTTCGGACCTCGTGCTATTTGATGAGCCTGCGTAAGATTAGCTAGTTGGTGAGGTAATGGCTCACCAAGGCGACGATCTTTAGCTGGTCTGAGAGGATGATCAGCCACACTGGAACTGAGACACGGTCCAGACTCCTACGGGAGGCAGCAGTGGGGAATATTGCACAATGGAGGAAACTCTGATGCAGCCATGCCGCGTGTGTGAAGAAGG…
268988	Proteobacteria	Gammaproteobacteria	Alteromonadales	Alteromonadales	P01_C043	Millepora	1	AGTTTGCTCCTGGCTCAGATTGAACGCTGGCGGCAGGCCTAACACATGCAAGTCGAGCGAGAAAGCACTTCGGTGCGAGTACAGCGGCGGACGGGTGAGTAACGCGTAGGAATCTACCAAGTAGTGGGGGACAACATGTGGAAACGCATGCTAATACCGCATACGCCCTAAGGGGGAAAGCGGGGGATCTTCGGACCTCGTGCTATTTGATGAGCCTGCGTAAGATTAGCTAGTTGGTGAGGTAATGGCTCACCAAGGCGACGATCTTTAGCTGGTCTGAGAGGATGATCAGCCACACTGGAACTGAGACACGGTCCAGACTCCTACGGGAGGCAGCAGTGGGGAATATTGCACAATGGAGGAAACTCTGATGCAGCCATGCCGCGTGTGTGAAGAAGG…
4340775	Proteobacteria	Gammaproteobacteria	Alteromonadales	Alteromonadales	P01_C043	Millepora	1	AGTTTGATCATGGCTCAGAATGAACGCTGGCGGTAGGCTTAACACATGCAAGTCGAACGCGAACGCTCTTCGGAGTGAGTAGAGTGGCGGACGGGTGAGTAACGCGTAGGAATCTACCTAGTAGTGGGGAACAACATGTGGAAACGCATGCTAATACCGCATACGCCCTATGGGGGAAAGTGTGGGATTTTCGGACCACACGCGATTAGATGAGCCTGCGTAAGATTAGCTTGTTGGTGAGGTAAAGGCTCACCAAGGCGACGATCTTTAGCTGGTCTGAGAGGATGATCAGCCACACTGGGACTGAGACACGGCCCAGACTCCTACGGGAGGCAGCAGTGGGGAATATTGCGCAATGGGGGAAACCCTGACGCAGCCATGCCGCGTGAGTGAAGAAGG…
2036705	Proteobacteria	Gammaproteobacteria	Alteromonadales	Alteromonadales	P03_C052	Millepora	1	AGAGTTTGATCCTGGCTCAGATTGAACGCTGGCGGCAGGCCTAACACATGCAAGTCGAGCGCGAAAGGTTTTCGGACTGAGTAAAGCGGCGGACGGGTGAGTAACGCGTAGGAATCTACCTAGTAGTGGGGGACAACCTGTGGAAACGCAGGCTAATACCGCATACGCCCTAAGGGGGAAAGCGGGGGATCTTCGGACCTCGTGCTATTAGATGAGCCTGCGTAAGATTAGCTAGTTGGTGGGGTAATGGCTCACCAAGGCGACGATCTTTAGCTGGTCTGAGAGGATGATCAGCCACACTGGGACTGAGACACGGCCCAGACTCCTACGGGAGGCAGCAGTGGGGAATATTGCACAATGGGGGAAACCCTGATGCAGCCATGCCGCGTGTGTGAAGAA…
2036705	Proteobacteria	Gammaproteobacteria	Alteromonadales	Alteromonadales	P03_C049	Millepora	1	TAGAGTTTGATCCTGGCTCAGATTGAACGCTGGCGGCAGGCCTAACACATGCAAGTCGAGCGCGAAAGGTTTTCGGACTGAGTAAAGCGGCGGACGGGTGAGTAACGCGTAGGAATCTACCTGGTAGTGGGGGACAACCTGTGGAAACGCAGGCTAATACCGCATACGCCCTAAGGGGGAAAGCGGGGGATCTTCGGACCTCGTGCTATTAGATGAGCCTGCGTAAGATTAGCTAGTTGGTGGGGTAAAGGCTCACCAAGGCGACGATCTTTAGCTGGTCTGAGAGGATGATCAGCCACACTGGGACTGAGACACGGTCCAGACTCCTACGGGAGGCAGCAGTGGGGAATATTGCACAATGGGGGAAACCCTGATGCAGCCATGCCGCGTGTGTGAAGA…
154785	Proteobacteria	Gammaproteobacteria	Alteromonadales	Alteromonadales	P03_C049	Millepora	1	GACTGAGTAGAGCGGCGGACGGGTGAGTAACGCGTAGGAATCTACCTAGTAGTGGGGGACAACCTGTGGAAACGCAGGCTAATACCGCATACGCCCTATGGGGGAAAGCGGGGGATCTTCGGACCTCGTGCTATTAGATGAGCCTGCGTAAGATTAGCTTGTTGGTGAGGTAAAGGCTCACCAAGGCGACGATCTTTAGCTGGTCTGAGAGGATGATCAGTCACACTGGAACTGAGACACGGTCCAGACTCCTACGGGAGGCAGCAGTGGGGAATATTGCACAATGGGGGAAACCCTGATGCAGCCATGCCGCGTGTGTGAAGAAGGCTCTAGGGTTGTAAAGCACTTTCAGTGGGGAGGAAAGGTTGTAATTTAATAGATTGCAGCTGTGACGTCACC…
585188	Proteobacteria	Gammaproteobacteria	Alteromonadales	Alteromonadales	P01_C043	Millepora	1	GATTGAACGCTGGCGGCAGGCCTAACACATGCAAGTCGAGCGCGAAAGCCTTTCGGGGTGAGTAGAGCGGCGGACGGGTGAGTAACGCGTAGGAATCTACCTGGTAGTGGGGGACAACCTGTGGAAACGCAGGCTAATACCGCATACGCCCTACGGGGGAAAGCGGGGGATCTTCGGACCTCGTGCTATTAGATGAGCCTGCGTAAGATTAGCTAGTTGGTGGGGTAAAGGCCTACCAAGGCGACGATCTTTAGCTGGTCTGAGAGGATGATCAGCCACACTGGGACTGAGACACGGCCCAGACTCCTACGGGAGGCAGCAGTGGGGAATATTGCACAATGGGCGCAAGCCTGATGCAGCCATGCCGCGTGTGTGAAGAAGGCTCTAGGGTTGTAAAGC…
153506	Proteobacteria	Gammaproteobacteria	Alteromonadales	Alteromonadales	P01_C043	Millepora	1	AGTTTGATCCTGGCTCAGATTGAACGCTGGCGGCAGGCCTAACACATGCAAGTCGAGCGCGAAAGGTCTTCGGACTGAGTAGAGCGGCGGACGGGTGAGTAACGCGTAGGAATCTACCTAGTAGTGGGGGACAACCTGTGGAAACGCAGGCTAATACCGCATACGCCCTATGGGGGAAAGCGGGGGATCTTCGGACCTCGTGCTATTAGATGAGCCTGCGTAAGATTAGCTTGTTGGTGAGGTAAAGACTCACCAAGGCGACGATCTTTAGCTGGTCTGAGAGGATGATCAGTCACACTGGGACTGAGACACGGTCCAGACTCCTACGGGAGGCAGCAGTGGGGAATATTGCACAATGGGGGAAACCCTGATGCAGCCATGCCGCGTGTGTGAAGAAGG…
276497	Proteobacteria	Gammaproteobacteria	Alteromonadales	Alteromonadales	P01_C043	Millepora	1	GAGTTTGCTCTTGGCTCAGATTGAACGCTGGCGGCAGGCCTAACACATGCAAGTCGAGCGAGAAAGCACTTCGGTGCGAGTACAGCGGCGGACGGGTGAGTAACGCGTAGGAATCTACCAAGTAGTGGGGGACAACATGTGGAAACGCATGCTAATACCGCATACGCCCTAAGGGGGAAAGCGGGGGATCTTCGGACCTCGTGCTATTTGATGAGCCTGCGTAAGATTAGCTAGTTGGTGAGGTAATGGCTCACCAAGGCGACGATCTTTAGCTGGTCTGAGAGGATGATCAGCCACACTGGAACTGAGACACGGTCCAGACTCCTACGGGAGGCAGCAGTGGGGAATATTGCACAATGGAGGAAACTCTGATGCAGCCATGCCGCGTGTGTGAAGAAG…
155739	Proteobacteria	Gammaproteobacteria	Alteromonadales	Alteromonadales	P01_C043	Millepora	1	GGCAGGCCTAACACATGCAAGTCGAGCGAGAAACGTTTTCGGACTGAGTAGAGCGGCGGACGGGTGAGTAACGCGTAGGAATCTACCTGGTAGTGGGGGACAACCTGTGGAAACGCAGGCTAATACCGCATACGCCCTACGGGGGAAAGCGGGGGACCTTCGGGCCTCGCGCTATCAGATGAGCCTGCGTAAGATTAGCTAGTTGGTGGGGTAAAGGCTCACCAAGGCGACGATCTTTAGCTGGTCTGAGAGGATGATCAGCCACACTGGAACTGAGACACGGTCCAGACTCCTACGGGAGGCAGCAGTGGGGAATATTGCACAATGGGCGCAAGCCTGATGCAGCCATGCCGCGTGTGTGAAGAAGGCTCTAGGGTTGTAAAGCACTTTCAGCGGGGA…
155739	Proteobacteria	Gammaproteobacteria	Alteromonadales	Alteromonadales	P03_C049	Millepora	1	GGCAGGCCTAACACATGCAAGTCGAGCGAGAAACGTTTTCGGACTGAGTAGAGCGGCGGACGGGTGAGTAACGCGTAGGAATCTACCTGGTAGTGGGGGACAACCTGTGGAAACGCAGGCTAATACCGCATACGCCCTACGGGGGAAAGCGGGGGACCTTCGGACCTCGCGCTATCAGATGAGCCTGCGTAAGATTAGCTAGTTGGTGGGGTAAAGGCTCACCAAGGCGACGATCTTTAGCTGGTCTGAGAGGATGATCAGCCACACTGGAACTGAGACACGGTCCAGACTCCTACGGGAGGCAGCAGTGGGGAATATTGCACAATGGGCGCAAGCCTGATGCAGCCATGCCGCGTGTGTGAAGAAGGCTCTAGGGTTGTAAAGCACTTTCAGCGGGGA…
150989	Proteobacteria	Gammaproteobacteria	Alteromonadales	Alteromonadales	P01_C043	Millepora	1	GAGTTTGATCCTGGCTCAGATTGAACGCTGGCGGCAGGCCTAACACATGCAAGTCGAGCGCGAAAGGTCTTCGGACTGAGTAGAGCGGCGGACGGGTGAGTAACGCGTAGGAATCTACCTAGTAGTGGGGGACAACCTGTGGAAACGCAGGCTAATACCGCATACGCCCTATGGGGGAAAGCGGGGGATCTTCGGACCTCGTGCTATTAGATGGGCCTGCGCAAGATTAGCTTGTTGGTGAGGTAAAGGCTCACCAAGGCGACGATCTTTAGCTGGTCTGAGAGGATGATCAGTCACACTGGAACTGAGACACGGTCCAGACTCCTACGGGAGGCAGCAGTGGGGAATATTGCACAATGGGGGAAACCCTGATGCAGCCATGCCGCGTGTGTGAAGAAG…
810301	Proteobacteria	Gammaproteobacteria	Alteromonadales	Alteromonadales	P03_C049	Millepora	1	AGTTTGATCCTGGCTCAGATCGAACGCTGGCGGCAGGCTTAACACATGCAAGTCGAACGTGAAAGCTCTTCGGACTGAGTAGAGTGGCGGACGGGTGAGTAACGCGTAGGAATCTACCTGGTAGTGGGGGACAACCTGGTGGAAACCAGGCTAATACCGCATACGCCCCATGGGGGAAAGTGTGGGATCTTCGGACCACACGCTATCAGATGAGCCTGCGTCAGATTAGCTAGTTGGTGGGGTAAAGGCTCACCAAGGCGACGATCTGTAGCTGGTCTGAGAGGATGATCAGCCACACTGGGACTGAGACACGGCCCAGACTCCTACGGGAGGCAGCAGTGGGGAATATTGCGCAATGGGGGAAACCCTGACGCAGCCATGCCGCGTGTGTGAAGAAGG…
271257	Proteobacteria	Gammaproteobacteria	Alteromonadales	Alteromonadales	P01_C043	Millepora	1	GAGTTTGATCCTGGCTCAGATTGAACGCTGGCGGCAGGCCTAACACATGCAAGTCGAGCGAGAAAGCACTTCGGTGCGAGTACAGCGGCGGACGGGTGAGTAACGCGTAGGAATCTACCAAGTAGTGGGGGACAACATGTGGAAACGCATGCTAATACCGCATACGCCCTAAGGGGGAAAGCGGGGGATCTTCGGACCTCGTGCTATTTGATGAGCCTGCGTAAGATTAGCTAGTTGGTGAGGTAATGGCTCACCAAGGCGACGATCTTTAGCTGGTCTGAGAGGATGATCAGCCACACTGGGACTGAGACACGGTCCAGACTCCTACGGGAGGCAGCAGTGGGGAATATTGCACAATGGGGGAAACCCTGATGCAGCCATGCCGCGTGTGTGAAGAAG…
585188	Proteobacteria	Gammaproteobacteria	Alteromonadales	Alteromonadales	P03_C049	Millepora	1	GATTGAACGCTGGCGGCAGGCCTAACACATGCAAGTCGAGCGCGAAAGCCTTTCGGGCTGAGTAGAGCGGCGGACGGGTGAGTAACGCGTAGGAATCTACCTAGTAGTGGGGGACAACCTGTGGAAACGCAGGCTAATACCGCATACGCCCTACGGGGGAAAGCGGGGGATCTTCGGACCTCGTGCTATTAGATGAGCCTGCGTAAGATTAGCTAGTTGGTGGGGTAAAGGCCTACCAAGGCGACGATCTTTAGCTGGTCTGAGAGGATGATCAGCCACACTGGAACTGAGACACGGTCCAGACTCCTACGGGAGGCAGCAGTGGGGAATATTGCACAATGGGCGCAAGCCTGATGCAGCCATGCCGCGTGTGTGAAGAAGGCTCTAGGGTTGTAAAGC…
271872	Proteobacteria	Gammaproteobacteria	Alteromonadales	Alteromonadales	P03_C049	Millepora	1	AGTTTGATCCTGGCTCAGATTGAACGCTGGCGGCAGGCCTAACACATGCAAGTTGAGCGAGAAAGCACTTCGGTGCGAGTACAGCGGCGGACGGGTGAGTAACGCGTAGGAATCTACCAAGTAGTGGGGGACAACATGTGGAAACGCATGCTAATACCGCATACGCCCTAAGGGGGAAAGCGGGGGATCTTCGGACCTCGTGCTATTTGATGAGCCTGCGTAAGATTAGCTAGTTGGTGAGGTAATGGCTCACCAAGGCGACGATCTTTAGCTGGTCTGAGAGGATGATCAGCCACACTGGAACTGAGACACGGTCCAGACTCCTACGGGAGGCAGCAGTGGGGAATATTGCACAATGGAGGAAACTCTGATGCAGCCATGCCGCGTGTGTGAAGAAGG…
4456103	Proteobacteria	Gammaproteobacteria	Alteromonadales	Alteromonadales	P03_C052	Millepora	1	AGAGTTTGATCCTGGCTCAGATTGAACGCTGGCGGCAGGCCTAACACATGCAAGTCGAGCGCGAAAGGTCTTCGGGCTGAGTAGAGCGGCGGACGGGTGAGTAACGCGTAGGAATCTACCTAGTAGTGGGGGACAACCTGTGGAAACGCAGGCTAATACCGCATACGCCCTACGGGGGAAAGCGGGGGATCTTCGGACCTCGTGCTATTAGATGAGCCTGCGTAAGATTAGCTAGTTGGTGGGGTAATGGCCCACCAAGGCGACGATCTTTAGCTGGTCTGAGAGGATGATCAGCCACACTGGGACTGAGACACGGCCCAGACTCCTACGGGAGGCAGCAGTGGGGAATATTGCACAATGGGCGCAAGCCTGATGCAGCCATGCCGCGTGTGTGAAGAA…
1070749	Proteobacteria	Gammaproteobacteria	Alteromonadales	Alteromonadales	P01_C043	Millepora	1	AGTTTGATCCTGGCTCAGATTGAACGCTGGCGGCAGGCTTAACACATGCAAGTCGAGCGAGAAAGCACTTCGGTGTGAGTAGAGCGGCGGACGAGTGAGTAACGCGTAGGAATCTACCCAGTAGCGGGGGACAACCTGGTGAAAACCAGGCTAATACCGCATACGCCCTACGGGGGAAAGGGGGCTTCGGCTCCCACTATTGGATGAGCCTGCGTTAGATTAGCTAGTTGGTGAGGTAAAGGCTCACCAAGGCGACGATCTATAGCTGGTCTGAGAGGATGATCAGCCACACTGGAACTGAGACACGGTCCAGACTCCTACGGGAGGCAGCAGTGGGGAATATTGCACAATGGGGGAAACCCTGATGCAGCCATGCCGCGTGTGTGAAGAAGGCTCTAG…
153038	Proteobacteria	Gammaproteobacteria	Alteromonadales	Alteromonadales	P03_C049	Millepora	1	AGTTTGATCCTGTGCTCAGATTGAACGCTGGCGGCAGGCCTAACACATGCAAGTCGAGCGCGAAAGGTCTTCGGACTGAGTAGAGCGGCGGACGGGTGAGTAACGCGTAGGAATCTACCTAGTAGTGGGGGACAACCTGTGGAAACGCAGGCTAATACCGCATACGCCCTATGGGGGAAAGCGGGGGATCTTCGGACCTCGTGCTATTAGATGAGCCTGCGTAAGATTAGCTTGTTGGTGAGGTAAAGGCTCACCAAGGCGACGATCTTTAGCTGGTCTGAGAGGATGATCAGTCACACTGGAACTGAGACACGGTCCAGACTCCTACGGGAGGCAGCAGTGGGGAATATTGCACAATGGGGGAAAGCCTGATGCAGCCATGCCGCGTGTGTGAAGAAG…
154785	Proteobacteria	Gammaproteobacteria	Alteromonadales	Alteromonadales	P01_C043	Millepora	1	CTGAGTAGAGCGGCGGACGGGTGAGTAACGCGTAGGAATCTACCTAGTAGTGGGGGACAACCTGTGGAAACGCAGGCTAATACCGCATACGCCCTATGGGGGAAAGCGGGGGATCTTCGGACCTCGTGCTATTAGATGAGCCTGCGTAAGATTAGCTAGTTGGTGAGGTAAAGGCTCACCAAGGCGACGATCTTTAGCTGGTCTGAGAGGATGATCAGTCACACTGGGACTGAGACACGGTCCAGACTCCTACGGGAGGCAGCAGTGGGGAATATTGCACAATGGGGGAAACCCTGATGCAGCCATGCCGCGTGTGTGAAGAAGGCTCTAGGGTTGTAAAGCACTTTCAGTGGGGAGGAAAGGTTGTAATTTAATAGATTGCAGCTGTGACGTCACCCA…
810301	Proteobacteria	Gammaproteobacteria	Alteromonadales	Alteromonadales	P03_C052	Millepora	1	AGTTTGATCCTGGCTCAGAACGAACGCTGGCGGCAGGCCTAACACATGCAAGTCGAACGTGAAAGCTCTTCGGAGTGAGTAGAGTGGCGGACGGGTGAGTAACGCGTAGGAATCTACCTGGTAGTGGGGGACAACCTGGTGAAAACCAGGCTAATACCGCATACGCCCCATGGGGGAAAGGGGGGGATCTTCGGACCACACGCTATCAGATGAGCCTGCGTAAGATTAGCTAGTTGGTGGGGTAAAGGCCTACCAAGGCGACGATCTTTAGCTGGTCTGAGAGGATGATCAGCCACACTGGGACTGAGACACGGCCCAGACTCCTACGGGAGGCAGCAGTGGGGAATATTGCGCAATGGGGGAAACCCTGACGCAGCCATGCCGCGTGTGTGAAGAAGG…
153038	Proteobacteria	Gammaproteobacteria	Alteromonadales	Alteromonadales	P03_C052	Millepora	1	GAGTTTGATCCTGTGCTCAGATTGAACGCTGGCGGCAGGCCTAACACATGCAAGTCGAGCGCGAAAGGTCTTCGGACTGAGTAGAGCGGCGGACGGGTGAGTAACGCGTAGGAATCTACCTAGTAGTGGGGGACAACCTGTGGAAACGCAGGCTAATACCGCATACGCCCTATGGGGGAAAGCGGGGGATCTTCGGACCTCGTGCTATTAGATGAGCCTGCGTAAGATTAGCTTGTTGGTGAGGTAAAGGCTCACCAAGGCGACGATCTTTAGCTGGTCTGAGAGGATGATCAGTCACACTGGAACTGAGACACGGTCCAGACTCCTACGGGAGGCAGCAGTGGGGAATATTGCACAATGGGGGAAACCCTGATGCAGCCATGCCGCGTGTGTGAAGAA…
153190	Proteobacteria	Gammaproteobacteria	Alteromonadales	Alteromonadales	P03_C049	Millepora	1	GAGTTTGATCCTGTGCTCAGATTGAACGCTGGCGGCAGGCCTAACACATGCAAGTCGAGCGCGAAAGGTCTTCGGACTGAGTAGAGCGGCGGACGGGTGAGTAACGCGTAGGAATCTACCTAGTAGTGGGGGACAACCTGTGGAAACGCAGGCTAATACCGCATACGCCCTATGGGGGAAAGCGGGGGATCTTCGGACCTCGTGCTATTAGATGAGCCTGCGTAAGATTAGCTTGTTGGTGAGGTAAAGGCTCACCAAGGCGACGATCTTTAGCTGGTCTGAGAGGATGATCAGTCACACTGGAACTGAGACACGGTCCAGACTCCTACGGGAGGCAGCAGTGGGGAATATTGCACAATGGGGGAAACCCTGATGCAGCCATGCCGCGTGTGTGAAGAA…
262064	Proteobacteria	Gammaproteobacteria	Alteromonadales	Alteromonadales	P03_C049	Millepora	1	GAGTTTGATCTTGGCTCAGATTGAACGCTGGCGGCAGGCCTAACACATGCAAGTCGAGCGAGAAAGCACTTCGGTGCGAGTACAGCGGCGGACGGGTGAGTAACGCGTAGGAATCTACCAAGTAGTGGGGGACAACATGTGGAAACGCATGCTAATACCGCATACGCCCTAAGGGGGAAAGCGGGGGATCTTCGGACCTCGTGCTATTTGATGAGCCTGCGTAAGATTAGCTAGTTGGTGAGGTAATGGCTCACCAAGGCGACGATCTTTAGCTGGTCTGAGAGGATGATCAGCCACACTGGAACTGAGACACGGTCCAGACTCCTACGGGAGGCAGCAGTGGGGAATACTGCACAATGGAGGAAACTCTGATGCAGCCATGCCGCGTGTGTGAAGAAG…
153038	Proteobacteria	Gammaproteobacteria	Alteromonadales	Alteromonadales	P01_C043	Millepora	1	GAGTTTGATCCTGTGCTCAGATTGAACGCTGGCGGCAGGCCTAACACATGCAAGTCGAGCGCGAAAGGTCTTCGGACTGAGTAGAGCGGCGGACGGGTGAGTAACGCGTAGGAATCTACCTAGTAGTGGGGGACAACCTGTGGAAACGCAGGCTAATACCGCATACGCCCTATGGGGGAAAGCGGGGGATCTTCGGACCTCGTGCTATTAGATGAGCCTGCGTAAGATTAGCTTGTTGGTGAGGTAAAGGCTCACCAAGGCGACGATCTTTAGCTGGTCTGAGAGGATGATCAGTCACACTGGAACTGAGACACGGTCCAGACTCCTACGGGAGGCAGCAGTGGGGAATATTGCACAATGGGGGAAACCCTGATGCAGCCATGCCGCGTGTGTGAAGAA…
4451728	AncK6	AncK6	AncK6	AncK6	P06_C049	Platygyra	1	GAGTTTGATCATGGCTCAGAACTAACGCTGGCGGCGTGTCTTAGTCATGCAAGTCGAACGAGAAAGCGTTCTTCGGAACGTGAGTACAGTGGCGGACGGGTGAGTAACACGTGGGGAACCTGCCCTCAAGCTGGGAACAACCCGCCTAACGGCGGGCTAATACCGAATGTGGTTGTCAGTCCGCATGGAATGACAATTAAAGGTGGCCTCTCCTTGGAAGCTACCGCTTGTGGATGGCCCCGCGCTCAATTAGCTAGTTGGTAGGGTAACGGCCTACCAAGGCGACGATTGATAGCCGACCTGAGAGGGTGACCGGCCACACTGGGATTGAGATAAGGCCCAGTCTCCTACGGGAGCCAGCAGTCTAGAAATTTGGGCAATGGGCGAAAGCCTGACCCA…
313926	Lentisphaerae	[Lentisphaeria]	Lentisphaerales	Arctic95B-10	P06_C052	Porites	1	AGAGTTTGATCCTGGCTCAGAATGAACGCTGGCGGCATGGATTAGGCATGCAAGTCGAACGGTAACAGAGGAGCTTGCTCCTGCTGACGAGTGGCGAAAGGGTGAGTAACGCGTGAGTAACTTGCCTCAAGGTTGGGGATAGCCCTGCGAAAGTGGGATTAATACCGAATGTGGCGTTTTACCTCATTGTAAAATGGCTAAAGATTTATTGCCTTGAGATGGGCTCGCGTCCTATTAGCTTGTTGGTGAGGTAACGGCTCACCAAGGCGACGACAGGTAGGTGGTCTGAGAGGATGGTCACCCACACTGGGACTGAGACACTGCCCAGACTCCTACGGGAGGCTGCAGTCGAGAATCTTCCGCAATGCGCGAAAGCGTGACGGAGCAATGCCGCGTGAG…
584770	Acidobacteria	BPC102	B110	B110	P08_C045	Porites	1	AGTTTGATCATGGCTCAGAATGAACGCTGGCGGCGCGCCTAACACATGCAAGTCGAACGACTCAGGGTCTTCGGACTCTGAGTAACGTGGCGGACGGGTGAGTAACGCGTGGGTAATGTGCCCTTTGGTGGGGGATAACCCGTGGAAACGCGGGGGAATACCGCATAAGGCCGCAAGGGATACCTTGCGGGGAAAGGCTTCGGTCGTCGAAGGAGCAGCCCGCGTCCGATTAGCTAGTTGGTGGGGTAAGGGCTCACCAAGGCCACGATCGGTAGCCGGTCTGAGAGGATGAACGGCCACACTGGGACTGAGACACGGCCCAGACTCCTACGGGAGGCAGCAGTGGGGAATTTTGGGCAATGGGGGAAACCCTGACCCAGCGACGCCGCGTGGAGGAGG…
576767	Acidobacteria	BPC102	B110	B110	P08_C045	Porites	1	AGAGTTTGATCCTGGCTCAGAATGAACGCTGGCGGCGCGCCTAACACATGCAAGTCGAACGACTCAGGGTCTTCGGTCTCTGAGTAACGTGGCGGACGGGTGAGTAACGCGTGGGTCATATGCCCTTTGGTGGGGGATAACTCGTGGAAACGCGGGGGAATACCGCATAAGGCCGCAAGGGACACCTTGCGGGGAAAGGCTTCGGTCGCCGAAGGAGTAGCCCGCGTCCGATTAGCTAGTTGGTGGGGTAATGGCTCACCAAGGCCACGATCGGTAGCCGGTCTGAGAGGATGAACGGCCACACTGGGACTGAGACACGGCCCAGACTCCTACGGGAGGCAGCAGTGGGGAATTTTGGGCAATGGGGGAAACCCTGACCCAGCGACGCCGCGTGGAGGA…
584770	Acidobacteria	BPC102	B110	B110	P06_C052	Porites	1	AGAGTTTGATCCTGGCTCAGAATGAACGCTGGCGGCGCGCCTAACACATGCAAGTCGAACGACTCAGGGTCTTCGGACTCTGAGTAACGTGGCGGACGGGTGAGTAACGCGTGGGTGATGTGCCCTTTGGTGGGGGATAACCCGTGGAAACGCGGGGGAATACCGCATAAGGCCGCAAGGGATACCTTGCGGGGAAAGGCTTCGGTCGTCGATGGAGCAGCCCGCGTCCGATTAGCTAGTTGGTGGGGTAAGGGCTCACCAAGGCCACGATCGGTAGCCGGTCTGAGAGGATGAACGGCCACACTGGGACTGAGACACGGCCCAGACTCCTACGGGAGGCAGCAGTGGGGAATTTTGGGCAATGGGGGAAACCCTGACCCAGCGACGCCGCGTGGAGGA…
4470384	Bacteroidetes	Bacteroidia	Bacteroidales	Bacteroidales	P03_C051	Millepora	1	AGAGTTTGATCATGGCTCAGGATGAACGCTAGCGGGAGGCCTAACACATGCAAGTCGAACGGGATTCAGTAGCTTGCTACTGATGAGAGTGGCGCACGGGTGAGTAACGCGTATGCAACCTACCTCTTACAGGGGGATAGCCCGGAGAAATCCGGATTAATATCCCATGGTATTTATTTTCCGCATGGAGAATAAATTAAAGATTTATCGGTAAGAGATGGGCATGCGTGACATTAGTTTGTTGGTGAGGTAACGGCTCACCAAGACTACGATGTCTAGGGGTTCTGAGAGGATGATCCCCCACACTGGTACTGAGACACGGACCAGACTCCTACGGGAGGCAGCAGTGAGGAATATTGGTCAATGGGCGCAAGCCTGAACCAGCCATCCCGCGTGAAG…
4305554	Bacteroidetes	Bacteroidia	Bacteroidales	Bacteroidales	P03_C051	Millepora	1	GCNCAGGATGAACGCTAGCGGGAGGCCTAACACATGCAAGTCGAGGGGTAACATTGTCTTCGGACAGATGACGACCGGCGCACGGGTGAGTAACGCGTATGCAACCTGCCTTAGACAGGGGAATAGCCCGGAGAAATCCGGATTAATACCTCATGGTATTTAAGACTCGCATGGGTTTTAAATTAAAGATTTATCGGTCAAAGATGGGCATGCGTGACATTAGCTTGTTGGTAGGGTAACGGCTTACCAAGACTACGATGTCTAGGGGTTCTGAGAGGATGATCCCCCACACTGGTACTGAGACACGGACCAGACTCCTACGGGAGGCAGCAGTGAGGAATATTGGTCAATGGGCGCAAGCCTGAACCAGCCATCCCGCGTGAAGGATGACGGCCCTAT…
160748	Bacteroidetes	Bacteroidia	Bacteroidales	Bacteroidales	P03_C051	Millepora	1	ATGAACGCTAGCGGGAGGCCTAACACATGCAAGTCGAGCGGGATTCTTGCTTCGGGCAGCTGAGATCGGCGCACGGGTGCGTAACGCGTATGCAACCTGCCTCAAACAGAGGGATAGCCCGTGGAAAGACGGATTAATGCCCCATGGCAATCCTTTGCCGCATGGCATACAGTTTAAAGTTCCGGCGGTTTTGGATGGGCATGCGTGGCATTAGTTTGTTGGTGGGGTAACGGCCCACCAAGACAACGATGCCTAGGGGTTCTGAGAGGATGATCCCCCACACTGGTACTGAGACACGGACCAGACTCCTACGGGAGGCAGCAGTGAGGAATATTGGTCAATGGGCGCAAGCCTGAACCAGCCATCCCGCGTGAAGGATGAAGGCCCTATGGGTTGTAA…
4467019	Bacteroidetes	Bacteroidia	Bacteroidales	Bacteroidales	P03_C051	Millepora	1	ACACATGCAGTCGAGGGGTAACATTGTAGCTGGTTGCAGATGACGACCGGCGCACGGGTGAGTAACGCGTATGCAACCTGCCTTTGACAGGGGGATAGCCCGGAGAAATCCGGATTAATATCCCATGGTATTTACGAATCGCATGGTTTGTAAATTAAAGATTTTATCGGTTTAAGATGGGCATGCGTGACATTAGCTAGTTGGTAGGGTAACGGCCTACCAAGACTGCGATGCCTAGGGGTTCTGAGAGGATGATCCCCCACACTGGTACTGAGACACGGACCAGACTCCTACGGGAGGCAGCAGTGAGGAATATTGGTCAATGGGCGCAAGCCTGAACCAGCCATCCCGCGTGAAGGAAGACTGCCCTATGGGTTGTAAACTTCTTTTCTGCACCAA…
4430387	Bacteroidetes	Bacteroidia	Bacteroidales	Bacteroidales	P03_C051	Millepora	1	AGTTTGATCCTGGCTCAGGATGAACGCTAGCGGGAGGCCTAACACATGCAAGTCGAACGGGATTCAGTAGCTTGCTACTGATGAGAGTGGCGCACGGGTGAGTAACGCGTATGCAACCTACCTCTTACAGGGGGATAGCCCGGAGAAATCCGGATTAATATCCCATGGTATTTATTGTCCGCATGGATAGTAAATTAAAGATTTATCGGTAAGAGATGGGCATGCGTGACATTAGTTTGTTGGTGAGGTAACGGCTCACCAAGACTACGATGTCTAGGGGTTCTGAGAGGATGATCCCCCACACTGGTACTGAGACACGGACCAGACTCCTACGGGAGGCAGCAGTGAGGAATATTGGTCAATGGGCGCAAGCCTGAACCAGCCATCCCGCGTGAAGGA…
4349141	Bacteroidetes	Bacteroidia	Bacteroidales	Bacteroidales	P03_C051	Millepora	1	GATGAACGCTAGCGGGAGGCCTAACACATGCAAGTCGAGCGGGATTCTACTTTCGGGTAGATGAGAGCGGCGCACGGGTGCGTAACGCGTATGCAACCTGCCTCTAACAGGGGGATAGCCCGTTGAAAGACGGATTAATACCCCATAGTATAGTTGAGTGGCATCACTTAATTATTAAAGCTCCGGCGGTTAGAGATGGGCATGCGTGACATTAGTTAGTTGGTGAGGTAACGGCTCACCAAGACTACGATGTCTAGGGGTTCTGAGAGGATGATCCCCCACACTGGTACTGAGACACGGACCAGACTCCTACGGGAGGCAGCAGTGAGGAATATTGGTCAATGGGCGCAAGCCTGAACCAGCCATCCCGCGTGAAGGATGACTGCCCTATGGGTTGTA…
4334990	Bacteroidetes	Bacteroidia	Bacteroidales	Bacteroidales	P03_C051	Millepora	1	AGTTTGATCATGGCTCAGGATGAACGCTAGCGGGAGGCTTAACACATGCAAGTCGTACGGTAAGGCCCCTTCGGGGGCACACGAGTGGCGCACGGGTGAGTAACGCGTATGCAACCTGCCCTTTACAGGGGGATAGCCCATGGAAACGTGGATTAATACCCCATTGTCCGTTAAAGCCGCATGGTTTTAACGGTAAAGATTTATCGGTAAAGGATGGGCATGCGTGGCATTAGCTGGTTGGCGGGGTAACGGCCCACCAAGGCTACGATGCCTAGGGGTTCTGAGAGGATGATCCCCCACACTGGTACTGAGACACGGACCAGACTCCTACGGGAGGCAGCAGTGAGGAATATTGGTCAATGGGCGCGAGCCTGAACCAGCCATCCCGCGTGAAGGAAG…
4404009	Bacteroidetes	Bacteroidia	Bacteroidales	Bacteroidales	P03_C051	Millepora	1	GGCGCACGGGTGAGTAACGCGTATGCAACCTGCCCCGAACAGGGGGATAGCCCGGAGAAATCCGGATTAATACCCCATAGTATTTATTGTCTGCATGGGCGATAAATTAAAGCCTTGGCGGTTCGGGATGGGCATGCGTGACATTAGCTAGTTGGCGGGGTAACGGCCCACCAAGACAACGATGTCTAGGGGTTCTGAGAGGATGATCCCCCACACTGGTACTGAGACACGGACCAGACTCCTACGGGAGGCAGCAGTGAGGAATATTGGTCAATAGGCGCAAGCCTGAACCAGCCATCCCGCGTGAAGGATGACAGCCCTATGGGTTGTAAACTTCTTTTGTGCACCAAGAATGGTGGCTACGAGTAGCCATTTGACGGTAGTGCACGAATAAGCATC…
324466	Bacteroidetes	Bacteroidia	Bacteroidales	Bacteroidales	P03_C051	Millepora	1	GAGTTTGATCCTGGCTCAGGATGAACGCTAGCGGGAGGCCTAACACATGCAAGTCGAGGGGTAACATTGTAGCTTGCTACAGATGACGACCGGCGCACGGGTGAGTAACGCGTATGCAACCTGCCTTTGACAGGGGGATAGCCCGGAGAAATCCGGATTAATATCCCATGGTATTTACGAATCGCATGGTTTGTAAATTAAAGATTTTATCGGTCAAAGATGGGCATGCGTGACATTAGCTAGTTGGTAAGGTAACGGCTTACCAAGGCTGCGATGTCTAGGGGTTCTGAGAGGATGATCCCCCACACTGGTACTGAGACACGGACCAGACTCCTACGGGAGGCAGCAGTGAGGAATATTGGTCAATGGGCGCAAGCCTGAACCAGCCATCCCGCGTGA…
3426698	Bacteroidetes	Bacteroidia	Bacteroidales	Bacteroidales	P03_C051	Millepora	1	AGTTTGATCTTGGCTCAGGATGAACGCTAGCGGGAGGCCTAACACATGCAAGTCGAACGGGATTCACCTTCGGGTGATGAGAGTGGCGCACGGGTGAGTAACGCGTATGCAACCTTCCCCAATCAGGGGGATAGCCCGGAGAAATCCGGATTAATACCCCATATTATTATAGTTTCGCATGGGACTTTAATGAAAGCTTTGGCGGTTTGGGATGGGCATGCGTGGCATTAGCTTGTTGGTGAGGTAACGGCTCACCAAGGCGACGATGCCTAGGGGTTCTGAGAGGATGATCCCCCACACTGGTACTGAGACACGGACCAGACTCCTACGGGAGGCAGCAGTGAGGAATATTGGTCAATGGGCGCAAGCCTGAACCAGCCATCCCGCGTGAAGGAAGAC…
806095	Bacteroidetes	Bacteroidia	Bacteroidales	Bacteroidales	P03_C051	Millepora	1	GAGTTTGATCCTGGCTCAGGATGAACGCTAGCGGGAGGCCTAACACATGCAAGTCGAACGGGATTCAGTAGCTTGCTACTGATGAGAGTGGCGCACGGGTGCGTAACGCGTATGCAACCTACCTAAGACAGGGGGATAGCCCGGAGAAATCCGGATTAATATCCCATGGTATTTATAACTCGCATGAGTTTTAAATTAAAGATTTATCGGTCTTAGATGGGCATGCGTGGCATTAGTTTGTTGGTGAGGTAACGGCTCACCAAGACTACGATGCCTAGGGGTTCTGAGAGGATGATCCCCCACACTGGTACTGAGACACGGACCAGACTCCTACGGGAGGCAGCAGTGAGGAATATTGGTCAATGGGCGCAAGCCTGAACCAGCCATCCCGCGTGAAGG…
4432893	Bacteroidetes	Bacteroidia	Bacteroidales	Bacteroidales	P03_C051	Millepora	1	GAGTTTGATCCTGGCTCAGGATGAACGCTAGCGGGAGGCCTAACACATGCAAGTCGAACGGGATTCAGTAGCTTGCTACTGATGAGAGTGGCGCACGGGTGAGTAACGCGTATGCAACCTACCTCTTACAGGGGGATAGCCCGGAGAAATCCGGATTAATATCCCATGGTATTTATTGTCCGCATGGATAGTAAATTAAAGATTTATCGGTAAGAGATGGGCATGCGTGACATTAGTTTGTTGGTGAGGTAACGGCTCACCAAGACTACGATGTCTAGGGGTTCTGAGAGGATGATCCCCCACACTGGTACTGAGACACGGACCAGACTCCTACGGGAGGCAGCAGTGAGGAATATTGGTCAATGGGCGCAAGCCTGAACCAGCCATCCCGCGTGAAGG…
4299413	Bacteroidetes	Bacteroidia	Bacteroidales	Bacteroidales	P03_C051	Millepora	1	AGTTTGATCATGGCTCAGGATGAACGCTAGCGGGAGGCCTAACACATGCAAGTCGAACGGGATTCAGTAGCTTGCTACTGATGAGAGTGGCGCACGGGTGAGTAACGCGTATGCAACCTACCTCTTACAGGGGGATAGCCCGGAGAAATCCGGATTAATATCCCATGGTATTTATTGTCCGCATGGATAGTAAATTAAAGATTTATCGGTAAGAGATGGGCATGCGTGACATTAGTTTGTTGGTGAGGTAACGGCTCACCAAGACTACGATGTCTTGGGGTTCTGAGAGGATGATCCCCCACACTGGTACTGAGACACGGACCAGACTCCTACGGGAGGCAGCAGTGAGGAATATTGGTCAATGGGCGCAAGCCTGAACCAGCCATCCCGCGTGAAGGA…
4360521	Bacteroidetes	Bacteroidia	Bacteroidales	Bacteroidales	P03_C051	Millepora	1	GAGTTTGATCCTGGCTCAGGATGAACGCTAGCGGGAGGCCTAACACATGCAAGTCGAACGGGATTCAGTAGCTTGCTACTGATGAGAGTGGCGCACGGGTGAGTAACGCGTATGCAACCTACCTCTTACAGGGGGATAGCCCGGAGAAATCCGGATTAATATCCCATGGTATTTATTCTCCGCATGGATAATAAATTAAAGATTTATCGGTAAGAGATGGGCATGCGTGACATTAGTTTGTTGGTGGGGTAACGGCCCACCAAGACTACGATGCCTAGGGGTTCTGAGAGGATGATCCCCCACACTGGTACTGAGACACGGACCAGACTCCTACGGGAGGCAGCAGTGAGGAATATTGGTCAATGGGCGCAAGCCTGAACCAGCCATCCCGCGTGAAGG…
2675834	Bacteroidetes	Bacteroidia	Bacteroidales	Bacteroidales	P03_C051	Millepora	1	AGTTTGATCTTGGCTCAGGATGAACGCTAGCGGGAGGCCTAACACATGCAAGTCGAACGGGATTCACCTTCGGGTGATGAGAGTGGCGCACGGGTGAGCAACGCGTATGCAACCTTCCCCAATCAGGGGGATAGCCCGGAGAAATCCGGATTAATACCCCATATTATTATAGTTTCGCATGGGACTTTAATGAAAGCTTTGGCGGTTTGGGATGGGCATGCGTGGCATTAGCTTGTTGGTGAGGTAACGGCTCACCAAGGCGACGATGCCTAGGGGTTCTGAGAGGATGATCCCCCACACTGGTACTGAGACACGGACCAGACTCCTACGGGAGGCAGCAGTGAGGAATATTGGTCAATGGGCGCAAGCCTGAACCAGCCATCCCGCGTGAAGGAAGAC…
4352877	Bacteroidetes	Bacteroidia	Bacteroidales	Bacteroidales	P03_C051	Millepora	1	AGTTTGATCATGGCTCAGGATGAACGCTAGCGGGAGGCCTAACACATGCAAGTCGAACGGGATTCAGTAGCTTGCTACTGATGAGAGTGGCGCACGGGTGAGTAACGCGTATGCAACCTACCTCTTACAGGGGGATAGCCCGGAGAAATCCGGATTAATATCCCATGGTATTTATTTTCCGCATGGATAATAAATTAAAGATTTATCGGTAAGAGATGGGCATGCGTGACATTAGTTTGTTGGTGAGGTAACGGCTCACCAAGACTACGATGTCTAGGGGTTCTGAGAGGATGATCCCCCACACTGGTACTGAGACACGGACCAGACTCCTACGGGAGGCAGCAGTGAGGAATATTGGTCAATGGGCGCAAGCCTGAACCAGCCATCCCGCGTGAAGGA…
4301898	Bacteroidetes	Bacteroidia	Bacteroidales	Bacteroidales	P03_C051	Millepora	1	AGTTTGATCATGGCTCAGGATGAACGCTAGCGGGAGGCCTAACACATGCAAGTCGAACGGGATTCAGTAGCTTGCTACTGATGAGAGTGGCGCACGGGTGAGTAACGCGTATGCAACCTACCTCTTACAGGGGGATAGCCCGGAGAAATCCGGATTAACATCCCATGGTATTTATTCTCCGCATGGATAATAAATTAAAGATTTATCGGTAAGAGATGGGCATGCGTGACATTAGTTTGTTGGTGGGGTAACGGCTCACCAAGACTACGATGTCTAGGGGTTCTGAGAGGATGATCCCCCACACTGGTACTGAGACACGGACCAGACTCCTACGGGAGGCAGCAGTGAGGAATATTGGTCAATGGGCGCAAGCCTGAACCAGCCATCCCGCGTGAAGGA…
861192	Bacteroidetes	Bacteroidia	Bacteroidales	Bacteroidales	P03_C051	Millepora	1	AGAGTTTGATCATGGCTCAGGATGAACGCTAGCGGGAGGCCTAACACATGCAAGTCGAACGGGATCCCTGAGCAATCGGGCTGAGACTGGCGCACGGGTGCGTAACGCGTATGCAACCTGCCCAAGACAGGGGAATAGCCCGGAGAAACTTGGATTAATGCCCCATGGCATTTATGAGCCGCATGGCTTATAATTTAAAGCTTTAGCGGTTTTGGATGGGCATGCGTGGCATTAGTTTGTTGGTGGGGTAATGGCCCACCAAGACTACGATGCCTAGGGGTTCTGAGAGGATGATCCCCCACACTGGTACTGAGACACGGACCAGACTCCTACGGGAGGCAGCAGTGAGGAATATTGGTCAATGGGCGCAAGCCTGAACCAGCCATCCCGCGTGAAGGA…
4305314	Bacteroidetes	Bacteroidia	Bacteroidales	Bacteroidales	P03_C051	Millepora	1	AGTTTGATCATGGCTCAGGATGAACGCTAGCGGGAGGCCTAACACATGCAAGTCGAACGGGATTCAGTAGCTTGCTACTGATGAGAGTGGCGCACGGGTGAGTAACGCGTATGCAACCTACCTCTTACAGGGGGATAGCCCGGAGAAATCCGGATTAATATCCCATGGTATTTATTGTCCGCATGGATAGTAAATTAAAGATTTATCGGTAAGAGATGGGCATGCGTGACATTAGTTTGTTGGTGAGGTAACGGCTCACCAAGACTACGATGTCTAGGGGTTCTGAGAGGATGATCCCCCACACTGGTACTGAGACACGGACCAGACTCCTACGGGAGGCAGCAGTGAGGAATATTGGTCAATGGGCGCAAGCCTGAACCAGCCATCCCGCGTGAAGGA…
565691	Bacteroidetes	Bacteroidia	Bacteroidales	Bacteroidales	P03_C051	Millepora	1	AGTTTGATCCTGGCTCAGGATGAACGCTAGCGGGAGGCCTAACACATGCAAGTCGAGGGGTAACATTGTAGCTTGCTGCAGATGACGACCGGCGCACGGGTGCGTAACGCGTATGCAACCTGCCCTAAACAGGGGAATAGCCCGGAGAAATCCGGATTAATGTCCCATGGTATTTACAGATCGCATGGTTTGTAAATTAAAGATTTTATCGGTCTTAGATGGGCATGCGTGACATTAGTTTGTTGGTAGGGTAACGGCTTACCAAGACTGCGATGCCTAGGGGTTCTGAGAGGATGATCCCCCACACTGGTACCGAGACACGGACCAGACTCCTACGGGAGGCAGCAGTGAGGAATATTGGTCAATGGGCGCAAGCCTGAACCAGCCATCCCGCGTGAA…
4376764	Bacteroidetes	Bacteroidia	Bacteroidales	Bacteroidales	P03_C051	Millepora	1	GAGTTTGATCATGGCTCAGGATGAACGCTAGCGGGAGGCCTAACACATGCAAGTCGAACGGGATTCAGTAGCTTGCTACTGATGAGAGTGGCGCACGGGTGAGTAACGCGTATGCAACCTACCTCTTACAGGGGGATAGCCCGGAGAAATCCGGATTAATATCCCATGGTATTTATTCTCCGCATGGATAATAAATTAAAGATTTATCGGTAAGAGATGGGCATGCGTGGCATTAGTTTGTTGGTGAGGTAACGGCCCACCAAGACTACGATGTCTAGGGGTTCTGAGAGGATGATCCCCCACACTGGTACTGAGACACGGACCAGACTCCTACGGGAGGCAGCAGTGAGGAATATTGGTCAATGGGCGCAAGCCTGAACCAGCCATCCCGCGTGAAGG…
546781	Bacteroidetes	Bacteroidia	Bacteroidales	Bacteroidales	P03_C051	Millepora	1	AGTTTGATCCTGGCTCAGGATGAACGCTAGCGGGAGGCTTAACACATGCAAGTCGAGCGGCAAGGCAGCAATGCCCTAGAGCGGCGCACGGGTGAGTAACGCGTATGCAACCTGCCTTTTACAGGGGGATAGCCCGGAGAAATTCGGATTAATACCCCATGGAACTATAAAGCCGCATGGTTTAATAGTTAAAGATTTATCGGTAAAAGATGGGCATGCGTGACATTAGCTTGTTGGCGGGGTAACAGCCCACCAAGGCTACGATGTCTAGGGGTTCTGAGAGGATGATCCCCCACACTGGTACTGAGACACGGACCAGACTCCTACGGGAGGCAGCAGTGAGGAATATTGGTCAATGGGCGCAAGCCTGAACCAGCCATCCCGCGTGAAGGATGAATG…
313633	Proteobacteria	Alphaproteobacteria	BD7-3	BD7-3	P03_C051	Millepora	1	ACGAACGCTGGCGGCAGGCCTAACACATGCAAGTCGAACGAACCTTCGGGTGAGTGGCGCACGGGTGCGTAACGCGTGGGAATATACCCTTGAGTGCGGAATAACGTAGAGAAATTTACGCTAATGCCGCATAATGACTCCGGTCCAAAGATTTATCGCTTATGGATTAGCCCGCGTCAGATTAGCTTGTTGGTGGGGTAACGGCTCACCAAGGCGACGATCTGTAGCTGGTCTGAGAGGATGATCAGCCACACTGGTACTGAGACACGGACCAGACTCCTACGGGAGGCAGCAGTGAGGAATATTGGACAATGGGGGCAACCCTGATCCAGCCATGCCGCGTGAGTGAAGAAGGCCTTAGGGTTGTAAAGCTCTTTCAAGTGTGAAGATAATGACGGT…
713744	Proteobacteria	Alphaproteobacteria	BD7-3	BD7-3	P03_C051	Millepora	1	AGTTTGATCCTGGCTCAGAACGAACGCTGGCGGCAGGCCTAACACATGCAAGTCGAACGAACCCTTCGGGGTGAGTGGCGCACGGGTGCGTAACGCGTGGAAATATACACATAGGTAAGGAATAACTGCTGGAAACGGTAGCTAATACCTTATAATGACTCCGGTCCAAAGATTTATCGCCTATGAATTAGCCCGCGTTAGATTAGCTTGTTGGTGAGGTAACGGCTCACCAAGGCGACGATCTGTAGGGGTTCTGAGAGGATGATCCCCCACACTGGTACTGAGACACGGACCAGACTCCTACGGGAGGCAGCAGTGAGGAATATTGGACAATGGGGGCAACCCTGATCCAGCCATGCCGCGTGTATGAAGAAGGCCTTAGGGTTGTAAAGTTCTTTC…
4338077	Proteobacteria	Deltaproteobacteria	Bdellovibrionales	Bdellovibrionaceae	P06_C044	Goniastrea	1	AAGTCGAACGAGAAAGCTCCTTCGGGAGCAAGTACAGTGGCGCACGGGTGAGTAACGCGTGGATAATCTGCCCTCAGGTGGGGAATATCCAGTTGAAAGATTGGTTAATACCGCATAATATCCATAGGTCTGCGGACCAATGGATCAAAGATTTATCGCCTAAGGATGAGTCCGCGTCCGATTAGCCTGTTGGCGGGGTAATGGCCCACCAAAGCTATGATCGGTAGCTGGTCTGAGAGGATGATCAGCCACACTGGGACTGAGACACGGCCCAGACTCCTACGGGAGGCAGCAGTAGGGAATATTGCACAATGGGGGAAACCCTGATGCAGCAACGCCGCGTGAGTGATGAAGGCCCTCGGGTTGTAAAGCTCTGTTCTTGGGGAACAAAAAAATGAG…
3613043	Proteobacteria	Deltaproteobacteria	Bdellovibrionales	Bdellovibrionaceae	P06_C044	Goniastrea	1	ACATGCAGTCGAACGAGAAAGCTTTTTCGGAAGCAAGTAAAGTGGCGCACGGGTGAGTAACGCGTGGATAATCTGCCCTCAGGTGGGGAATATCCAGTTGAAAGATTGGTTAATACCGCATAATATCCATATGTCTGTGGACAATTGGATCAAAGATTTATCGCCTAAGGATGAGTCCGCGTCCGATTAGCCTGTTGGTGGGGTAAAGGCCCACCAAAGCTATGATCGGTAGCTGGTCTGAGAGGATGATCAGCCACACTGGGACTGAGACACGGCCCAGACTCCTACGGGAGGCAGCAGTAGGGAATATTGCACAATGGGGGAAACCCTGATGCAGCAACGCCGCGTGAGTGATGAAGGCCCTCGGGTTGTAAAGCTCTGTTCTTGGGGAACAAAAAA…
539848	Acidobacteria	Acidobacteria-6	BPC015	BPC015	P08_C045	Porites	1	GAGTTTGATCCTGGCTCAGAATCAACGCTGGCGGCGTGCCTAACACATGCAAGTCGAGCGCGAACGGGGACTTCGGTTCCCTAGTAGAGCGGCGAACGGGTGAGTAACACGTGGGTAATCTGCCTCCGGGTGGGGAATAACTCAGGGAAACTTGAGCTAATTCCGCATAACGTGGCCGATCACAGGATCGGCTACCAAAGCTGGGGACCCTTCGGGGCCTGGCGCCTGGAGAGGAGCCCGCGGCCAATTAGCTTGTTGGTGAGGTAATGGCTCACCAAGGCTCCGATTGGTAGCCGGCCTGAGAGGGCGGACGGTCACACTGGAACTGAGACACGGTCCAGACTCCTACGGGAGGCAGCAGTGAGGAATTTTCGTCAATGGGGGAAACCCTGAACGAGC…
554828	Acidobacteria	Acidobacteria-6	BPC015	BPC015	P06_C052	Porites	1	AGAGTTTGATCCTGGCTCAGAATCAACGCTGGCGGCGTGCCTAACACATGCAAGTCGAGCGCGAACGGGATTTCGGTCCTTAGTAGAGCGGCGAACGGGTGAGTAACACGTGGGTAATCTGCCTCCGGGTGGGGTATAACCCAGGGAAACTTGGGCTAATCCCGCATAACGTCTCGGCCTTCGAGGGCCGGGACCAAAGCTGGGGACCCTTCGGGGCCTGGCGCCTGGAGAGGAGCCTGCGTCCAATTAGCTTGTTGGTGAGGTAACGGCTCACCAAGGCTGCGATTGGTAGCCGGCCTGAGAGGGCGGACGGCCACACTGGAACTGAGACACGGTCCAGACTCCTACGGGAGGCAGCAGTGAGGAATTTTCGTCAATGGGGGAAACCCTGAACGAGCA…
309927	Acidobacteria	Acidobacteria-6	BPC015	BPC015	P06_C049	Platygyra	1	AGTTTGATCCTGGCTCAGAATCAACGCTGGCGGCGTGCCTAACACATGCAAGTCGAGCGCGAACGGGAACTTCGGTTCCCTAGTAGAGCGGCGAACGGGTGAGTAACACGTGGGTAATCTGCCTCCGGATGGGGAACAACTCAGGGAAACTTGAGCTAATTCCGCATAACGTCGCAGACCATAAGGTCTGTGACCAAAGCTGGGGACCCTTCGGGGCCTGGCGTCTGGAGAGGAGCCCGCGGCCAATTAGCTTGTTGGTGGGGTAATGGCCCACCAAGGCTCCGATTGGTAGCCGGCCTGAGAGGGCGGACGGCCACACTGGGACTGAGACACGGTCCAGACTCCTACGGGAGGCAGCAGTGAGGAATTTTCGTCAATGGGGGAAACCCTGAACGAGCA…
536121	Chloroflexi	Anaerolineae	Caldilineales	Caldilineaceae	P06_C052	Porites	1	AGAGTTTGATCATGGCTCAGGATGAACGCTGGCGGCGTGCTTAACACATGCAAGTCGAACGGGAGGCGGTGCTGATTGCTTAGGTGATTGGTGTCGTGGAGAGTGGCGAACGGGTGCGTAACACGTAGGTAACCTGCCCTGAAAAGGGGGATAACCACGGGAAACTGTGGCTAATACCGCATAATCTCGCCGGGGCGGTGGTTTCGGTGAGGAAAGCTGAGGCGATTTGGGAGGGGCCTGCGGTCGATTAGCTGGTTGGTGGGGTAAAGGCCTACCAAGGCGATGATCGATAGCTGTTCTGAGAGGAAGACCAGCCACACGGGAACTGAGACACGGTTCCGACTCCTACGGGGGGCAGCAGTGAGGAATATTGCGCAATGGGGGGAACCCTGACGCAGC…
538902	Chloroflexi	Anaerolineae	Caldilineales	Caldilineaceae	P08_C046	Galaxea	1	AGTTTGATCCTGGCTCAGGATGAACGCTGGCGGCGTGCTTAACACATGCAAGTCGAACGGGAAACGGTGTTGCGTCATTTAGGTGGCGTAGTGTCGTGGAGAGTGGCGAACGGGTGCGTAACACGTAGGTAACCTGCCCTGAAAGGGGGGATAACCACGGGAAACTGTGGCTAATACCGCATAAACTCGCCGGGGTGAGAGTTTTGGTGAGGAAAGCCGAGGCGATTTGGGAGGGGCCTGCGGTCGATTAGCTGGTTGGTGGGGTAAAGGCTTCCCAAGGCGATGATCGATAGCTGTTCTGAGAGGAAGGCCACCCACACGGGAACTGAGACACGGTTCCGACTCCTACGGGGGGCAGCAGTGAGGAATATTGCGCAATGGGGGGAACCCTGACGCAGC…
536121	Chloroflexi	Anaerolineae	Caldilineales	Caldilineaceae	P08_C045	Porites	1	AGAGTTTGATCATGGCTCAGGATGAACGCTGGCGGCGTGCTTAACACATGCAAGTCGAACGGGAGGCGGTGCTGATTGCTTAGGTGATTGGTGTCGTGGAGAGTGGCGAACGGGTGCGTAACACGTAGGTAACCTGCCCTGAAAAGGGGGATAACCACGGGAAACTGTGGCTAATACCGCATAATCTCGCCGGGGCGGTGGTTTCGGTGAGGAAAGCTGAGGCGATTTGGGAGGGGCCTGCGGTCGATTAGCTGGTTGGTGGGGTAAAGGCCTACCAAGGCGATGATCGATAGCTGTTCTGAGAGGAAGACCAGCCACACGGGAACTGAGACACGGTTCCGACTCCTACGGGGGGCAGCAGTGAGGAATATTGCGCAATGGGGGGAACCCTGACGCAGC…
538902	Chloroflexi	Anaerolineae	Caldilineales	Caldilineaceae	P06_C052	Porites	1	AGAGTTTGATCCTGGCTCAGGATGAACGCTGGCGGCGTGCTTAACACATGCAAGTCGAACGGGAAACGGTGTTGCGTCATTAAGGTGGCGTAGTGTCGTGGAGAGTGGCGAACGGGTGCGTAACACGTAGGTAACCTGCCCTGAAAGGGGGGATAACCACGGGAAACTGTGGCTAATACCGCATAATCTCGCCGGGGTGGGAATTTCGGTGAGGAAAGCCGAGGCGATTTGGGAGGGGCCTGCGGTCGATTAGCTGGTTGGTGGGGTAAAGGCTCACCAAGGCGATGATCGATAGCTGTTCTGAGAGGAAGGCCAGCCACACGGGAACTGAGACACGGTTCCGACTCCTACGGGGGGCAGCAGTGAGGAATATTGCGCAATGGGGGGAACCCTGACGCA…
536121	Chloroflexi	Anaerolineae	Caldilineales	Caldilineaceae	P06_C044	Goniastrea	1	AGAGTTTGATCATGGCTCAGGATGAACGCTGGCGGCGTGCTTAACACATGCAAGTCGAACGGGAAGCGGTGCTTATTGCTTAGGTGATTGGTGTCGTGGAGAGTGGCGAACGGGTGCGTAACACGTAGGTAACCTGCCCTGAAAAGGGGGATAACCACGGGAAACTGTGGCTAATACCGCATAATCTCGCCGGGGCGGTGGTTTCGGTGAGGAAAGCTGAGGCGATTTGGGAGGGGCCTGCGGTCGATTAGCTGGTTGGTGGGGTAAAGGCCTACCAAGGCGATGATCGATAGCTGTTCTGAGAGGAAGACCAGCCACACGGGAACTGAGACACGGTTCCGACTCCTACGGGGGGCAGCAGTGAGGAATATTGCGCAATGGGGGGAACCCTGACGCAGC…
581116	Chloroflexi	Anaerolineae	Caldilineales	Caldilineaceae	P08_C045	Porites	1	AGTTTGATCATGGCTCAGGATGAACGCTGGCGGCGTGCTTAACACATGCAAGTCGAACGGGAAGCGGTGTGCATTTGCTTAGGCGGATACATGCCGTGGAGAGTGGCGAACGGGTGCGTAACACGTAGGTAACCTGCCCTGAAAGGGGGGATAACCACGGGAAACTGTGGCTAATACCGCATAATCTCGCCGGGACGGGAGTCCGGTGAGGAAAGCTGAGGCGATTTGGGAGGGGCCTGCGGTCGATTAGCTGGTTGGTGGGGTAAAGGCTCACCAAGGCGATGATCGATAGCTGTTCTGAGAGGAAGGCCAGCCACACGGGAACTGAGACACGGTTCCGACTCCTACGGGGGGCAGCAGTGAGGAATATTGCGCAATGGGGGGAACCCTGACGCAGCA…
581116	Chloroflexi	Anaerolineae	Caldilineales	Caldilineaceae	P06_C052	Porites	1	GAGTTTGATCATGGCTCAGGATGAACGCTGGCGGCGTGCTTAACACATGCAAGTCGAACGGGAAGCGGTGTGGATCTGCTTAGGCGGGTGCATGTCGTGGAGAGTGGCGAACGGGTGCGTAACACGTAGGTAACCTGCCCTGAAAGGGGGGATAACCACGGGAAACTGTGGCTAATACCGCATAATCTCGCCGGGACGGGAGTCCGGTGAGGAAAGCTGAGGCGATTTGGGAGGGGCCTGCGGTCGATTAGCTGGTTGGTGAGGTAAAGGCTCACCAAGGCGATGATCGATAGCTGTTCTGAGAGGAAGGCCAGCCACACGGGAACTGAGACACGGTTCCGACTCCTACGGGGGGCAGCAGTGAGGAATATTGCGCAATGGGGGGAACCCTGACGCAGC…
582684	Chloroflexi	Anaerolineae	Caldilineales	Caldilineaceae	P08_C046	Galaxea	1	AGAGTTTGATCCTGGCTCAGGATGAACGCTGGCGGCGTGCTTAACACATGCAAGTCGAACGGGAAGCGGTGCATATTTGCTTAGGTGAATTTTGTGCCGTGGAGAGTGGCGAACGGGTGCGTAACACGTAGGTAACCTGCCCCGAAAGGGGGGATAACCACGGGAAACTGTGGCTAATACCGCATGATCTCGCCGGGACGAGAGTTCGGTGAGGAAAGCTGAGGCGATTTGGGAGGGGCCTGCGGTCGATTAGCTGGTTGGTGGGGTAAAGGCCTACCAAGGCGATGATCGATAGCTGTTCTGAGAGGAAGACCAGCCACACGGGAACTGAGACACGGTTCCGACTCCTACGGGGGGCAGCAGTGAGGAATATTGCGCAATGGGGGAAACCCTGACGCA…
585994	Chloroflexi	Anaerolineae	Caldilineales	Caldilineaceae	P06_C049	Platygyra	1	GGATGAACGCTGGCGGCGTGCTTTATGCATGCAAGTCGAACGAGAAGGGAAGGACTTCGGTCCGACCTGGAGAGTGGCGAACGGGTGAGTAACACGTGAGTGACCTGCCCCGAGGTGGGGGACAACCGTGGGAAACCACGGCTAATACCCCGTAGTCCTGTGCGCACTGGTCGCGTACAGGTATAGCTCTGGCGCCTTGGGAGGGGCTCGCGGTCGATTAGCTAGTTGGTGGGGTAACGGCCTACCAAGGCGACGATCGATAGCTGGTCTGAGAGGACGATCAGCCACACTGGGACTGAGATACGGCCCAGACTCCTACGGGGGGCAGCAGCAAGGAATATTGGACAATGGGCGCAAGCCTGATCCAGCAACGCCGCGTGGAGGAAGAAGGCTTCGGTT…
537908	Proteobacteria	Epsilonproteobacteria	Campylobacterales	Campylobacterales	P06_C046	Fungia	1	AGTGGCGCACGGGTGAGTAATGTATAGCTAATCTGGCCTTTAGAAGGGAATAACCACGGGAAACTGTGGCTAATACCCTATACTCCATTATATCATAAGGTATAATGGGAAAGGTTTTTTCGCTAAAGGATGAGGCTATATCCTATCAGCTTGTTGGTGAGGTAAAAGCCTACCAAGGCTATGACGGGTAGCTGGTCTGAGAGGATGATCAGCCACACTGGAACTGAGACACGGTCCAGACTCCTACGGGAGGCAGCAGTGGGGAATATTGCACAATGGACGAAAGTCTGATGCAGCAATGCCGCGTGGAGGATGACGCATTTAGGTGTGTAAACTCCTTTTATATGAGAAGATAATGACGGTATCATATGAATAAGCACCGGCTAACTCCGTGCCAGC…
201696	Proteobacteria	Epsilonproteobacteria	Campylobacterales	Campylobacterales	P06_C046	Fungia	1	GCTGGTCTGAGAGGATGATCAGCCACACTGGAACTGACACACGGTCCACACTCCTATGGGAGGCACCAGTGGGGAATATTGCACAATGGGCGAAAGCCTGATGCAGAAATGCCGCGTGGAGGATGACGCATTTAGGTGTGTAAACTCCTTTTATATGAGAAGATTATGACGGTATCATATGAATAAGGACCGGCTAACTCCGTGCCAGCAGCCGCGGTAATACGGGGGGTCCAAGCGTTATTCGGAATCACTGGGCGTAAAGCGCGCGTAGGCTTTCTAGTAAGTCTTTTGTGAAATCCTATGGCTCAACCGTAAATATTAGAAGGAATACCGATGGCGAAAGCAACCTACTGGGATGTTACTGACGCTAAGGTGCGAAAGCGTGGGGAGCAAACAGGA…
589418	Bacteroidetes	[Saprospirae]	[Saprospirales]	Chitinophagaceae	P06_C052	Porites	1	GAGGGGCAGCACGGACTTCGGTCTGGTGGCGACCGGCAAACGGGTGCGGAACACGTACGCAACATACCCTTTACAGGGGGATAGCCCGGAGAAATTCGGATTAACACCCCATAGTATAATAAGAAGGCATCTTTTTATTATTAAAAATTTATTGATAAAGGATTGGCGTGCGTCCCATTAGATAGTTGGCGGGGTAACGGCCCACCAAGTCAGCGATGGGTAGCTGGTGTGAGAGCACGACCAGCCACACGGGCACTGAGACACGGGCCCGACTCCTACGGGAGGCAGCAGTGAGGAATATTGGTCAATGGACGGAAGTCTGAACCAGCCATGCCGCGTGGAGGATGACAGCCTTCTGGGTTGTAAACTTCTTTTATATGGGAAGAAAAATACGGTTTC…
343158	Chlorobi	Chlorobia	Chlorobiales	Chlorobiaceae	P03_C050	Diploastrea	1	AGAGTTTGATCCTGGCTCAGGACGAACGCTGGCGGCGTGCCTAACACATGCAAGTCAAAGGAAAACAGCTTCGGCTGCAAGTACTTGGCGCAAGGGTGAGTAAGGTATAGGTAATTTGCCTACAGGACAGGGATAACCCCGAGAAATCGGGGACAATACCTGATGATGCAGCGGAACCGCATGGTTATGTTGTTAAATCAGGAATCGCCTGTAGATAAGCCTATATTCCATCAGGTAGTTGGCGGGGTAAAAGCCCACCAAGCCTACGACGGATAGCTGGTCTGAGAGGATGATCAGCCACATTGGAACTGAGACACGGTCCAGACTCCTACGGGAGGCAGCAGTGAGGAATATTGCGCAATGGGCGAAAGCCTGACGCAGCAACGCCGCGTGGATGAA…
134559	Chlorobi	Chlorobia	Chlorobiales	Chlorobiaceae	P03_C050	Diploastrea	1	GAGTTTGATCCTGGCTCAGGACGAACGCTGGCGGCGTGCCTAACACATGCAAGTCAAAGGAAAACAGCTTCGGCTGCAAGTACTTGGCGCAAGGGTGAGTAAGGTATAGGTAATTTGCCTACAGGACAGGGATAACCCCGAGAAATCGGGGACAATACCTGATGATGCAGCGGAACCGCATGGTTATGTTGTTAAATGAGGAATCGCCTGTAGATAAGCCTATATTCCATCAGGTAGTTGGCGGGGTAAAAGCCCACCAAGCCTACGACGGATAGCTGGTCTGAGAGGATGATCAGCCACATTGGAACTGAGACACGGTCCAGACTCCTACGGGAGGCAGCAGTGAGGAATATTGCGCAATGGGCGAAAGCCTGACGCAGCAACGCCGCGTGGATGAAG…
112750	Chlorobi	Chlorobia	Chlorobiales	Chlorobiaceae	P03_C050	Diploastrea	1	GCGCAAGGGTGAGTAAGGTATAGGTATTTGCCTACAGGACCGGGATAACCCCGAGAAATCGGGGACAATACCGGATGATGCAGCGGAACCGCATGGTTATGTTGTTAAATCAGGCATGGCCTGTAGATAAGCCTATATTCCATCAGGTAGTTGGTAGGGTAAGAGCCTACCAAGCCAACGACGGATAGCTGGTCTGAGAGGATGATCAGCCACATTGGAACTGAGACACGGTCCAGACTCCTACGGGAGGCAGCAGTGAGGAATATTGCGCAATGGGCGAAAGCCTGACGCAGCAACGCCGCGTGGATGAAGAAGTTCTTCGGAATGTAAAGTCCTTTTGCAGAAGAAGAAAATCCCGGCTTGCCGGGACTGACGGTACTCTGCGAATAAGCCACGGCT…
310819	Chlorobi	Chlorobia	Chlorobiales	Chlorobiaceae	P03_C050	Diploastrea	1	AGAGTTTGATCCTGGCTCAGGACGAACGCTGGCGGCGTGCCTAACACATGCAAGTCAAAGGAAAACAGCTTCGGCTGCAAGTACTTGGCGCAAGGGTGAGTAAGGTATAGGTAATTTGCCTACAGGACAGGGATAACCCCGAGAAATCGGGGACAATACCTGATGATGCAGCGGAACCGCATGGTTATGTTGTTAAATGAGGAATCGCCTGTAGATAAGCCTATATTCCATCAGGTAGTTGGCGGGGTAAAAGCCCACCAAGCCTACGACGGATAGCTGGTCTGAGAGGATGATCAGCCACATTGGAACTGAGACACGGTCCAGACTCCTACGGGAGGCAGCAGTGAGGAATATTGCGCAATGGGCGAAAGCCTGACGCAGCAACGCCGCGTGGATGAA…
917539	Proteobacteria	Gammaproteobacteria	Chromatiales	Chromatiales	P03_C051	Millepora	1	AGAGTTTGATCCTGGCTCAGATTGAACGCTAGCGGCATGCTTAACACATGCAAGTCGAACGGTAACAGCGAGAGCTTGCTCTCGGCTGACGAGTGGCGGACGGGTGAGTAATGCTTAGGAATCTGCCCAGTAGCGGGGGACAACTCGGAGAAATCCGAGCTAATACCGCATACGCCCTACGGGGGAAAGCAGGGGATCTTCGGACCTTGCACTATTGGATGAGCCTAAGTCAGATTAGCTTGTTGGTGGGGTAATGGCCTACCAAGGCGACGATCTGTAGCTGGTCTGAGAGGACGATCAGCCACACTGGAACTGAGACACGGTCCAGACTCCTACGGGAGGCAGCAGTGGGGAATATTGCACAATGGGGGAAACCCTGATGCAGCAATGCCGCGTGTG…
4474035	Proteobacteria	Gammaproteobacteria	Chromatiales	Chromatiales	P03_C049	Millepora	1	TAGAGTTTGATCCTGGCTCAGATTGAACGCTGGCGGCATGCCTAACACATGCAAGTCGAACGGTAACAGGCGGGAGCTTGCTTCTGCGCTGACGAGTGGCGGACGGGTGAGTAATGCTTAGGAATCTGCCCAGTAGTGGGGGACAACATGGGGAAACGCGAGCTAATACCGCATACGCCCTACGGGGGAAAGCGGGGGCTCTTCGGACCTCGCGCTAGTGGATGAGCCTAAGTCAGATTAGCTGGTTGGTGGGGTAAAAGGCTACCAAGGCGACGATCTGTAGCTGGTCTGAGAGGACGATCAGCCACACTGGAACTGAGACACGGTCCAGACTCCTACGGGGGGCAGCAGTGGGGAATATTGCACAATGGGCGCAAGCCTGATGCAGCAATGCCGCGT…
4406035	Proteobacteria	Gammaproteobacteria	Chromatiales	Chromatiales	P03_C044	Pocillopora	1	AGTTTGATCCTGGCTCAGATTGAACGCTGGCGGTATGCTTAACACATGCAAGTCGAACGCGAAAGCGCCTTCGGGCGTAAGTAGAGTGGCGGACGGGTGAGTAATGCATAGGAATCTGCCCAGTAGTGGGGGACAACTACCGGAAACGGTAGCTAATACCGCATACGCCCTATGGGGGAAAGCGGGGGATCTTCGGACCTCGTGCTATAGGATGAGCCTATGTCAGATTAGCTTGTTGGTGGGGTAAAGGCCTACCAAGGCAACGATCTGTAGCTGGTTTGAGAGGATGATCAGCCACACTGGGACTGAGACACGGCCCAGACTCCTACGGGAGGCAGCAGTGGGGAATATTGGACAATGGGCGCAAGCCTGATCCAGCAATACCGCGTGTGTGAAGAA…
240090	Proteobacteria	Gammaproteobacteria	Chromatiales	Chromatiales	P03_C044	Pocillopora	1	AGAGTTTGATCCTGGCTCAGATTGAACGCTGGCGGCATGCTTAACACATGCAAGTCGAACGAGAAAGTCCCTTCGGGGGCGAGTACAGTGGCGGACGGGTGAGTAATGCATGGGAATCTGCCCAGTGGTGGGGAATAACCCGGGGAAACTCGGGCTAATACCGCATACGCCCTACGGGGGAAAGCGGGGGATCTTCGGACCTCGCGCCATTGGATGAGCCCATGTCGGATTAGCTTGTTGGCGGGGTAACGGCCCACCAAGGCGACGATCTGTAGCTGGTCTGAGAGGACGATCAGCCACACTGGGACTGAGACACGGCCCAGACTCCTACGGGAGGCAGCAGTGGGGAATATTGGACAATGGGCGAAAGCCTGATCCAGCAATGCCGCGTGTGTGAAG…
272596	Proteobacteria	Gammaproteobacteria	Chromatiales	Chromatiales	P01_C044	Millepora	1	GAGTTTGATCCTGGCTCAGATTGAACGCTGGCGGCATGCCTAACACATGCAAGTCGAACGGTAACAGGCAGAAGCTTGCTTTTGCGCTGACGAGTGGCGGACGGGTGAGTAATACTTAGGAATCTGCCCAGTAGTGGGGGACAACATGGGGAAACGCATGCTAATACCGCATACGCCCTACGGAGGAAAGCGGGGGATCTTCGGACCTCGCGCTATTGGATGAGCCTAAGTCAGATTAGCTTGTTGGTGGGGTAAAGGCTTACCAAGGCGACGATCTGTAGCTGGTCTGAGAGGACGATCAGCCACACTGGAACTGAGACACGGTCCAGACTCCTACGGGAGGCAGCAGTGGGGAATATTGCACAATGGGCGCAAGCCTGATGCAGCAATGCCGCGTGT…
1114087	Proteobacteria	Gammaproteobacteria	Chromatiales	Chromatiales	P06_C052	Porites	1	ACATGCAGTCGAACGGTAACGACCTTATTACCTTCGGGTAACGAGGGGCGACGAGTGGCGGACGGGTGAGTAACGCATAGGAATCTGCCCAGTAGTGGGGGACAACCTGGGGAAACCCAGGCTAATACCGCATACGCCCTACGGGGGAAAGCGGGGGATCTTCGGACCTCGCGCTATTGGATGAGCCTATGTCTGATTAGCTTGTTGGTAGGGTAACGGCCTACCAAGGCAACGATCAGTAGCTGGTCTGAGAGGATGATCAGCCACACTGCGACTGAGACACGGCGCAGACTCCTACGGGAGGCAGCAGTGGGGAATATTGCACAATGGGCGCAAGCCTGATGCAGCAATGCCGCGTGTGTGAAGAAGGCCTGCGGGTTGTAAAGCACTTTCAGTAGC…
272596	Proteobacteria	Gammaproteobacteria	Chromatiales	Chromatiales	P03_C049	Millepora	1	GAGTTTGATCCTGGCTCAGATTGAACGCTGGCGGCATGCCTAACACATGCAAGTCGAACGGTAACAGGCTGGAGCTTGCTCCTGCGCTGACGAGTGGCGGACGGGTGAGTAATGCTTAGGAATCTGCCCGGTAGTGGGGGACAACTCGGGGAAACCCATGCTAATACCGCATACGCCCTACGGGGGAAAGCGGGGGCTCTTCGGACCTCGCGCTAGCGGATGAGCCTAAGTCAGATTAGCTGGTTGGTGGGGTAAAGGCCCACCAAGGCGACGATCTGTAGCTGGTCTGAGAGGACGATCAGCCACACTGGAACTGAGACACGGTCCAGACTCCTACGGGGGGCAGCAGTGGGGAATATTGCACAATGGGCGCAAGCCTGATGCAGCAATGCCGCGTGT…
587925	Proteobacteria	Gammaproteobacteria	Chromatiales	Chromatiales	P03_C049	Millepora	1	AGTTTGATCCTGGCTCAGATTGAACGCTGGCGGCATGCCTAACACATGCAAGTCGAACGGTAACAGGCGGAGCTTGCTCTGCGCTGACGAGTGGCGGACGGGTGAGTAATGCTTAGGAATCTGCCCAGTAGTGGGGGACAACAGTCGGAAACGGTTGCTAATACCGCATACGCCCTACGGGGGAAAGCAGGGGATCTTCGGACCTTGCACTATTGGATGAGCCTAAGTCAGATTAGCTTGTTGGTGGGGTAAAAGCCTACCAAGGCGACGATCTGTAGCTGGTTTGAGAGGACGATCAGCCACACTGGAACTGAGACACGGTCCAGACTCCTACGGGAGGCAGCAGTGGGGAATATTGCACAATGGGCGCAAGCCTGATGCAGCAATGCCGCGTGTGTG…
3354592	Proteobacteria	Gammaproteobacteria	Chromatiales	Chromatiales	P06_C052	Porites	1	GTTTGTTCCTGGCTCAGATTGAACGCTGGCGGCATGCCTAACACATGCAAGTCGAACGGTAACGACTTCATTACCTTCGGGTAATGAAGGGCGACGAGTGGCGGACGGGTGAGTAACGCATAGGAATCTGCCCAGTGGTGGGGGACAACTCCGGGAAACCGGAGCTAATACCGCATACGCCCTACGGGGGAAAGCGGGGGATCTTCGGACCTCGCGCTATTGGATGAGCCTATGTCTGATTAGCTTGTTGGTAGGGTAACGGCCTACCAAGGCAACGATCAGTAGCTGGTCTGAGAGGATGATCAGCCACACTGCGACTGAGACACGGCGCAGACTCCTACGGGAGGCAGCAGTGGGGAATATTGCACAATGGGCGCAAGCCTGATGCAGCAATGCCGC…
1125577	Proteobacteria	Gammaproteobacteria	Chromatiales	Chromatiales	P03_C049	Millepora	1	AGTTTGATCATGGCTCAGATTGAACGCTGGCGGCATGCCTAACACATGCAAGTCGAACGGTAACAGGCGAAAGCTTGCTTTTGCGCTGACGAGTGGCGGACGGGTGAGTAATACTTAGGAATCTGCCCAGTAGCGGGGGACAACAATCGGAAACGGTTGCTAATACCGCATACGCCCCACGGGGGAAAGCAGGGGATCTTCGGACCTTGCACTATTGGATGAGCCTAAGTCAGATTAGTTTGTTGGTGGGGTAATGGCCTACCAAGGCGACGATCTGTAGCTGGTCTGAGAGGACGATCAGCCACACTGGAACTGAGACACGGTCCAGACTCCTACGGGAGGCAGCAGTGGGGAATATTGCACAATGGGCGCAAGCCTGATGCAGCAATGCCGCGTGTG…
541570	Proteobacteria	Gammaproteobacteria	Chromatiales	Chromatiales	P03_C049	Millepora	1	AGAGTTTGATCCTGGCTCAGATTGAACGCTGGCGGCATGCCTAACACATGCAAGTCGAACGGTAACAGGCGGAGCTTGCTCTGCGCTGACGAGTGGCGGACGGGTGAGTAATGCTTAGGAATCTGCCCAGTAGTGGGGGACAACAGTCGGAAACGGTTGCTAATACCGCATACGCCCTACGGGGGAAAGCAGGGGATCTTCGGACCTTGCACTATTGGATGAGCCTAAGTCAGATTAGCTTGTTGGTGGGGTAAAAGCCTACCAAGGCGACGATCTGTAGCTGGTTTGAGAGGACGATCAGCCACACTGGAACTGAGACACGGTCCAGACTCCTACGGGAGGCAGCAGTGGGGAATATTGCACAATGGGCGCAAGCCTGATGCAGCAATGCCGCGTGTG…
92419	Proteobacteria	Gammaproteobacteria	Chromatiales	Chromatiales	P06_C049	Platygyra	1	AGAGTTTGATCCTGGCTCAGATTGAACGCTGGCGGCATGCCTAACACATGCAAGTCGAACGGTAACAGGACGTTGTGATCCTTTCGGGGTGAACTTGGCGCTGACGAGTGGCAGACGGGTGAGTAACGCGTAGGAATTTGCCCGGTAGTGGGGGATAGCTCGGGGAAACTCGAATTAATACCGCATACCCTCTACGGAGGAAAGCCGGGGACCTTTTCGGAGGCCCGGTGCTAACGGATAAGCCTGCGTCTGATTAGCTTGTTGGTGAGGTAACGGCTCACCAAAGCGACGATCAGTAGCTGGTCTGAGAGGACGATCAGCCACACTGGGACTGAGACACGGCCCAGACTCCTACGGGAGGCAGCAGTGAGGAATATTGGACAATGGGCGCAAGCCTGA…
1663947	Proteobacteria	Gammaproteobacteria	Chromatiales	Chromatiales	P06_C049	Platygyra	1	ATTGAACGCTGGCGGCATGCTTAACACATGCAAGTCGAACGGTAACGGAAAGCATAATCCTTCGGGTGCATGCTTTGACGACGAGTGGCGGACGGGTGAGTAATACATAGGAATCTGCCCAGTAGCGGGGGATAACTTAGGGAAACTTGAGCTAATACCGCATACGCCCTACGGGGGAAAGCAGGGGATCTTCGGACCTTGCACTATTGGATGAGCCTATGTCAGATTAGCTAGTAGGTGGGGTAAGGGCCCACCTAGGCAACGATCTGTAGCTGGTCTGAGAGGACGATCAGCCACACTGGGACTGAGACACGGCCCAGACTCCTACGGGAGGCAGCAGTGGGGAATATTGGACAATGGGGGCAACCCTGATCCAGCAATGTCGCGTGTGTGAAGAAG…
541636	Proteobacteria	Gammaproteobacteria	Chromatiales	Chromatiales	P03_C049	Millepora	1	GTCAGATTAGCTAGTTGGTAGGGTAAAGGCCTACCAAGGCAACGATCTGTAGCTGGTCTGAGAGGATGATCAGCCACACTGGGACTGAGACACGGCCCAGACTCCTACGGGAGGCAGCAGTGGGGAATATTCGACAATGGGGGAAACCCTGATCCAGCAATGCCGCGTGAGGGAAGAAGGCCTGCGAGTTGTAAAGCACTTTCAGTAAGGAAGAAATCCCCAGAGTTAATACCTCTGTGGCTTGACATTACTTACAGAAGAAGCACCGGCTAACTCCGTGCCAGCAGCCGCGGTAATACGGAGGGTGCAAGCGTTATTCGGAATTACTGGGCGTAAAGCGCGCGTAGGTGGTTAGGTCAGTCGGATGTGAAAGCCCCGGGCTTAACTTGAAAATTGCAT…
259441	Proteobacteria	Gammaproteobacteria	Chromatiales	Chromatiales	P06_C049	Platygyra	1	GAGTTTGATCCTGGCTCAGATTGAACGCTGGCGGCATGCCTAACACATGCAAGTCGAACGGTAACAGCAGAGCTTGCTCTGGCTGACGAGTGGCGGACGGGTGAGTAAAGCGTAGGAATCTGCCCAGTAGTGGGGGACAACTCGGGGAAACCCGAGCTAATACCGCATACGCCCTACGGGGGAAAGCGGGGGATCTTCGGACCTCGCGCTATTGGATGAGCCTACGTCCGATTAGCTTGTTGGTAGGGTAATGGCCTACCAAGGCGACGATCGGTAGCTGGTCTGAGAGGACGATCAGCCACACTGGGACTGAGACACGGCCCAGACTCCTACGGGAGGCAGCAGTGGGGAATATTGGACAATGGGCGCAAGCCTGATCCAGCAATGCCGCGTGTGTGA…
332804	Proteobacteria	Gammaproteobacteria	Chromatiales	Chromatiales	P03_C044	Pocillopora	1	AGAGTTTGATCCTGGCTCAGATTGAACGCTGGCGGTATGCTTAACACATGCAAGTCGAACGCGAAAATGCCTTCGGGTATGAGTAGAGTGGCGGACGGGTGAGTAATGCATAGGAATCTACCCAGTAGTGGGGGACAACTCGGGGAAACTCGAGCTAATACCGCATACGACCTACGGGTGAAAGTGGGGGATCTTCGGACCTCACGCTATTGGATGAGCCTATGTCAGATTAGCTAGTTGGTGGGGTAATGGCCTACCAAGGCGACGATCTGTAGCTGGTTTGAGAGGATGATCAGCCACACTGGGACTGAGACACGGCCCAGACTCCTACGGGAGGCAGCAGTGGGGAATATTGGACAATGGGGGAAACCCTGATCCAGCAATACCGCGTGTGTGAAG…
4294683	Proteobacteria	Gammaproteobacteria	Chromatiales	Chromatiales	P06_C052	Porites	1	AGAGTTTGATCCTGGCTCAGATTGAACGCTGGCGGCATGCCTAACACATGCAAGTCGAACGGTAACGACTTCATTACCTTCGGGTAATGAAGGGCGACGAGTGGCGGACGGGTGAGTAACGCATAGGAATCTGCCCAGTAGTGGGGGACAACTCCGGGAAACCGGAGCTAATACCGCATACGCCCTACGGGGGAAAGCGGGGGATCTTCGGACCTCGCGCTATTGGATGAGCCTATGTCTGATTAGCTTGTTGGTAGGGTAACGGCCTACCAAGGCAACGATCAGTAGCTGGTCTGAGAGGATGATCAGCCACACTGCGACTGAGACACGGCGCAGACTCCTACGGGAGGCAGCAGTGGGAAATATTGCACAATGGGCGCAAGCCTGATGCAGCAATGC…
272596	Proteobacteria	Gammaproteobacteria	Chromatiales	Chromatiales	P03_C051	Millepora	1	GAGTTTGATCCTGGCTCAGATTGAACGCTGGCGGCATGCCTAACACATGCAAGTCGAACGGTAACAGGCAGGAGCTTGCTCCCGCGCTGACGAGTGGCGGACGGGTGAGTAATGCTTAGGAATCTGCCCGGTAGTGGGGGACAACATGGGGAAACCCATGCTAATACCGCATACGCCCTATGGGGGAAAGCGGGGGCTCTTCGGACCTCGCGCTAACGGATGAGCCTAAGTCAGATTAGCTGGTTGGTGGGGTAACGGCCCACCAAGGCGACGATCTGTAGCTGGTCTGAGAGGACGATCAGCCACACTGGAACTGAGACACGGTCCAGACTCCTACGGGGGGCAGCAGTGGGGAATATTGCACAATGGGCGCAAGCCTGATGCAGCAATGCCGCGTGT…
1721729	Proteobacteria	Gammaproteobacteria	Chromatiales	Chromatiales	P08_C045	Porites	1	TGCGCATTCGGGCGACGAGTGGCGGACGGGTGAGTAACGCGTAGGAATCTGCCCGTGTAGTGGGGGATAGCCCGAGGAAACTCGGATTAATACCGCATACGCCCTACGGGGGAAAGCTGGGGACTCTTTCGGGAGCCTGGCGCTATCGGATGAGCCTGCGTCTGATTAGCTTGTTGGTGGGGTAAAGGCCTACCAAAGCGACGATCAGTAGCTGGTCTGAGAGGACGATCAGCCACACTGGGACTGAGATACGGCCCAGACTCCTACGGGAGGCAGCAGTGAGGAATATTGGACAATGGGGGAAACCCTGATCCAGCAATGCCGCGTGTGTGAAGAAGGCCTGCGGGTTGTAAAGCACTTTCAGCAAGGGAAGAAACGCCCGTCATAAATAGCGGCGGG…
4443199	Proteobacteria	Gammaproteobacteria	Chromatiales	Chromatiales	P03_C044	Pocillopora	1	GAGTTTGATCATGGCTCAGATTGAACGCTGGCGGCATGCTTAACACATGCAAGTCGAACGGCAGCGCGGGGACCTTGCTCCCGGGCGACGAGTGGCGAACGGGTGAGTAACGCATAGGAATCTGCCCAGTAGCGGGGGACAACCTGGTGAAAACCAGGCTAATACCGCATACGCCCTACGGGGGAAAGCAGGGGATCTTCGGACCTTGCACTATTGGATGAGCCTATGTCTGATTAGTTTGTTGGTGGGGTAACGGCCTACCAAGGCGACGATCAGTAGCTGGTCTGAGAGGACGATCAGCCACACTGGGACTGAGACACGGCCCAGACTCCTACGGGAGGCAGCAGTGGGGAATATTGCACAATGGGCGCAAGCCTGATGCAGCAATGCCGCGTGTGT…
3354592	Proteobacteria	Gammaproteobacteria	Chromatiales	Chromatiales	P06_C049	Platygyra	1	CTGGCTCAGATTGAACGCTGGCGGCATGCCTAACACATGCAAGTCGAACGGTAACGACTTCATTACCTTCGGGTAATGAAGGGCGACGAGTGGCGGACGGGTGAGTAACGCATAGGAATCTGCCCAGTGGTGGGGGACAACTCCGGGAAACCGGAGCTAATACCGCATACGCCCTACGGGGGAAAGCGGGGGATCTTCGGACCTCGCGCTATTGGATGAGCCTATGTCTGATTAGCTTGTTGGTAGGGTAACGGCCTACCAAGGCAACGATCAGTAGCTGGTCTGAGAGGATGATCAGCCACACTGCGACTGAGACACGGCGCAGACTCCTACGGGAGGCAGCAGTGGGGAATATTGCACAATGGGCGCAAGCCTGATGCAGCAATGCCGCGTGTGTGA…
2524153	Proteobacteria	Gammaproteobacteria	Chromatiales	Chromatiales	P03_C049	Millepora	1	AGTTTGATCCTGGCTCAGATTGAACGCTGGCGGCATGCTTAACACATGCAAGTCGAACGGTAACAGGCGGAGCTTGCTCTGCGCTGACGAGTGGCGGACGGGTGAGTAATGCTTAGGAATCTGCCCAGTAGCGGGGGACAACGTGTGGAAACGCACGCTAATACCGCATACGCCCTACGGGGGAAAGCAGGGGATCTTCGGACCTTGCGCTATTGGATGAGCCTAAGTCAGATTAGCTTGTTGGTGGGGTAATAGCCTACCAAGGCGACGATCTGTAGCTGGTCTGAGAGGACGATCAGCCACACTGGAACTGAGACACGGTCCAGACTCCTACGGGAGGCAGCAGTGGGGAATATTGCACAATGGGCGCAAGCCTGATGCAGCAATGCCGCGTGTGTG…
105207	Proteobacteria	Gammaproteobacteria	Chromatiales	Chromatiales	P03_C051	Millepora	1	TTGATCCTGGCTCAGATTGAACGCTGGCGGCATGCCTAACACATGCAAGTCGAACGGTAACAGGCGGAGCTTGCTCTGCGCTGACGAGTGGCGGACGGGTGAGTAATGCTTAGGAATCTGCCCAGTAGCGGGGGACAACAATCGGAAACGGTTGCTAATACCGCATACGCCCTATGGGGGAAAGCAGGGGCTCTTCGGACCTTGCGCTAATGGATGAGCCTAAGTCAGATTAGCTGGTTGGTAGGGTAACGGCCTACCAAGGCGACGATCTGTAGCTGGTCTGAGAGGACGATCAGCCACACTGGAACTGAGACACGGTCCAGACTCCTACGGGAGGCAGCAGTGGGGAATATTGCACAATGGGCGCAAGCCTGATGCAGCAATGCCGCGTGTGTGAAG…
1114087	Proteobacteria	Gammaproteobacteria	Chromatiales	Chromatiales	P06_C049	Platygyra	1	GGCGACGAGTGGCGGACGGGTGAGTAACGCATAGGAATCTGCCCAGTAGTGGGGGACAACCTGGGGAAACCCAGGCTAATACCGCATACGCCCTACGGGGGAAAGCGGGGGATCTTCGGACCTCGCGCTATTGGATGAGCCTATGTCTGATTAGCTTGTTGGTAGGGTAACGGCCTACCAAGGCAACGATCAGTAGCTGGTCTGAGAGGATGATCAGCCACACTGCGACTGAGACACGGCGCAGACTCCTACGGGAGGCAGCAGTGGGGAATATTGCACAATGGGCGCAAGCCTGATGCAGCAATGCCGCGTGTGTGAAGAAGGCCTGCGGGTTGTAAAGCACTTTCAGTAGGGAAGAAAAGCTTGAAGTTAATACCTTCGAGTCTTGACGTTAGCTAC…
833180	Proteobacteria	Gammaproteobacteria	Chromatiales	Chromatiales	P03_C051	Millepora	1	AGAGTTTGATCCTGGCTCAGATTGAACGCTGGCGGCATGCCTAACACATGCAAGTCGAACGGTAACATGCGGAGCTTGCTCTGCGCTGACGAGTGGCGGACGGGTGAGTAATGCTTAGGAATCTGCCCAGTAGCGGGGGACAACAATCGGAAACCGGAGCTAATACCGCATACGCCCTACGGGGGAAAGCGGGGGATCTTCGGACCTCGCGCTATCGGATGAGCCTAAGTCAGATTAGCTGGTTGGTGGGGTAACGGCCTACCAAGGCGACGATCTGTAGCTGGTCTGAGAGGACGATCAGCCACACTGGAACTGAGACACGGTCCAGACTCCTACGGGAGGCAGCAGTGGGGAATATTGCACAATGGGCGCAAGCCTGATGCAGCAATGCCGCGTGTG…
305967	Proteobacteria	Gammaproteobacteria	Chromatiales	Chromatiales	P03_C044	Pocillopora	1	AGAGTTTGATCATGGCTCAGATTGAACGCTGGCGGCATGCCTAACACATGCAAGTCGAACGGTAGCGACGGAGACAACCCTTCGGGGGCGTTTCCGGGCGACGAGTGGCGGACGGGTGAGTAATGCATAGGAATCTGCCCAATAGTGGGGGACAACCTGAGGAAACTCAGGCTAATACCGCATACGCCCTACGGGGGAAAGCGGGGGATCTTCGGACCTCGCGCTATTGGATGAGCCTATGTCTGATTAGCTTGTTGGTAGGGTAATGGCCTACCAAGGCGACGATCAGTAGCTGGTCTGAGAGGACGATCAGCCACACTGGGACTGAGACACGGCCCAGACTCCTACGGGAGGCAGCAGTGGGGAATATTGCACAATGGGCGCAAGCCTGATGCAGCA…
835155	Proteobacteria	Gammaproteobacteria	Chromatiales	Chromatiales	P03_C051	Millepora	1	AGAGTTTGATCCTGGCTCAGATTGAACGCTGGCGGCATGCCTAACACATGCAAGTCGAACGGTAACAGGCAGAGCTTGCTCTGTGCTGACGAGTGGCGGACGGGTGAGTAATGCTTAGGAATCTGCCCAGTAGCGGGGGACAACAACCGGAAACGGTTGCTAATACCGCATACGCCCCACGGGGGAAAGCAGGGGATCTTCGGACCTTGCGCTATTGGATGAGCCTAAGTCAGATTAGTTTGTTGGTGGGGTAAAAGCCTACCAAGGCGACGATCTGTAGCTGGTCTGAGAGGACGATCAGCCACACTGGAACTGAGACACGGTCCAGACTCCTACGGGAGGCAGCAGTGGGGAATATTGCACAATGGGCGCAAGCCTGATGCAGCAATGCCGCGTGTG…
4439430	Proteobacteria	Gammaproteobacteria	Chromatiales	Chromatiales	P06_C049	Platygyra	1	AGAGTTTGATCCTGGCTCAGATTGAACGCTGGCGGCATGCCTAACACATGCAAGTCGAACGGTAGCAGCAGAGCTTGCTCTGGCTGACGAGTGGCGGACGGGTGAGTAACGCGTAGGAATCTGCCCAGTAGTGGGGGACAACTCGGGGAAACCCGAGCTAATACCGCATACGCCCTACGGGGGAAAGCGGGGGATCTTCGGACCTCGCGCTATTGGATGAGCCTACGTCCGATTAGCTTGTTGGTGGGGTAAAAGCCTACCAAGGCGACGATCGGTAGCTGGTCTGAGAGGACGATCAGCCACACTGGGACTGAGACACGGCCCAGACTCCTACGGGAGGCAGCAGTGGGGAATATTGGACAATGGGCGCAAGCCTGATCCAGCAATGCCGCGTGTGTG…
1721729	Proteobacteria	Gammaproteobacteria	Chromatiales	Chromatiales	P06_C049	Platygyra	1	TGCGCATTTGGGCGACGAGTGGCGGACGGGTGAGTAACGCGTAGGAATCTGCCCGTGTAGTGGGGGATAGCCCGAGGAAACTCGGATTAATACCGCATAAGCCCTACGGGGGAAAGCTGGGGACTCTTTCGGGAGCCTGGCGCTATCGGATGAGCCTGCGTCTGATTAGCTTGTTGGTGGGGTAAAAGCCTACCAAAGCGACGATCAGTAGCTGGTCTGAGAGGACGATCAGCCACACTGGGACTGAGACACGGCCCAGACTCCTACGGGAGGCAGCAGTGAGGAATATTGGACAATGGGCGAAAGCCTGATCCAGCAATGCCGTGTGTGTGAAGAAGGCCTGCGGGTTGTAAAGCACTTTCAGCAAGGGAAGAAAAGCCCATCATAAATAGTGGTGGG…
272596	Proteobacteria	Gammaproteobacteria	Chromatiales	Chromatiales	P01_C043	Millepora	1	GAGTTTGATCCTGGCTCAGATTGAACGCTGGCGGCATGCCTAACACATGCAAGTCGAACGGTAACAGGCAGGAGCTTGCTTTTGCGCTGACGAGTGGCGGACGGGTGAGTAATGCTTAGGAATCTGCCCAGTAGTGGGGGACAACATGGGGAAACGCATGCTAATACCGCATACGCCCTACGGAGGAAAGCGGGGGCTCTTCGGACCTCGCGCTATTGGATGAGCCTAAGTCAGATTAGCTGGTTGGTGGGGTAATAGCCTACCAAGGCGACGATCTGTAGCTGGTCTGAGAGGACGATCAGCCACACTGGAACTGAGACACGGTCCAGACTCCTACGGGGGGCAGCAGTGGGGAATATTGCACAATGGGCGCAAGCCTGATGCAGCAATGCCGCGTGT…
4436626	Proteobacteria	Gammaproteobacteria	Chromatiales	Chromatiales	P01_C043	Millepora	1	AGAGTTTGATCCTGGCTCAGATTGAACGCTGGCGGCATGCTTAACACATGCAAGTCGAACGGTAACAGGCGGAGCTTGCTCTGCGCTGACGAGTGGCGGACGGGTGAGTAATGCTTAGGAATCCGCCCAGTAGCGGGGGACAACGTGTGGAAACGCACGCTAATACCGCATACGCCCTACGGGGGAAAGCAGGGGATCTTCGGACCTTGCGCTATTGGATGAGCCTAAGTCAGATTAGCTTGTTGGTGGGGTAATAGCCTACCAAGGCGACGATCTGTAGCTGGTCTGAGAGGACGATCAGCCACACTGGAACTGAGACACGGTCCAGACTCCTACGGGAGGCAGCAGTGGGGAATATTGCACAATGGGCGCAAGCCTGATGCAGCAATGCCGCGTGTG…
828369	Proteobacteria	Gammaproteobacteria	Chromatiales	Chromatiales	P03_C051	Millepora	1	AGTTTGATCCTGGCTCAGATTGAACGCTGGCGGCATGCCTAACACATGCAAGTCGAACGGTAACGATGGAAGCTTGCTTCCAGGCGACGAGTGGCGGACGGGTGAGTAATGCTTGGGAATTTGCCTAGTAGTGGGGGACAACTCGGGGAAACTCGTGCTAATACCGCATACACCCTACGGGGGAAAGCGGGGGATCTTCGGACCTCGCGCTATTAGATGAGCCCAAGTCGGATTAGCTGGTTGGTGAGGTAACGGCTCACCAAGGCCGCGATCCGTAGCTGGTCTGAGAGGACGATCAGCCACACTGGAACTGAGACACGGTCCAGACTCCTACGGGAGGCAGCAGTGGGGAATATTGCACAATGGGCGCAAGCCTGATGCAGCAATGCCGCGTGTGTG…
272596	Proteobacteria	Gammaproteobacteria	Chromatiales	Chromatiales	P03_C052	Millepora	1	GAGTTTGATCCTGGCTCAGATTGAACGCTGGCGGCATGCCTAACACATGCAAGTCGAACGGTAACAGGCAGGAGCTTGCTCCTGCGCTGACGAGTGGCGGACGGGTGAGTAATGCTTAGGAATCTGCCCGGTAGTGGGGGACAACATGGGGAAACCCATGCTAATACCGCATACGCCCTACGGGGGAAAGCGGGGGATCTTCGGACCTCGCGCTATTGGATGAGCCTAAGTCAGATTAGCTGGTTGGTGGGGTAAAGGCCCACCAAGGCGACGATCTGTAGCTGGTCTGAGAGGACGATCAGCCACACTGGAACTGAGACACGGTCCAGACTCCTACGGGGGGCAGCAGTGGGGAATATTGCACAATGGGCGCAAGCCTGATGCAGCAATGCCGCGTGT…
831450	Proteobacteria	Gammaproteobacteria	Chromatiales	Chromatiales	P03_C049	Millepora	1	GAGTTTGATCCTGGCTCAGATTGAACGCTGGCGGCATGCCTAACACATGCAAGTCGAACGGTAACAGGCGGAGCTTGCTCTGCGCTGACGAGTGGCGGACGGGTGAGTAATGCTTAGGAATCTGCCCAGTAGCGGGGGACAACAGTCGGAAACGGTTGCTAATACCGCATACGCCCTACGGGGGAAAGCAGGGGATCTTCGGACCTTGCACTATTGGATGAGCCTAAGTCAGATTAGCTTGTTGGTGGGGTAAAAGCCTACCAAGGCGACGATCTGTAGCTGGTTTGAGAGGACGATCAGCCACACTGGAACTGAGACACGGTCCAGACTCCTACGGGAGGCAGCAGTGGGGAATATTGCACAATGGGCGCAAGCCTGATGCAGCAATGCCGCGTGTGT…
150147	Proteobacteria	Gammaproteobacteria	Chromatiales	Chromatiales	P03_C051	Millepora	1	GTTTGATCCTGGCTCAGATTGAACGCTGGCGGCATGCCTAACACATGCAAGTCGAACGGTAACAGCGGAGCTTGCTCCGGCTGACGAGTGGCGGACGGGTGAGTAATACTTAGGAATCTGCCCAGTAGTGGGGGACAACATGTGGAAACGCATGCTAATACCGCATACGCCCTATGGGGGAAAGCGGGGGATCTTCGGACCTCGCGCTATTGGATGAGCCTAAGTCAGATTAGCTTGTTGGTGGGGTAATGGCCTACCAAGGCAACGATCTGTAGCTGGTCTGAGAGGACGATCAGCCACACTGGAACTGAGACACGGTCCAGACTCCTACGGGAGGCAGCAGTGGGGAATATTGCACAATGGGCGCAAGCCTGATGCAGCAATGCCGCGTGTGTGAAG…
4439507	Proteobacteria	Gammaproteobacteria	Chromatiales	Chromatiales	P06_C052	Porites	1	AGAGTTTGATCCTGGCTCAGATTGAACGCTGGCGGCATGCTTAACACATGCAAGTTGAACGGTAACGAGAGCAATCTTGCGTTCTTGGCGACGAGTAGCGGACGGGTGAGTAATACATAGGAATCTGCCCAGTAGCGGGGGACAACTCGGAGAAATCCGAGCTAATACCGCATACGCCCTACGGGGGAAAGCGGAGGATCTTCGGACTTCGCACTATTGGATGAGCCTATGTCGGATTAGCTTGTTGGTGGGGTAATGGCCTACCAAGGCAACGATCTGTAGCTGGTCTGAGAGGACGATCAGCCACACTGGGACTGAGACACGGCCCAGACTCCTACGGGAGGCAGCAGTGGGGAATATTGGACAATGGGCGCAACCCTGATCCAGCAATGCCGCGTG…
537052	Proteobacteria	Gammaproteobacteria	Chromatiales	Chromatiales	P03_C049	Millepora	1	TGAACGCTGGCGGCATGCCTAACACATGCAAGTCGAACGGTAACAGGCGGAGTTTACTCTGCGCTGACGAGTGGCGGACGGGTGAGTAATGCTTAGGAATCTGCCCGGTAGCGGGGGATAGCTCGGGGAAACTCGAATTAATACCGCATACGCCCTACGGGGGAAAGCGGGGGATCTTCGGACCTCGCACTATTGGATGAGCCTAAGTCAGATTAGCTAGTTGGTAGGGTAAAGGCCTACCAAGGCGACGATCTGTAGCTGGTCTGAGAGGACGATCAGCCACACTGGGACTGAGACACGGCCCAGACTCCTACGGGAGGCAGCAGTGGGGAATATTGGACAATGGGGGCAACCCTGATCCAGCAATGCCTCGTGTGTGAAGAAGGCCTGCGGGTTGTA…
4358878	Proteobacteria	Gammaproteobacteria	Chromatiales	Chromatiales	P06_C049	Platygyra	1	GAGTTTGATCATGGCTCAGATTGAACGCTGGCGGCAGGCCTAACACATGCAAGTCGAACGGTAACAGAGCTAGCTTGCTAGTTGCTGACGAGTGGCGGACGGGTGAGTAACGCGTAGGAATCTACCTGGTAGTGGGGGACAACTCGGGGAAACTCGAGCTAATACCGAATACGCCCTACGGGGGAAAGGCTTCGGCCGCTATTGGATGAGCCCGCGTAAGATTAGCTTGTTGGTGGGGTAATGGCCTACCAAGGCGACGATCTTTAGCTGGTCTGAGAGGACGATCAGCCACACTGGGACTGAGACACGGCCCAGACTCCTACGGGAGGCAGCAGTGGGGAATATTGGACAATGGGGGAAACCCTGATCCAGCAATGCCGCGTGTGTGAAGAAGGCCTG…
560363	Proteobacteria	Gammaproteobacteria	Chromatiales	Chromatiales	P03_C049	Millepora	1	TGAACGCTGGCGGCATGCTTAACACATGCAAGTCGAACGGTGAGAGAAGCTTGCTTCTCTGCTGACGAGTGGCGGACGGGTGAGTAATGCTTAGGAATCTGCCCAGTAGCGGGGGACAACAATCGGAAACGGTTGCTAATACCGCATAGCCCTACGGGGGAAAGCAGGGGATCTTCGGACCTTGCACTATTGGATGAGCCTAAGTCAGATTAGCTTGTTGGTGGGGTAATGGCCTACCAAGGCGACGATCTGTAGCTGGTCTGAGAGGACGATCAGCCACACTGGAACTGAGACACGGTCCAGACTCTACGGGAGGCAGCAGTGGGGAATATTGCACAATGGGCGCAAGCCTGATGCAGCAATGCCGCGTGTGTGAAGAAGGCCTGCGGGTTGTAAAGC…
590920	Proteobacteria	Gammaproteobacteria	Chromatiales	Chromatiales	P03_C049	Millepora	1	GTCAGATTAGCTTGTTGGTGGGGTAAAAGCCTACCAAGGCGACGATCTGTAGCTGGTTTGAGAGGACGATCAGCCACACTGGAACTGAGACACGGTCCAGACTCCTACGGGAGGCAGCAGTGGGGAATATTGCACAATGGGCGCAAGCCTGATGCAGCAATGCCGCGTGTGTGAAGAAGGCCTGCGGGTTGTAAAGCACTTTCAGTAAGGAGGAAAATCTCAAGGTTAATACCCTCGAGGCTTGACGCTACTTACAGAAGAAGCACCGGCTAACTCCGTGCCAGCAGCCGCGGTAATACGGGGGGTGCGAGCGTTAATCGGAATTACTGGGCGTAAAGCGTGCGTAGGCGGCATGGTCAGTCGGATGTGAAAGCCCCGGGCTCAACCTGGGAATTGCAT…
532967	Proteobacteria	Gammaproteobacteria	Chromatiales	Chromatiales	P03_C049	Millepora	1	GATTGAACGCTGGCGGCATGCCTAACACATGCAAGTCGAACGGTAACAGGCGGAGTTTACTCTGCGCTGACGAGTGGCGGACGGGTGAGTAATGCTTAGGAATCTGCCCGGTAGCGGGGGATAGCTCGGGGAAACTCGAATTAATACCGCATACGCCCTACGGGGGAAAGCGGGGGATCTTCGGACCTCGCACTATTGGATGAGCCTAAGTCAGATTAGCTAGTTGGTAGGGTAAAGGCCTACCAAGGCGACGATCTGTAGCTGGTCTGAGAGGACGATCAGCCACACTGGGACTGAGACACGGCCCAGACTCCTACGGGAGGCAGCAGTGGGGAATATTGGACAATGGGGGCAACCCTGATCCAGCAATGCCTCGTGTGTGAAGAAGGCCCGCGGGTT…
162865	Proteobacteria	Gammaproteobacteria	Chromatiales	Chromatiales	P06_C052	Porites	1	AGAGTTTGATCCTGGCTCAGATTGAACGCTGGCGGCATGCCTAACACATGCAAGTCGAACGAGAAAGTTCCTTCGGGAGCGAGTACAGTGGCGGACGGGTGAGTAACGCATGGGAATCTGCCCAGTAGTGGGGAATAACCCGGGGAAACTCGGGCTAATACCGCATACGTCCTACGGGAGAAAGCGGGGGATCTTCGGACCTCGCGCTACTGGATGAGCCCATGTCAGATTAGCTTGTTGGTGGGGTAATGGCCTACCAAGGCAACGATCTGTAGCTGGTCTGAGAGGACGATCAGCCACACTGGGACTGAGACACGGCCCAGACTCCTACGGGAGGCAGCAGTGGGGAATATTGGACAATGGGCGAAAGCCTGATCCAGCAATGCCGCGTGTGTGAAG…
256660	Proteobacteria	Gammaproteobacteria	Chromatiales	Chromatiales	P06_C049	Platygyra	1	AGAGTTTGATCATGGCTCAGATTGAACGCTGCGGCATGCCTAACACATGCAAGTCGAACGGTAACGACCTCATTACCTTCGGGTAACGAGGGGCGACGAGTGGCGGACGGGTGAGTAACGCATAGGAATCTGCCCGGTAGTGGGGGACAACCTGGGGAAACCCAGCTAATACCGCATACGCCCTACGGGGGAAAGCGGGGGATCTTCGGACCTCGCGCTATTGGATGAGCCTATGTCTGATTAGCTTGTTGGTAGGGTAACGGCCTACCAAGGCAACGATCAGTAGCTGGTCTGAGAGGATGATCAGCCACACTGCGACTGAGACACGGCGCAGACTCCTACGGGAGGCAGCAGTGGGGAATATTGCACAATGGGCGCAAGCCTAATGCAGCAATGCCG…
591435	Proteobacteria	Gammaproteobacteria	Chromatiales	Chromatiales	P03_C049	Millepora	1	TGAACGCTGGCGGCATGCCTAACACATGCAAGTCGAACGGTAACAGGCGGAGTTTACTCTGCGCTGACGAGTGGCGGACGGGTGAGTAATGCTTAGGAATCTGCCCGGTAGCGGGGGATAGCTCGGGGAAACTCGAATTAATACCGCATACGCCCTACGGGGGAAAGCGGGGGATCTTCGGACCTCGCACTATTGGATGAGCCTAAGTCAGATTAGCTAGTTGGTAGGGTAAAGGCCTACCAAGGCGACGATCTGTAGCTGGTCTGAGAGGACGATCAGCCACACTGGGACTGAGACACGGCCCAGACTCCTACGGGAGGCAGCAGTGGGGAATATTGGACAATGGGGGCAACCCTGATCCAGCAATGCCTCGTGTGTGAAGAAGGCCTGCGGGTTGTA…
917539	Proteobacteria	Gammaproteobacteria	Chromatiales	Chromatiales	P03_C052	Millepora	1	AGAGTTTGATCCTGGCTCAGATTGAACGCTAGCGGCATGCTTAACACATGCAAGTCGAACGGTAACAGCGAGAGCTTGCTCCCGGCTGACGAGTGGCGGACGGGTGAGTAATGCTTAGGAATCTGCCCAGTAGCGGGGGACAACTCGGAGAAATCCGAGCTAATACCGCATACGCCCTACGGGGGAAAGCAGGGGATCTTCGGACCTTGCACTATTGGATGAGCCTAAGTCAGATTAGCTGGTTGGTGGGGTAATGGCCTACCAAGGCGACGATCTGTAGCTGGTCTGAGAGGACGATCAGCCACACTGGAACTGAGACACGGTCCAGACTCCTACGGGAGGCAGCAGTGGGGAATATTGCACAATGGGGGAAACCCTGATGCAGCAATGCCGCGTGTG…
4439507	Proteobacteria	Gammaproteobacteria	Chromatiales	Chromatiales	P06_C049	Platygyra	1	AGAGTTTGATCCTGGCTCAGATTGAACGCTGGCGGCATGCTTAACACATGCAAGTTGAACGGTAACGATAACAAGCTTGCTTGCTAGGCGACGAGTAGCGGACGGGTGAGTAATACATAGGAATCTGCCCAGTAGCGGGGGACAACTCGGGGAAATCCGAGCTAATACCGCATACGCCCTACGGGGGAAAGCGGAGGATCTTCGGACTTCGCACTATTGGATGAGCCTATGTCGGATTAGCTTGTTGGTGGGGTAACGGCCTACCAAGGCTACGATCTGTAGCTGGTCTGAGAGGACGATCAGCCACACTGGGACTGAGACACGGCCCAGACTCCTACGGGAGGCAGCAGTGGGGAATATTGGACAATGGGGGCAACCCTGATCCAGCAATGCCGCGTG…
547185	Proteobacteria	Gammaproteobacteria	Chromatiales	Chromatiales	P03_C051	Millepora	1	AGAGTTTGATCCTGGCTCAGATTGAACGCTGGCGGCATGCCTAACACATGCAAGTCGAACGGTAACAGGCGGAGCTTGCTCTGCGCTGACGAGTGGCGGACGGGTGAGTAATGCTTAGGAATCTGCCCAGTAGCGGGGGACAACAGTCGGAAACGGTTGCTAATACCGCATACGCCCTACGGGGGAAAGCAGGGGATCTTCGGACCTTGCACTATTGGATGAGCCTAAGTCAGATTAGCTTGTTGGTGGGGTAAAAGCCTACCAAGGCGACGATCTGTAGCTGGTCTGAGAGGACGATCAGCCACACTGGAACTGAGACACGGTCCAGACTCCTACGGGAGGCAGCAGTGGGGAATATTGCACAATGGGCGCAAGCCTGATGCAGCAATGCCGCGTGTG…
548103	Proteobacteria	Gammaproteobacteria	Chromatiales	Chromatiales	P06_C052	Porites	1	GATTGAACGCTGGCGGCATGCCTAACACATGCAAGTCGAACGAGAAAGTTCCTTCGGGAGCGAGTACAGTGGCGGACGGGTGAGTAACGCATGGGAATCTGCCCAGTAGTGGGGAATAACCCGGGGAAACTCGGGCTAATACCGCATACGTCCTACGGGAGAAAGCGGGGGATCTTCGGACCTCGCGCTACTGGATGAGCCCATGTCAGATTAGCTTGTTGGTGGGGTAATGGCCTACCAAGGCAACGATCTGTAGCTGGTCTGAGAGGACGATCAGCCACACTGGGACTGAGACACGGCCCAGACTCCTACGGGAGGCAGCAGTGGGGAATATTGGACAATGGGCGAAAGCCTGATCCAGCAATGCCGCGTGTGTGAAGAAGGCCTGCGGGTTGTAAA…
1147962	Proteobacteria	Gammaproteobacteria	Chromatiales	Chromatiales	P08_C045	Porites	1	ATTGAACGCTGGCGGCATGCTTAACACATGCAAGTCGAACGGTAACGACAGGAGCAATCCCTTCGGGGTGCGCTTCTGTGCGACGAGTGGCGGACGGGTGAGTAACACATAGGAATCTGCCCGTGTAGTGGGGGACAGCCCGAGGAAACTCGGATTAATACCGCATACGCCCTAAGGGGGAAAGCCGGGGACTTCTTCGGAGGCCTGGCGCTATCGGATGAGCCTACGTCTGATTAGCTTGTTGGTGGGGTAACGGCCTACCAAAGCGACGATCAGTAGCTGGTCTGAGAGGACGATCAGCCACACTGGGACTGAGATACGGCCCAGACTCCTACGGGAGGCAGCAGTGAGGAATATTGGACAATGGGGGCAACCCTGATCCAGCAATGCCGCGTGTGT…
105207	Proteobacteria	Gammaproteobacteria	Chromatiales	Chromatiales	P01_C044	Millepora	1	TTGATCCTGGCTCAGATTGAACGCTGGCGGCATGCCTAACACATGCAAGTCGAACGGTAACAGGCGGAGCTTGCTCTGCGCTGACGAGTGGCGGACGGGTGAGTAATACTTAGGAATCTGCCCAGTAGCGGGGGACAACAATCGGAAACGGTTGCTAATACCGCATACGCCCTACGGGGGAAAGCAGGGGATCTTCGGACCTTGCACTATTGGATGAGCCTAAGTCAGATTAGTTTGTTGGTAGGGTAATGGCCTACCAAGACTACGATCTGTAGCTGGTCTGAGAGGACGATCAGCCACACTGGAACTGAGACACGGTCCAGACTCCTACGGGAGGCAGCAGTGGGGAATATTGCACAATGGGCGCAAGCCTGATGCAGCAATGCCGCGTGTGTGAAG…
589912	Proteobacteria	Gammaproteobacteria	Chromatiales	Chromatiales	P03_C049	Millepora	1	GATTGAACGCTGGCGGCATGCCTAACACATGCAAGTCGAACGGTAACAGGCGGAGTTTACTCTGCGCTGACGAGTGGCGGACGGGTGAGTAATGCTTAGGAATCTGCCCGGTAGCGGGGGATAGCTCGGGGAAACTCGAATTAATACCGCATACGCCCTACGGGGGAAAGCGGGGGATCTATCGGACCTCGCACTATTGGATGAGCCTAAGTCAGATTAGCTAGTTGGTAGGGTAAAGGCCTACCAAGGCGACGATCTGTAGCTGGTCTGAGAGGACGATCAGCCACACTGGGACTGAGACACGGCCCAGACTCCTACGGGAGGCAGCAGTGGGGAATATTGGACAATGGGGGCAACCCTGATCCAGCAATGCCTCGTGTGTGAAGAAGGCCTGCGGGT…
1111416	Proteobacteria	Gammaproteobacteria	Chromatiales	Chromatiales	P06_C049	Platygyra	1	AGAGTTTGATCATGGCTCAGATTGAACGCTGGCGGCATGCCTAACACATGCAAGTCGAACGGTAACAGCAGAGCTTGCTCTGGCTGACGAGTGGCGGACGGGTGAGTAACGCGTAGGAATCTGCCCAGTAGTGGGGGACAACTCGGGGAAACCCGAGCTAATACCGCATACGCCCTACGGGGGAAAGCGGGGGATCTTCGGACCTCGCGCTATTGGATGAGCCTACGTCCGATTAGCTTGTTGGTGGGGTAAAGGCCTACCAAGGCGACGATCGGTAGCTGGTCTGAGAGGACGATCAGCCACACTGGGACTGAGACACGGCCCAGACTCCTACGGGAGGCAGCAGTGGGGAATATTGGACAATGGGCGCAAGCCTGATCCAGCAATGCCGCGTGTGTG…
1108144	Proteobacteria	Gammaproteobacteria	Chromatiales	Chromatiales	P01_C044	Millepora	1	AGAGTTTGATCCATGGCTCAGGTTGAACGCTGGCGGCATGCTTAACACATGCAAGTTGAACGAGAAAGTACCTTCGGGTGCAAGTAAAGTGGCGGACGGGTGAGTAACGCGTAAGAATTTGCCTAGTAGTTGGGGACAACTCGGGGAAACTCTAGCTAATACCGAATACGCCCAAAGGGGGAAAAACTTCGGCCGCTAAAAGATGAGCCCGCGTCTGATTAGCTTGTTGGTGGGTTAAAGGCTTACCAAGGCAACGATCAGTAGTTGGTCTAAGAGGATGATCAACCACACTGGGACTGAGACACGGCCCAGACCCCTACGGGGGGCAGCAGTGGGGAATTTTCGGCAATGGGCGAAAGCCTGATCGAGCAATGCCGCGTGAAGGATGAAGGCTTGCGG…
4313408	Proteobacteria	Gammaproteobacteria	Chromatiales	Chromatiales	P03_C044	Pocillopora	1	AGTTTGATCCTGGCTCAGGTTGAACGCTGGCGGTATGCTTAACACATGCAAGTCGAACGCGAAAGCGCCTTCGGGCGTAAGTAGAGTGGCGGACGGGTGAGTAATGCATAGGAATCTGCCCAGTAGTGGGGGACAACTACCGGAGACGGTAGCTAATACCGCATACGCCCTATGGGGGAAAGCGGGGGATCTTCGGACCTCGTGCTATTGGATGAGCCTATGTCAGATTAGCTGGTTGGTGGGGTAATGGCCTACCAAGGCAACGATCTGTAGCTGGTTTGAGAGGATGATCAGCCACACTGGGACTGAGGCACGGCCCAGACTCCTACGGGAGGCAGCAGTGGGGAATATTGGACAATGGGCGCAAGCCTGATCCAGCAATACCGCGTGTGTGAAGAA…
541611	Proteobacteria	Gammaproteobacteria	Chromatiales	Chromatiales	P01_C043	Millepora	1	AGAGTTTGATCATGGCTCAGATTGAACGCTGGCGGCATGCCTAACACATGCAAGTCGAACGGTAACAGGCAGAAGCTTGCTTTTGCGCTGACGAGTGGCGGACGGGTGAGTAATGCTTAGGAATCTGCCCGGTAGTGGGGGACAACATGTGGAAACGCATGCTAATACCGCATACGCCCTACGGGGGAAAGCGGGGGATCTTCGGACCTCGCGCTATTGGATGAGCCTAAGTCAGATTAGCTTGTTGGTGGGGTAATGGCCTACCAAGGCGACGATCTGTAGCTGGTCTGAGAGGACGATCAGCCACACTGGAACTGAGACACGGTCCAGACTCCTACGGGAGGCAGCAGTGGGGAATATTGCACAATGGGCGCAAGCCTGATGCAGCAATGCCGCGTG…
105207	Proteobacteria	Gammaproteobacteria	Chromatiales	Chromatiales	P01_C043	Millepora	1	TTGATCCTGGCTCAGATTGAACGCTGGCGGCATGCCTAACACATGCAAGTCGAACGGTAACAGGCGGAGCTTGCTCTGCGCTGACGAGTGGCGGACGGGTGAGTAATACTTAGGAATCTGCCCAGTAGCGGGGGACAACAATCGGAAACGGTTGCTAATACCGCATACGCCCTACGGGGGAAAGCAGGGGATCTTCGGACCTCGCACTATTGGATGAGCCTAAGTCAGATTAGCTGGTTGGTAGGGTAATGGCCTACCAAGACGACGATCTGTAGCTGGTCTGAGAGGACGATCAGCCACACTGGAACTGAGACACGGTCCAGACTCCTACGGGAGGCAGCAGTGGGGAATATTGCACAATGGGCGCAAGCCTGATGCAGCAATGCCGCGTGTGTGAAG…
4338075	Proteobacteria	Gammaproteobacteria	Chromatiales	Chromatiales	P06_C049	Platygyra	1	GTCGAACGGTAACGACCTTATTACCTTCGGGTAACGAGGGGCGACGAGTGGCGGACGGGTGAGTAACGCATAGGAATCTGCCCGGTAGTGGGGGACAACCTGGGGAAACCCAGGCTAATACCGCATACGCCCTACGGGGGAAAGCGGGGGATCTTCGGACCTCGCGCTATCGGATGAGCCTATGTCTGATTAGCTTGTTGGTAGGGTAACGGCCTACCAAGGCAACGATCAGTAGCTGGTCTGAGAGGATGATCAGCCACACTGCGACTGAGACACGGCGCAGACTCCTACGGGAGGCAGCAGTGGGGAATATTGCACAATGGGCGCAAGCCTGATGCAGCAATGCCGCGTGTGTGAAGAAGGCCTGCGGGTTGTAAAGCACTTTCAGTAGTGAAGAAA…
4358628	Proteobacteria	Gammaproteobacteria	Chromatiales	Chromatiales	P06_C052	Porites	1	AGAGTTTGATCATGGCTCAGATTGAACGCTGGCGGCATGCTTAACACATGCAAGTCGAACGGTAACGACCTTATTACCTTCGGGTAACGAGGGGCGACGAGTGGCGGACGGGTGAGTAACGCATAGGAATCTGCCCGGTAGTGGGGGACAACCTGGGGAAACCCAGGCTAATACCGCATACGCCCTACGGGGGAAAGCGGGGGATCTTCGGACCTCGCGCTATCGGATGAGCCTATGTCTGATTAGCTTGTTGGTAGGGTAACGGCCTACCAAGGCAACGATCAGTAGCTGGTCTGAGAGGATGATCAGCCACACTGCGACTGAGACACGGCGCAGACTCCTACGGGAGGCAGCAGTGGGGAATATTGCACAATGGGCGCAAGCCTGATGCAGCAATGC…
4474035	Proteobacteria	Gammaproteobacteria	Chromatiales	Chromatiales	P03_C051	Millepora	1	AGAGTTTGATCCTGGCTCAGATTGAACGCTGGCGGCATGCCTAACACATGCAAGTCGAACGGTAACAGGCAGAAGCTTGCTTTTGCGCTGACGAGTGGCGGACGGGTGAGTAATACTTAGGAATCTGCCCAGTAGTGGGGGACAACATGTGGAAACGCATGCTAATACCGCATACGCCCTACGGGGGAAAGCGGGGGATCTTCGGACCTCGCACTATTGGATGAGCCTAAGTCAGATTAGCTTGTTGGTGGGGTAAAAGCCTACCAAGGCGACGATCTGTAGCTGGTCTGAGAGGACGATCAGCCACACTGGAACTGAGACACGGTCCAGACTCCTACGGGAGGCAGCAGTGGGGAATATTGCACAATGGGCGCAAGCCTGATGCAGCAATGCCGCGTG…
3704844	Proteobacteria	Gammaproteobacteria	Chromatiales	Chromatiales	P03_C049	Millepora	1	ACATGCAAGTCGNNCGGTAACAGCAGAGCTTGCTCTGGCTGACGAGTGGCGGACGGGTGAGTAATGCTTAGGAATCTGCCCAGTAGCGGGGGACAACATGTGGAAACGCATGCTAATACCGCATACGCCCTACGGGGGAAAGCAGGGGATCTTCGGACCTTGCGCTATTGGATGAGCCTAAGTCGGATTAGCTTGTTGGTGGGGTAAAAGCCTACCAAGGCAACGATCCGTAGCTGGTCTGAGAGGACGATCAGCCACACTGGAACTGAGACACGGTCCAGACTCCTACGGGAGGCAGCAGTGGGGAATATTGCACAATGGGCGCAAGCCTGACGCAGCAATGCCGCGTGTGTGAAGAAGGCCTGCGGGTTGTAAAGCACTTTCAGTAGGGAGGAAAAG…
1108144	Proteobacteria	Gammaproteobacteria	Chromatiales	Chromatiales	P06_C049	Platygyra	1	AGAGTTTGATCCGTGGCTCAGATTGAACGCTGGCGGCATGCTTAACACATGCAAGTCGAACGAGAAAGTACCTTCGGGTGCGAGTAAAGTGGCGGACGGGTGAGTAACGCGTGGGAATCTGCCTAGTAGTGGGGGACAACTCGGGGAAACTCGAGCTAATACCGCATACGCCCCAAGGGGGAAAGGCTTCGGCCGCTATTAGATGAGCCCGCGTAAGATTAGCTTGTTGGTGGGGTAATGGCCTACCAAGGCGACGATCTTTAGCTGGTCTGAGAGGACGATCAGCCACACTGGGACTGAGACACGGCCCAGACTCCTACGGGAGGCAGCAGTGGGGAATATTGGACAATGGGGGAAACCCTGATCCAGCAATGCCGCGTGTGTGAAGAAGGCCTGCGG…
105207	Proteobacteria	Gammaproteobacteria	Chromatiales	Chromatiales	P03_C049	Millepora	1	TTGATCCTGGCTCAGATTGAACGCTGGCGGCATGCCTAACACATGCAAGTCGAACGGTAACAGGCGGAGCTTGCTCTGCGCTGACGAGTGGCGGACGGGTGAGTAATACTTAGGAATCTGCCCAGTAGCGGGGGACAACAATCGGAAACGGTTGCTAATACCGCATACGCCCTACGGGGGAAAGCAGGGGATCTTCGGACCTTGCGCTATTGGATGAGCCTAAGTCAGATTAGTTTGTTGGTGGGGTAATGGCCTACCAAGGCGACGATCTGTAGCTGGTCTGAGAGGACGATCAGCCACACTGGAACTGAGACACGGTCCAGACTCCTACGGGAGGCAGCAGTGGGGAATATTGCACAATGGGCGCAAGCCTGATGCAGCAATGCCGCGTGTGTGAAG…
1108144	Proteobacteria	Gammaproteobacteria	Chromatiales	Chromatiales	P06_C052	Porites	1	GTTTGATCCGTGGCTCAGATTGAACGCTGGCGGCATGCTTAACACATGCAAGTCGAACGAGAAAGTTCCTTCGGGAGCGAGTAAAGTGGCGGACGGGTGAGTAACGCGTGGGAATCTGCCCAGTAGTGGGGGACAACTCGGGGAAACTCGAGCTAATACCGCATACGCCCTAAGGGGGAAAGGCTTCGGCCGCTATTAGATGAGCCCGCGTAAGATTAGCTTGTTGGTGGGGTAATGGCCTACCAAGGCGACGATCTTTAGCTGGTCTGAGAGGACGATCAGCCACACTGGGACTGAGACACGGCCCAGACTCCTACGGGAGGCAGCAGTGGGGAATATTGGACAATGGGGGAAACCCTGATCCAGCAATGCCGCGTGTGTGAAGAAGGCCTGCGGGTT…
917539	Proteobacteria	Gammaproteobacteria	Chromatiales	Chromatiales	P01_C044	Millepora	1	AGTTTGATCCTGGCTCAGATTGAACGCTAGCGGCATGCTTAACACATGCAAGTCGAACGGTAACAGCGAGAGCTTGCTCTCGGCTGACGAGTGGCGGACGGGTGAGTAATGCTTAGGAATCTGCCCAGTAGCGGGGGACAACTCGGAGAAATCCGAGCTAATACCGCATACGCCCTACGGGGGAAAGCAGGGGATCTTCGGACCTTGCACTATTGGATGAGCCTAAGTCAGATTAGCTTGTTGGTGGGGTAATGGCCTACCAAGGCGACGATCTGTAGCTGGTCTGAGAGGACGATCAGCCACACTGGAACTGAGACACGGTCCAGACTCCTACGGGAGGCAGCAGTGGGGAATATTGCACAATGGGGGAAACCCTGATGCAGCAATGCCGCGTGTGTG…
4468875	Proteobacteria	Gammaproteobacteria	Chromatiales	Chromatiales	P06_C049	Platygyra	1	GAGTTTGATCCTGGCTCAGATTGAACGCTGGCGGCATGCTTAACACATGCAAGTCGAACGGTAACGGAAAGCACAATCCTTCGGGTGCATGCTTTGACGACGAGTGGCGGACGGGTGAGTAATACATAGGAATCTGCCCAGTAGCGGGGGATAACTTAGGGAAACTTGAGCTAATACCGCATACGCCCTACGGGGGAAAGCAGGGGATCTTCGGACCTTGCACTATTGGATGAGCCTATGTCAGATTAGCTAGTAGGTGGGGTAAGGGCCCACCTAGGCAACGATCTGTAGCTGGTCTGAGAGGACGATCAGCCACACTGGGACTGAGACACGGCCCAGACTCCTACGGGAGGCAGCAGTGGGGAATATTGGACAATGGGGGCAACCCTGATCCAGCAA…
541611	Proteobacteria	Gammaproteobacteria	Chromatiales	Chromatiales	P03_C051	Millepora	1	AGAGTTTGATCATGGCTCAGATTGAACGCTGGCGGCATGCCTAACACATGCAAGTCGAACGGTAACAGGCAGAAGCTTGCTTTTGCGCTGACGAGTGGCGGACGGGTGAGTAATACTTAGGAATCTGCCCAGTAGTGGGGGACAACATGTGGAAACGCATGCTAATACCGCATACGCCCTACGGGGGAAAGCGGGGGATCTTCGGACCTCGCGCTATTGGATGAGCCTAAGTCAGATTAGCTTGTTGGTGGGGTAATGGCCTACCAAGGCGACGATCTGTAGCTGGTCTGAGAGGACGATCAGCCACACTGGAACTGAGACACGGTCCAGACTCCTACGGGAGGCAGCAGTGGGGAATATTGCACAATGGGCGCAAGCCTGATGCAGCAATGCCGCGTG…
4465147	Proteobacteria	Gammaproteobacteria	Chromatiales	Chromatiales	P06_C049	Platygyra	1	AGAGTTTGATCATGGCTCAGATTGAACGCTGGCGGCATGCCTAACACATGCAAGTCGAACGGTAACGACCTTATTACCTTCGGGTAACGAGGGGCGACGAGTGGCGGACGGGTGAGTAACGCATAGGAATCTGCCCAGTAGTGGGGGACAACCTGGGGAAACCCAGGCTAATACCGCATACGCCCTACGGGGGAAAGCGGGGGATCTTCGGACCTCGCGCTATTGGATGAGCCTATGTCTGATTAGCTTGTTGGTAGGGTAACGGCCTACCAAGGCAACGATCAGTAGCTGGTCTGAGAGGATGATCAGCCACACTGCGACTGAGACACGGCGCAGACTCCTACGGGAGGCAGCAGTGGGGAATATTGCACAATGGGCGCAAGCCTGATGCAGCAATGC…
146270	Proteobacteria	Gammaproteobacteria	Chromatiales	Chromatiales	P03_C044	Pocillopora	1	AGTTTGATCATGGCTCAGATTGAACGCTGGCGGCATGCTTAACACATGCAAGTCGAACGAGAAAGTCTCTTCGGAGGCGAGTACAGTGGCGGACGGGTGAGTAATGCATGGGAATCTGCCCAGTGGTGAGGAATAACCCGGGGAAACTCGGGCTAATACCGCATACGCCCTACGGGGGAAAGCGGGGGATCTTCGGACCTCGCGCCATTGGATGAGCCCATGTCAGATTAGCTAGTTGGTGGGGTAAAGGCCTACCAAGGCAACGATCTGTAGCTGGTCTGAGAGGACGATCAGCCACACTGGGACTGAGACACGGCCCAGACTCCTACGGGAGGCAGCAGTGGGGAATATTGGACAATGGGCGAAAGCCTGATCCAGCAATGCCGCGTGTGTGAAGAA…
4483817	Proteobacteria	Gammaproteobacteria	Chromatiales	Chromatiales	P03_C044	Pocillopora	1	GAGTTTGATCCTGGCTCAGATTGAACGCTGGCGGCATGCTTAACACATGCAAGTCGAACGGTAACGACCTTATCACTTTCGGGTGTTGAGGGGCGACGAGTGGCGAACGGGTGAGTAACGCATAGGAATCTGCCCAATAGTGGGGGACAACCTGGGGAAACCCAGGCTAATACCGCATACGCCCTACGGGGGAAAGCGGGGGATCTTCGGACCTCGCGCTATTGGATGAGCCTATGTCTGATTAGCTTGTTGGTAGGGTAATGGCCTACCAAGGCGACGATCAGTAGCTGGTCTGAGAGGATGATCAGCCACACTGAGACTGAGACACGGCCCAGACTCCTACGGGAGGCAGCAGTGGGGAATATTGCACAATGGGCGCAAGCCTGATGCAGCAATGCC…
541611	Proteobacteria	Gammaproteobacteria	Chromatiales	Chromatiales	P03_C049	Millepora	1	AGAGTTTGATCATGGCTCAGATTGAACGCTGGCGGCATGCCTAACACATGCAAGTCGAACGGTAACAGGCAGAAGCTTGCTCCTGCGCTGACGAGTGGCGGACGGGTGAGTAATGCTTAGGAATCTGCCCAGTAGTGGGGGACAACATGTGGAAACGCATGCTAATACCGCATACGCCCTACGGGGGAAAGCGGGGGATCTTCGGACCTCGCGCTATTGGATGAGCCTAAGTCAGATTAGCTGGTTGGTGGGGTAATGGCCTACCAAGGCGACGATCTGTAGCTGGTCTGAGAGGACGATCAGCCACACTGGAACTGAGACACGGTCCAGACTCCTACGGGAGGCAGCAGTGGGGAATATTGCACAATGGGCGCAAGCCTGATGCAGCAATGCCGCGTG…
69316	Proteobacteria	Gammaproteobacteria	Chromatiales	Chromatiales	P03_C049	Millepora	1	GGATGAGCCTAAGTCAGATTAGCTTGTTGGTGGGGTAATGGCCTACCAAGGCGACGATCTGTAGCTGGTCTGAGAGGACGATCAGCCACACTGGAACTGAGACACGGTCCAGACTCTACGGGAGGCAGCAGTGGGGAATATTGCACAATGGGCGCAAGCCTGATGCAGCAATGCCGCGTGTGTGAAGAAGGCTGCGGGTTGTAAAGCACTTTCAGTAAGGAGGAAAAGTACTGTAGTTAATAACTGCATACCCTGACGTTACTTACAGAAGAAGCACCGGCTAACTCCGTGCCAGCAGCCGCGGTAATACGGAGGGTGCGAGCGTTAATCGGAATTACTGGGCGTAAAGCGTGCGTAGGCGGCACGGTCAGTCGGATGTGAAAGCCCAGGGCTTAACCT…
225408	Proteobacteria	Gammaproteobacteria	Chromatiales	Chromatiales	P03_C044	Pocillopora	1	GAGTTTGATCCTGGCTCAGATTGAACGCTGGCGGTATGCTTAACACATGCAAGTCGAACGCGAAAATACCTTCGGGTACGAGTAGAGTGGCGGACGGGTGAGTAATGCATAGGAATCTGCCCAGTAGTGGGGGACAACTCGGGGAAACTCGAGCTAATACCGCATACGACCTACGGGTGAAAGTGGGGGATCTTCGGACCTCACGCTACTGGATGAGCCTATGTCAGATTAGCTAGTTGGTAGGGTAATGGCCTACCAAGGCGACGATCTGTAGCTGGTTTGAGAGGATGATCAGCCACACTGGGACTGAGACACGGCCCAGACTCCTACAGGAGGCAGCAGTGGGGAATATTGGACAATGGGCGCAACCCTGATCCAGCAATACCGCGTGTGTGAAGA…
917539	Proteobacteria	Gammaproteobacteria	Chromatiales	Chromatiales	P03_C049	Millepora	1	AGTTTGATCCTGGCTCAGATTGAACGCTAGCGGCATGCCTAACACATGCAAGTCGAACGGTAACAGCGGGAGCTTGCTCTCGGCTGACGAGTGGCGGACGGGTGAGTAATGCTTAGGAATCTGCCCGGTAGCGGGGGACAACTCGGAGAAACCCGAGCTAATACCGCATACGCCCTACGGGGGAAAGCAGGGGATCTTCGGACCTTGCACTATTGGATGAGCCTAAGTCAGATTAGCTGGTTGGTGGGGTAATGGCCTACCAAGGCGACGATCTGTAGCTGGTCTGAGAGGACGATCAGCCACACTGGAACTGAGACACGGTCCAGACTCCTACGGGAGGCAGCAGTGGGGAATATTGCACAATGGGGGAAACCCTGATGCAGCAATGCCGCGTGTGTG…
548975	Proteobacteria	Gammaproteobacteria	Chromatiales	Chromatiales	P01_C044	Millepora	1	AGTTTGATCCTGGCTCAGATTGAACGCTGGCGGCATGCCTAACACATGCAAGTCGAACGGTAACAGGCGGAGCTTGCTCTGCGCTGACGAGTGGCGGACGGGTGAGTAATGCTTAGGAATCTGCCCAGTAGCGGGGGACAACAGTCGGAAACGGTTGCTAATACCGCATACGCCCTACGGGGGAAAGCAGGGGATCTTCGGACCTTGCACTATTGGATGAGCCTAAGTCAGATTAGCTTGTTGGTGGGGTAAAAGCCTACCAAGGCGACGATCTGTAGCTGGTCTGAGAGGACGATCAGCCACACTGGAACTGAGACACGGTCCAGACTCCTACGGGAGGCAGCAGTGGGGAATATTGCACAATGGGCGCAAGCCTGATGCAGCAATGCCGCGTGTGTG…
1125577	Proteobacteria	Gammaproteobacteria	Chromatiales	Chromatiales	P01_C044	Millepora	1	TACCAAGGCGACGATCTGTAGTTGGTCTGAGAGGACGATCAACCACACTGGGACTGAGACACGGTCCAGACTCCTACGGGAGGCAGCAGTGGGGAATATTGCACAATGGGCGAAAGCCTGATGCAGCAATGCCGCGTGAAGGAAGAAGGCCTGCGGGTTGTAAAGCACTTTCAGTAAGGAGGAAAATCTCAAGATTAATACCCTTGAGCCTTGACGTTACTTACAGAAGAAGCACCGGCTAACTCCGTGCCAGCAGCCGCGGTAATACGGAGGGTGCAAGCGTTAATCGGAATTATTGGGCGTAAAGGGTCCGTAGGCGGCATGGTAAGTCGGATGTTAAATCTCAGGGCTTAACCTGAAAAATGCATTCGAAACTACCAAACTAGAGTTTGGTAGAGG…
522022	Proteobacteria	Gammaproteobacteria	Chromatiales	Chromatiales	P03_C051	Millepora	1	AGTTTGATCATGGCTCAGATTGAACGCTGGCGGCATGCCTAACACATGCAAGTCGAACGGAAACGATGGGAGCTTGCTCCCAGGCGTCGAGTGGCGGACGGGTGAGTAATACTTAGGAATCTGCCCGGTAGTGGGGGACAACCTGGTGAAAACCAGGCTAATACCGCATACGCCCTACGGGGGAAAGCAGGGGATCTTCGGACCTCGCGCTATTGGATGAGCCTAAGTCAGATTAGCTGGTTGGTGGGGTAACGGCCTACCAAGGCGACGATCTGTAGCTGGTCTGAGAGGACGATCAGCCACACTGGAACTGAGACACGGTCCAGACTCCTACGGGAGGCAGCAGTGGGGAATATTGCACAATGGGGGAAACCCTGATGCAGCAATGCCGCGTGTGTG…
2684409	Proteobacteria	Gammaproteobacteria	Chromatiales	Chromatiales	P03_C049	Millepora	1	GAGTTTGATCATGGCTCAGATTGAACGCTGGCGGCATGCTTAACACATGCAAGTCGAACGGTAACAGGCGGAGCTTGCTCTGCGCTGACGAGTGGCGGACGGGTGAGTAATGCTTAGGAATCTGCCCAGTAGCGGGGGACAACGTGTGGAAACGCACGCTAATACCGCATACGCCCTACGGGGGAAAGCAGGGGATCTTCGGACCTTGCGCTATTGGATGAGCCTAAGTCAGATTAGCTTGTTGGTGGGGTAATAGCCTACCAAGGCGACGATCTGTAGCTGGTCTGAGAGGACGATCAGCCACACTGGAACTGAGACACGGTCCAGACTCCTACGGGAGGCAGCAGTGGGGAATATTGCACAATGGGCGCAAGCCTGATGCAGCAATGCCGCGTGTGT…
4474035	Proteobacteria	Gammaproteobacteria	Chromatiales	Chromatiales	P01_C043	Millepora	1	GAGTTTGATCCTGGCTCAGATTGAACGCTGGCGGCATGCCTAACACATGCAAGTCGAACGGTAACAGGCAGAAGCTTGCTTTTGCGCTGACGAGTGGCGGACGGGTGAGTAATACTTAGGAATCTGCCCAGTAGTGGGGGACAACATGTGGAAACGCATGCTAATACCGCATACGCCCTACGGGGGAAAGCGGGGGATCTTCGGACCTCGCACTATTGGATGAGCCTAAGTCAGATTAGCTTGTTGGTGGGGTAAAAGCCTACCAAGGCGACGATCTGTAGCTGGTCTGAGAGGACGATCAGCCACACTGGAACTGAGACACGGTCCAGACTCCTACGGGAGGCAGCAGTGGGGAATATTGCACAATGGGCGCAAGCCTGATGCAGCAATGCCGCGTGT…
835155	Proteobacteria	Gammaproteobacteria	Chromatiales	Chromatiales	P03_C049	Millepora	1	AGTTTGATCCTGGCTCAGATTGAACGCTGGCGGCATGCCTAACACATGCAAGTCGAACGGTAACAGGCAGAGCTTGCTCTGTGCTGACGAGTGGCGGACGGGTGAGTAATGCTTAGGAATCTGCCCGGTAGCGGGGGACAACAACCGGAAACGGTTGCTAATACCGCATACGCCCCACGGGGGAAAGCAGGGGATCTTCGGACCTTGCGCTATTGGATGAGCCTAAGTCAGATTAGTTTGTTGGTGGGGTAAAAGCCTACCAAGGCGACGATCTGTAGCTGGTCTGAGAGGACGATCAGCCACACTGGAACTGAGACACGGTCCAGACTCCTACGGGAGGCAGCAGTGGGGAATATTGCACAATGGGCGCAAGCCTGATGCAGCAATGCCGCGTGTGTG…
4358628	Proteobacteria	Gammaproteobacteria	Chromatiales	Chromatiales	P03_C044	Pocillopora	1	AGTTTGATCATGGCTCAGATTGAACGCTGGCGGCATGCTTAACACATGCAAGTCGAACGGTAACGACCTTATTACCTTCGGGTAACGAGGGGCGACGAGTGGCGGACGGGTGAGTAACGCATAGGAATCTGCCCGGTAGTGGGGGACAACCTGGGGAAACCCAGGCTAATACCGCATACGCCCTACGGGGGAAAGCGGGGGATCTTCGGACCTCGCGCTATCGGATGAGCCTATGTCTGATTAGCTTGTTGGTAGGGTAACGGCCTACCAAGGCAACGATCAGTAGCTGGTCTGAGAGGATGATCAGCCACACTGGGACTGAGACACGGCGCAGACTCCTACGGGAGGCAGCAGTGGGGAATATTGCACAATGGGCGCAAGCCTGATGCAGCAATGCCG…
551479	Proteobacteria	Gammaproteobacteria	Chromatiales	Chromatiales	P03_C051	Millepora	1	GATTGAACGCTGGCGGCATGCCTAACACATGCAAGTCGAACGGTAACAGGCGGAGTTTACTCTGCGCTGACGAGTGGCGGACGGGTGAGTAATGCTTAGGAATCTGCCCGGTAGCGGGGGATAGCTCGGGGAAACTCGAATTAATACCGCATACGCCCTACGGGGGAAAGCGGGGGATCTTCGGACCTCGCACTATTGGATGAGCCTAAGTCAGATTAGCTAGTTGGTAGGGTAAAGGCCTACCAAGGCGACGATCTGTAGCTGGTCTGAGAGGACGATCAGCCACACTGGGACTGAGACACGGCCCAGACTCCTACGGGAGGCAGCAGTGGGGAATATTGGACAATGGGGGCAACCCTGATCCAGCAATGCCTCGTGTGTGAAGAAGGCCTGCGGGTT…
4358628	Proteobacteria	Gammaproteobacteria	Chromatiales	Chromatiales	P06_C049	Platygyra	1	AGAGTTTGATCATGGCTCAGATTGAACGCTGGCGGCATGCTTAACACATGCAAGTCGAACGGTAACGACCTTATTACCTTCGGGTAACGAGGGGCGACGAGTGGCGGACGGGTGAGTAACGCATAGGAATCTGCCCGGTAGTGGGGGACAACCTGGGGAAACCCAGGCTAATACCGCATACGCCCTACGGGGGAAAGCGGGGGATCTTCGGACCTCGCGCTATCGGATGAGCCTATGTCTGATTAGCTTGTTGGTAGGGTAACGGCCTACCAAGGCGACGATCAGTAGCTGGTCTGAGAGGACGATCAGCCACACTGCGACTGAGACACGGCGCAGACTCCTACGGGAGGCAGCAGTGGGGAATATTGCACAATGGGCGCAAGCCTGATGCAGCAATGC…
548975	Proteobacteria	Gammaproteobacteria	Chromatiales	Chromatiales	P01_C043	Millepora	1	AGTTTGATCCTGGCTCAGATTGAACGCTGGCGGCATGCCTAACACATGCAAGTCGAACGGTAACAGGCGGAGCTTGCTCTGCGCTGACGAGTGGCGGACGGGTGAGTAATGCTTAGGAATCTGCCCAGTAGCGGGGGACAACAGTCGGAAACGGTTGCTAATACCGCATACGCCCTACGGGGGAAAGCAGGGGATCTTCGGACCTTGCACTATTGGATGAGCCTAAGTCAGATTAGCTTGTTGGTGGGGTAAAAGCCTACCAAGGCGACGATCTGTAGCTGGTCTGAGAGGACGATCAGCCACACTGGAACTGAGACACGGTCCAGACTCCTACGGGAGGCAGCAGTGGGGAATATTGCACAATGGGCGCAAGCCTGATGCAGCAATGCCGCGTGTGTG…
2067661	Proteobacteria	Gammaproteobacteria	Chromatiales	Chromatiales	P03_C049	Millepora	1	AGAGTTTGATCCTGGCTCAGATTGAACGCTGGCGGCATGCTTAACACATGCAAGTCGAACGGTAACAGGCGGAGCTTGCTCTGCGCTGACGAGTGGCGGACGGGTGAGTAATGCTTAGGAATCTGCCCAGTAGCGGGGGACAACGTGTGGAAACGCACGCTAATACCGCATACGCCCTACGGGGGAAAGCAGGGGATCTTCGGACCTTGCGCTATTGGATGAGCCTAAGTCAGATTAGCTTGTTGGTGGGGTAATAGCCTACCAAGGCGACGATCTGTAGCTGGTCTGAGAGGACGATCAGCCACACTGGAACTGAGACACGGTCCAGACTCCTACGGGAGGCAGCAGTGGGGAATATTGCACAATGGGCGCAAGCCTGATGCAGCAATGCCGCGTGTG…
4294683	Proteobacteria	Gammaproteobacteria	Chromatiales	Chromatiales	P06_C049	Platygyra	1	AGTTTGATCCTGGCTCAGATTGAACGCTGGCGGCATGCCTAACACATGCAAGTCGAACGGTAACGACTTCATTACCTTCGGGTAATGAAGGGCGACGAGTGGCGGACGGGTGAGTAACGCATAGGAATCTGCCCAGTAGTGGGGGACAACTCCGGGAAACCGGAGCTAATACCGCATACGCCCTACGGGGGAAAGCGGGGGATCTTCGGACCTCGCGCTATTGGATGAGCCTATGTCTGATTAGCTTGTTGGTAGGGTAACGGCCTACCAAGGCAACGATCAGTAGCTGGTCTGAGAGGATGATCAGCCACACTGCGACTGAGACACGGCCCAGACTCCTACGGGAGGCAGCAGTGGGAAATATTGCACAATGGGCGCAAGCCTGATGCAGCAATGCCG…
835155	Proteobacteria	Gammaproteobacteria	Chromatiales	Chromatiales	P01_C043	Millepora	1	GAGTTTGATCCTGGCTCAGATTGAACGCTGGCGGCATGCCTAACACATGCAAGTCGAACGGTAACAGGCAGAGCTTGCTCTGTGCTGACGAGTGGCGGACGGGTGAGTAATGCTTAGGAATCTGCCCAGTAGCGGGGGACAACAACCGGAAACGGTTGCTAATACCGCATACGCCCCACGGGGGAAAGCAGGGGATCTTCGGACCTTGCGCTATTGGATGAGCCTAAGTCAGATTAGTTTGTTGGTGGGGTAAAAGCCTACCAAGGCGACGATCTGTAGCTGGTCTGAGAGGACGATCAGCCACACTGGAACTGAGACACGGTCCAGACTCCTACGGGAGGCAGCAGTGGGGAATATTGCACAATGGGCGCAAGCCTGATGCAGCAATGCCGCGTGTGT…
1147962	Proteobacteria	Gammaproteobacteria	Chromatiales	Chromatiales	P06_C049	Platygyra	1	ATTGAACGCTGGCGGCATGCTTAACACATGCAAGTCGAACGGTAACGACAAAAACAATCCCTTCGGGGTGCGCTTTTGGGCGACGAGTGGCGGACGGGTGAGTATCGCATAGGAATCTGCCCGTGTAGTGGGGGATAGCTCGGGGAAACTCGGATTAATACCGCATAAGCCCTAAGGGGGAAAGCTGGGGACTTCTTCGGAGGCCTGGCGCTATCGGATGAGCCTGCGTCTGATTAGCTTGTTGGTGGGGTAAAGGCCTACCAAAGCGACGATCAGTAGCTGGTCTGAGAGGACGATCAGCCACACTGGGACTGAGACACGGCCCAGACTCCTACGGGAGGCAGCAGTGAGGAATATTGGACAATGGGGGCAACCCTGATCCAGCAATGCCGCGTGTGT…
837905	Proteobacteria	Gammaproteobacteria	Chromatiales	Chromatiales	P03_C049	Millepora	1	AGAGTTTGATCCTGGCTCAGATTGAACGCTGGCGGCATGCCTAACACATGCAAGTCGAACGGTAACAGGCGGAGCTTGCTCTGCGCTGACGAGTGGCGGACGGGTGAGTAATGCTTAGGAATCTGCCCAGTAGCGGGGGACAACAGTCGGAAACGGTTGCTAATACCGCATACGCCCTACGGGGGAAAGCAGGGGATCTTCGGACCTTGCACTATTGGATGAGCCTAAGTCAGATTAGCTTGTTGGTGGGGTAAAAGCCTACCAAGGCGACGATCTGTAGCTGGTCTGAGAGGACGATCAGCCACACTGGAACTGAGACACGGTCCAGACTCCTACGGGAGGCAGCAGTGGGGAATATTGCACAATGGGCGCAAGCCTGATGCAGCAATGCCGCGTGTG…
536742	Cyanobacteria	Oscillatoriophycideae	Chroococcales	Chroococcales	P06_C049	Platygyra	1	CTTAACACATGCAAGTTGAACGAAGAGCTTTTGTACTTAGTAGCGGACGGGTGAGTAATACGTGAGAATCTGCCTTTAGGAGGGGAACAACAACTGGAAACGGTTGCTAATGCCCCATGTGCTTATTAGTAAAAGGAAAATCCGCCCAAAGATGAGCTCACGCCTGATTAGCTAGTTGGTAAGGTAAAAGCCTACCAAGGCAACGATCAGTAGCTGGTTTGAGAGGATGATCAGCCACACTGGGACTGAGATACGGCCCAGACTTCTACGGAAGGCAGCAGTGGGGAATTTTCCGCAATGGGCGAAAGCCTGACGGAGCAATACCGCGTGAGGGAAGAATGCCTGTGGGTTGTAAACCTCTTTTTTTGGGGAAGAAAATTTGACAGTACCTAAAGAATA…
4324422	Planctomycetes	OM190	CL500-15	CL500-15	P06_C052	Porites	1	AGAGTTTGATCCTGGCTCAGAACGAACGTTGGCGGCGTGGATGAGGCATGCAAGTCGAGCGTGAAAGCTCCCTTCGGGGGGTGAGTAAAGCGGCGGACGGGTGAGTAACACGTAATCGAGCTGCCCCCGAGACCGGGATAACCGTGGGAAACTGCGGCTAATACCGGATGGTCTTGCGGCACTGCATGGTGCTGCATGTAAAAGGTTGGGATCCTTCGGGACCTTCTGCTTGGGGAGGCGATTGCGGCTTATCAGCTTGTTGGTGGGGTAACGGCCCACCAAGGCGACGACGGGTAGCAGGCCTGAGAGGGTGGTCTGCCACACTGGGACTGAGACACTGCCCAGACTCCTACGGGAGGCTGCAGTCGAGAATCTTCCGCAATGGGCGAAAGCCTGACG…
279224	Firmicutes	Clostridia	Clostridiales	Clostridiaceae	P03_C051	Millepora	1	TTTGATCCTGGCTCAGGAATGAACGCTGGCGGCGTGCTTAACACATGCAAGTCGAGCGAGAAGGTTATGACTGAATCTTTGGATGAAGGATTAGCTGGAAAGCGGCGGACGGGTGAGTAACGCGTGGGTAACCTGCCTTGTACAGAGGGATAGCCACTGGAAACGGTGATTAATACCTCATAAAACTATCTTGTCGCATGGGAAGGTAGTCAAAACTCAGGTGGTACAAGATGGACCCGCGTCTGATTAGCTAGTTGGTGGGGTAAAGGCCTACCAAGGCGACGATCAGTAGCCGACCTGAGAGGGTGATCGGCCACACTGGAACTGAGACACGGTCCAGACTCCTACGGGAGGCAGCAGTGGGGAATATTGCACAATGGGCGAAAGCCTGATGCAGCA…
895154	Firmicutes	Clostridia	Clostridiales	Clostridiaceae	P03_C051	Millepora	1	AGAGTTTGATCCTGGCTCAGGATGAACGCTGGCGGCGTGCTTAACACATGCAAGTCGAGCGAGAAGGTTATGACTGAATCTTCGGATGAAGGATTAATTGGAAAGCGGCGGACGGGTGAGTAACGCGTGGGTAACCTGCCTTGTACAGAGGGATAGCCACTGGAAACGGTGATTAAAACCTCATAAAGCTACTTTATCGCATGATGGATTAGCCAAAACTCAGGTGGTACAAGATGGACCCGCGTCTGATTAGCTAGTTGGTGGGGTAAAGGCCTACCAAGGCGACGATCAGTAGCCGACCTGAGAGGGTGATCGGCCACACTGGAACTGAGACACGGTCCAGACTCCTACGGGAGGCAGCAGTGGGGAATATTGCACAATGGGCGAAAGCCTGATGCA…
313235	Firmicutes	Clostridia	Clostridiales	Clostridiaceae	P03_C051	Millepora	1	CCTGGCTCAGGATGAACGCTGGCGGCGTGCTTAACACATGCAAGTCGAGCGAGAAGGCAGATATGGAATCTTCGGAGGAAATATCTACTGGAAAGCGGCGGACGGGTGAGTAACGCGTGGGTAACCTGCCTTGTACAGAGGGATAGCCACTGGAAACGGTGATTAAAACCTCATAAAACTATATTATCGCATGGTAATGTAGTCAAAACTCAGGTGGTACAAGATGGACCCGCGTCTGATTAGCTAGTTGGTGGGGTAAAGGCTCACCAAGGCGACGATCAGTAGCCGACCTGAGAGGGTGAACGGCCACACTGGAACTGAGAAACGGTCCAGACTCCTACGGGAGGCAGCAGTGGGGAATATTGCACAATGGGCGAAAGCCTGATGCAGCAACGCCGC…
591796	Firmicutes	Clostridia	Clostridiales	Clostridiaceae	P03_C051	Millepora	1	GATAGCGGCGGACGGGTGAGTAACGCGTGGGAAACCTGCCCTATACAGGGGGATAGCCTCGGGAAACCGGGATTAATACCCCATAAAACTTTATTATCGCATGATAAAAAAGTCAAAGTGATCAGCGGTATAGGATGGTCCCGCGTCCCATTAGCTGGTTGGTGAGGTAAAAGCTCACCAAGGCAACGATGGGTAGCCGGCCTGAGAGGGTGAACGGCCACACTGGAACTGAGACACGGTCCAGACTCCTACGGGAGGCAGCAGTGGGGAATATTGCACAATGGGCGAAAGCCTGATGCAGCGACGCCGCGTGAGCGAAGAAGGCCTTCGGGTCGTAAAGCTCTGTCCTAAGGGAAGAAAGATGACGGTACCTTAGGAGGAAGCCCCGGCTAACTACGT…
535271	Firmicutes	Clostridia	Clostridiales	Clostridiaceae	P03_C051	Millepora	1	GATAGCGGCGGACGGGTGAGTAACGCGTGGGAAACCTGCCCTATACAGGGGGATAGCCTCGGGAAACCGGGATTAATACCCCATAAAACTTTATTATCGCATGATAAAAAAGTCAAAGTGATCAGCGGTATAGGATGGTCCCGCGTCCCATTAGCTAGTTGGTGAGGTAAAAGCTCACCAAGGCAACGATGGGTAGCCGGCCTGAGAGGGTGAACGGCCACACTGGAACTGAGACACGGTCCAGACTCCTACGGGAGGCAGCAGTGGGGAATATTGCACAATGGGCGAAAGCCTGATGCAGCGACGCCGCGTGAGCGAAGAAGGCCTTCGGGTCGTAAAGCTCTGTCCTAAGGGAAGAAAGATGACGGTACCTTAGGAGGAAGCCCCGGCTAACTACGT…
586053	Firmicutes	Clostridia	Clostridiales	Clostridiaceae	P03_C051	Millepora	1	ATGAACGCTGGCGGCGTGCTTAACACATGCAAGTCGAGCGAGAAGATTATTGTGGAATCTTCGGATGAAATAATGATTGGAAAGCGGCGGACGGGTGAGTAACGCGTGGGTAACCTGCCTTGTACAGAGGGATAGCCACTGGAAACGGTGATTAAAACCTCATAAAGCTAATTTATCGCATGATGGATTAGTCAAAACTATGGTGGTACAAGATGGACCCGCGTCTGATTAGCTAGTTGGTAGAGTAAAAGCCTACCAAGGCGACGATCAGTAGCCGACCTGAGAGGGTGAACGGCCACACTGGAACTGAGACACGGTCCAGACTCCTACGGGAGGCAGCAGTGGGGAATATTGCACAATGGGCGAAAGCCTGATGCAGCAACGCCGCGTGAGCGAAGA…
591565	Firmicutes	Clostridia	Clostridiales	Clostridiaceae	P03_C051	Millepora	1	GATAGCGGCGGACGGGTGAGTAACGCGTGGGAAACCTGCCCTATACAGGGGGATAGCCTCGGGAAACCGGGATTAATACCCCATAAAACTTTATTATCGCATGATAAAAAAGTCAAAGTGATTAGCGGTATAGGATGGTCCCGCGTCCCATTAGCTGGTTGGTGAGGTAAAAGCTCACCAAGGCAACGATGGGTAGCCGGCCTGAGAGGGTGAACGGCCACACTGGAACTGAGACACGGTCCAGACTCCTACGGGAGGCAGCAGTGGGGAATATTGCACAATGGGCGAAAGCCTGATGCAGCGACGCCGCGTGAGCGAAGAAGGCCTTCGGGTCGTAAAGCTCTGTCCTAAGGGAAGAAAGATGACGGTACCTTAGGAGGAAGCCCCGGCTAACTACGT…
4407264	Firmicutes	Clostridia	Clostridiales	Clostridiaceae	P03_C051	Millepora	1	GAGTTTGATCCTGGCTCAGGATGAACGCTGGCGGCGTGCCTAACACATGCAAGTCGAGCGAGAAGCTTTTAATGGAATCTTCGGATGATTTTAAAAGTGGAAAGCGGCGGACGGGTGAGTAACGCGTGGGTAACCTGCCCTATACACAGGGATAGCCTCGGGAAACCGGGATTAATACCTCATAAAACTCTAGTATGGCATCATACATGAGTCAAAATTTCAGTGGTAAAGGATGGACCCGCGTCTGATTAGCTAGTTGGTAAGGTAAAGGCTTACCAAGGCGACGATCAGTAGCCGACCTGAGAGGGTGATCGGCCACACTGGAACTGAGACACGGTCCAGACTCCTACGGGAGGCAGCAGTGGGGAATATTGCACAATGGGCGAAAGCCTGATGCAG…
4432423	Firmicutes	Clostridia	Clostridiales	Clostridiaceae	P03_C051	Millepora	1	AGTTTGATCCTGGCTCAGGATGAACGCTGGCGGCGTGCTTAACACATGCAAGTCGAGCGAGAAGGTTAAGACTGAATCTTCGGATGAAGGATTAGCCAGAAAGCGGCGGACGGGTGAGTAACGCGTGGGTAACCTGCCTTGTACAGAGGGATAGCCACTGGAAACGGTGATTAATACCTCATAAAACTAACTTTTCGCATGAAGAGATAGTCAAAACTCAGGTGGTACAAGATGGACCCGCGTCTGATTAGCTAGTTGGTAGGGTAATGGCCTACCAAGGCGACGATCAGTAGCCGACCTGAGAGGGTGATCGGCCACACTGGAACTGAGACACGGTCCAGACTCCTACGGGAGGCAGCAGTGGGGAATATTGCACAATGGGCGAAAGCCTGATGCAGC…
343782	Firmicutes	Clostridia	Clostridiales	Clostridiaceae	P03_C051	Millepora	1	ATGAACGCTGGCGGCGTGCTTAACACATGCAAGTCGAGCGAGAAGGTTATGACTAAATCTTCGGATGAGGGAATAACTGGAAAGCGGCGGACGGGTGAGTAACGCGTGGGTAACCTGCCTTGTACAGAGGGATAGCCACTGGAAACGGTGATTAAAACCTCATAAAGCTACTTTTATCGCATGATAAAGTAGTCAAAACTCAGGTGGTACAAGATGGACCCGCGTCTGATTAGCTAGTTGGTGGGGTAAAGGCTCACCAAGGCGACGATCAGTAGCCGACCTGAGAGGGTGAACGGCCACACTGGAACTGAGACACGGTCCAGACTCCTACGGGAGGCAGCAGTGGGGAATATTGCACAATGGGCGAAAGCCTGATGCAGCAACGCCGCGTGAGCGAAG…
4322445	Firmicutes	Clostridia	Clostridiales	Clostridiales	P03_C051	Millepora	1	GAGTTTGATCATGGCTCAGGACGAACGCTGGCGGCGTGCCTCATACATGCAAGTCGAGCGAAGGATTCAGTAGCTTGCTACTGAATGACTTAGCGGCGAACGGGTGAGTAACACGTGAGCAATCTGCCCTTCAGACTGGGACAACAGTGGGAAACCGCTGCTAATACCGGATATAATCTGACCGTCACATGGCGGACAGATGAAAAGCAATGTGCTGAAGGATGGGCTCGCGCTTCATTAGCTAGTTGGTAAGGTAAAAGCTTACCAAGGCGACGATGAATAGCCGGCCTGAGAGGGTGAACGGCCACACAGGAACTGAGACACGGTCCTGACTCCTACGGGGGGCAGCAGTCGGGGATATTGCACAATGGAGGAAACTCTGATGCAGCGACGCCGCGT…
4376863	Firmicutes	Clostridia	Clostridiales	Clostridiales	P03_C051	Millepora	1	GAGTTTGATCATGGCTCAGGACGAACGCTGGCGGCGTGCCTCATACATGCAAGTCGAGCGAAGGATTCAGTAGCTTGCTACTGAATGACTTAGCGGCGAACGGGTGAGTAACACGTGAGCAACCTGCCCTTCAGACTGGGATAACAGTGGGAAACCGCTGCTAATACCGGATATGATCTGACTATAACATGGCAGACAGATGAAATGCAATGTGCTGAAGGATGGACTCGCGCTTCATTAGCTAGTTGGCAAGGTAAAGGCTTACCAAGGCGACGATGAATAGCCGGCCTGAGAGGGTGAACGGCCACACAGGAACTGAGACACGGTCCTGACTCCTACGGGGGGCAGCAGTCGGGGATATTGCACAATGGAGGGAACTCTGATGCAGCGACGCCGCGT…
339359	Firmicutes	Clostridia	Clostridiales	Clostridiales	P03_C051	Millepora	1	GGACGAACGCTGGCGGCGTGCCTAACGCATGCAAGTCGAGCGGGGTGAGCGTGTCACTTCGGTGGTGTGCGAGCCCAGCGGCGAACGGGTGAGTAACACGTGGGTAATCTGCCCAGAAGTCCGGGATAGCCCTGGGAAACCGGGGGTAATACCGGATAAGGTCACCGGGTTGCATGATCTGGTGAGCAAAGGGGCGACTCGCTTTTGGATGAGCCCGCGGCCCATTAGCTAGTTGGTAGGGTAAAGGCCTACCAAGGCGACGATGGGTAGCCGGTCTGAGAGGATGGCCGGTCACACTGGGACTGAGACACGGCCCAGACTTCTACGGAAGGCAGCAGCAAGGAATTTTGGGCAATGGGGGAAACCCTGACCCAGCGACGCCGCGTGAGCGAAGAAGGC…
563202	Proteobacteria	Alphaproteobacteria	Rhizobiales	Cohaesibacteraceae	P01_C044	Millepora	1	ACGAACGCTGGCGGCAGGCTTAACACATGCAAGTCGAACGCCCTCTTCGGAGGGAGTGGCAGACGGGTGAGTAACGCGTGGGAACCTACCTTAAGGTACGGAATAACACAGAGAAATTTGTGCTAATACCGTATGTGCCCGAGAGGGGAAAGATTTATCGCCTTTAGATGGGCCCGCGTTGGATTAGCTAGTTGGTGAGGTAACGGCTCACCAAGGCGACGATCCATAGCTGGTTTGAGAGGATGATCAGCCACACTGGGACTGAGACACGGCCCAGACTCCTACGGGAGGCAGCAGTGGGGAATATTGGACAATGGGGGAAACCCTGATCCAGCCATGCCGCGTGAGTGATGAAGGCCTTAGGGTTGTAAAGCTCTTTCGCTGGGGAAGATAATGACG…
808124	Proteobacteria	Alphaproteobacteria	Rhizobiales	Cohaesibacteraceae	P03_C051	Millepora	1	AACGAACGCTGGCGGCAGGCTTAACACATGCAAGTCGAACGCCCTCTTCGGAGGTAGTGGCAGACGGGTGAGTAACGCGTGGGAACCTACCTTTCGGTACGGAATAACAGTTGGAAACGACTGCTAATACCGTATGTGCCCGAGAGGGGAAAGATTTATCGCCTAAAGATGGGCCCGCGTTGGATTAGCTAGTTGGTGGGGTAACGGCTCACCAAGGCGACGATCCATAGCTGGTTTGAGAGGATGATCAGCCACACTGGGACTGAGACACGGCCCAGACTCCTACGGGAGGCAGCAGTGGGGAATATTGGACAATGGGGGCAACCCTGATCCAGCCATGCCGCGTGAGTGATGAAGGCCTTAGGGTTGTAAAGCTCTTTCGCTGGGGAAGATAATGAC…
563202	Proteobacteria	Alphaproteobacteria	Rhizobiales	Cohaesibacteraceae	P03_C051	Millepora	1	ACGAACGCTGGCGGCAGGCCTAACACATGCAAGTCGAACGCCCTCTTCGGAGGGAGTGGCAGACGGGTGAGTAACACGTGGGAACCTACCTTTCGGTCCGGGATAACTCAGAGAAACTTGTGCTAATACCGGATGTGCCCGTGCGGGGAAAGATTTATCGCCTGAAGATCGGCCCGCGTCGGATTAGTTTGTTGGTGAGGTAACGGCTCACCAAGGCGACGATCCATAGCTGGTCTGAGAGGATGATCAGCCACACTGGGACTGAGACACGGCCCAGACTCCTACGGGAGGCAGCAGTGGGGAATATTGGACAATGGGCGAAACCCTGATCCAGCCATGCCGCGTGAGTGATGAAGGCCTTAGGGTTGTAAAGCTCTTTCACCGGTGAAGATAATGACG…
808124	Proteobacteria	Alphaproteobacteria	Rhizobiales	Cohaesibacteraceae	P01_C044	Millepora	1	AACGAACGCTGGCGGCAGGCTTAACACATGCAAGTCGAACGCCCTCTTCGGAGGGAGTGGCAGACGGGTGAGTAACGCGTGGGAACCTACCTTTAGGTACGGAATAACAGTTAGAAATGACTGCTGATACCGTATGTGCCCGAGAGGGGAAAGATTTATCGGGTAAGGATCGGCCCGCGTCTGATTAGATAGTTGGTGGGGTAACGGCTCACCAAGGCGACGATCAGTAGCTGGTTTGAGAGGATGATCAGCAACACTGGGACTGAGACACGGCCCAGACTCCTACGGGAGGCAGCAGTGGGGAATATTGGACAATGGGCGCAACCCTGATCCAGCCATGCCGCGTGAGTGATGAAGGCCTTAGGGTTGTAAAGCTCTTTCGCCAGGGATGATAATGAC…
567305	Proteobacteria	Alphaproteobacteria	Rhizobiales	Cohaesibacteraceae	P01_C043	Millepora	1	GAACGAACGCTGGCGGCAGGCTTAACACATGCAAGTCGAACGCCCTCTTCGGAGGGAGTGGCAGACGGGTGAGTAACGCGTGGGAACCTACCTTTAGGTACGGAACAACTCAGAGAAATTTGGGCTAATACCGTATGTGCTCTTTGGAGTAAAGATTTATCGCCTATGGATGGGCCCGCGTTAGATTAGCTAGTTGGTGAGGTAACGGCTCACCAAGGCGACGATCCATAGCTGGTCTGAGAGGATGATCAGCCACACTGGGACTGAGACACGGCCCAGACTCCTACGGGAGGCAGCAGTGGGGAATATTGGACAATGGGGGCAACCCTGATCCAGCCATGCCGCGTGAGTGATGACGGCCTTAGGGTTGTAAAGCTCTTTCAGTAGTGAAGATAATGA…
807884	Proteobacteria	Alphaproteobacteria	Rhizobiales	Cohaesibacteraceae	P06_C052	Porites	1	CATGCAAGTCGAACGCCCTCTTCGGAGGGAGTGGCAGACGGGTGAGTAACGCGTGGGAACCTACCCAGTAGTACGGAATAACTCAGGGAAACTTGTGCTAATACCGTATACGCCCTACGGGGGAAAGATTTATCGCTATTGGATGGGCCCGCGTTGGATTAGTTAGTTGGTGAGGTAACGGCTCACCAAGGCTACGATCCATAGCTGGTCTGAGAGGATGATCAGCCACACTGGGACTGAGACACGGCCCAGACTCCTACGGGAGGCAGCAGTGGGGAATATTGGACAATGGGGGAAACCCTGATCCAGCCATGCCGCGTGAGTGAAGAAGGCCCTAGGGTTGTAAAGCTCTTTCGCTAGGGAAGATAATGACGGTACCTAGTAAAGAAGCCCCGGCTA…
589488	Proteobacteria	Alphaproteobacteria	Rhizobiales	Cohaesibacteraceae	P06_C052	Porites	1	GAGTTTGATCCTGGCTCAGAACGAACGCTGGCGGCAGGCTTAACACATGCAAGTCGAACGCCCTCTTCGGAGGGAGTGGCAGACGGGTGAGTAACGCGTGGGAACCTACCCAGTAGTACGGAATAACTCAGGGAAACTTGTGCTAATACCGTATACGCCCTTCGGGGGAAAGATTTATCGCTATTGGATGGGCCCGCGTTGGATTAGTTTGTTGGTGAGGTAACGGCTCACCAAGGCTACGATCCATAGCTGGTCTGAGAGGATGATCAGCCACACTGGGACTGAGACACGGCCCAGACTCCTACGGGAGGCAGCAGTGGGGAATATTGGACAATGGGGGAAACCCTGATCCAGCCATGCCGCGTGAGTGAAGAAGGCCCTAGGGTTGTAAAGCTCTTT…
274102	Proteobacteria	Gammaproteobacteria	Legionellales	Coxiellaceae	P06_C052	Porites	1	TGAACGCTAGTGGCATGCTTAACACATGCAAGTCGAACGGCAGCACGGGGAGTTTGCTCCCTGGTGGCGAGTGGCGGACGGGTGAGTAACGCGTAGGAATCTGCCCTAAAGAAGGGGATAACCTGGGGAAACTCAGGCTAATACCGTATAAGCTCTACGGAGTAAAGCTGGGGATCATTTATGGCCTGGCGCTTTAGGATGAGCCTGCGTCGGATTAGCTTGTTGGTAAGGTAAAGGCTTACCAAGGCAACGATCCGTAGCTGGTCTGAGAGGATGATCAGCCACACTGGGACTGAGACACGGCCCAGACTCCTACGGGAGGCAGCAGTGGGGAATATTGGACAATGGGCGAAAGCCTGATCCAGCAATGCCACGTGTGTGAAGAAGGCCTTCGGGTTG…
277728	Proteobacteria	TA18	CV90	CV90	P06_C052	Porites	1	AGTTTGATCCTGGCTCAGAACGAACGCTAGCGGGATGCCTCAAACATGCAAGTCGTACGCGAAAGGCCCTTCGGGGACGAGTAGAGTGGCGCACGGGTGCGTAACACGTAGCTAACGTACCCCTTCGCTGGGGATAACTCCGGGAAACCGGAGCTAATACCGAATGATCTGATACGGTCTGCGGACTGTATCGGTAAAGCCGTAAGGCGCGAAGGGATCGGGCTGCGTCCCATTAGCTTGTTGGTGGGGTAAAGGCTCACCAAGGCGACGATGGGTAGCTGGTCTGAGAGGATGATCAGCCACACTGGAACTGGAACACGGTCCAGACTCCCACGGGAGGCAGCAGTTGGGAATATTGGACAATGGGGGAAACCCTGATCCAGCAATCCCGCGTGAGTG…
4470755	Proteobacteria	Deltaproteobacteria	Desulfobacterales	Desulfobacteraceae	P03_C051	Millepora	1	AGTTTGATCCTGGCTCAGAATGAACGCTGGCGGCGTGCTTAACACATGCAAGTCGAACGAGAAAGGGATTGCTTGCAATCCTGAGTAGAGTGGCGCACGGGTGAGTAACACGTAGATAATCTACCTTCAAGCCCGGGATAACTGCCCGAAAGGACAGCTAATACCGGATGAAGTTGATTCACACAAGTGAATTAATGAAAGATTGCCTCTTCTTGAAAGCAATTGTTTGGAGATGAGTTTGCGGACCATTAGTTTGTTGGTGGGGTAAAGGCCTACCAAGACTGCGATGGTTAGCTGGTCTGAGAGGATGATCAGCCACACTGGAACTGGTACACGGTCCAGACTCCTGCGGGAGGCAGCAGTGAGGAATTTTGCGCAATGGGGGAAACCCTGACGCAG…
10925	Proteobacteria	Deltaproteobacteria	Desulfobacterales	Desulfobacteraceae	P03_C051	Millepora	1	AGAGTTTGATCCTGGCTCAGAATGAACGCTGGCGGCGTGCTTAACACATGCAAGTCGAACGAGAAAGGGATTGCTTGCAATCCTGAGTAGAGTGGCGCACGGGTGAGTAACACGTAGATAATCTGCCTTCAAGCCTGGGATAACTGTTCGAAAGGGTAGCTAATACCGGATAAAGTTGATTGACATAAGTTGATTGATGAAAGATTGCCTATTCATGAAAGCAATTGTTTGGGGATGAGTTTGCGGACCATTAGCTTGTTGGTGGGGTAAAGGCCTACCAAGGCAACGATGGTTAGCTGGTCTGAGAGGATGATCAGTCACACTGGAACTGGAACACGGTCCAGACTCNTACGGGAGGCAGCAGTGAGGAATTTTGCGCAATGGGGGCAACCCTGACGC…
4360022	Proteobacteria	Deltaproteobacteria	Desulfobacterales	Desulfobacteraceae	P03_C051	Millepora	1	AGAGTTTGATCCTGGCTCAGAATGAACGCTGGCGGCGTGCTTAACACATGCAAGTCGAACGAGAAAGGGATTGCTTGCAATCCTGAGTAGAGTGGCGCACGGGTGAGTAACACGTAGATAATCTACCTTCAAACCTGGAATAACTGTTCGAAAGGGCAGCTAATACCGGATAAAGTTAATTTGCACAAGTGAGTTAATGAAAGATTGCCTCTTCTTGAAAGCAATCGTTTGGAGATGAGTCTGCGGACCATTAGTTTGTTGGTGGGGTAACGGCCTACCAAGACTGCGATGGTTAGCTGGTCTGAGAGGATGATCAGTCACACTGGAACTGGAACACGGTCCAGACTCCTACGGGAGGCAGCAGTGAGGAATTTTGCGCAATGGGGGAAACCCTGACGC…
582729	Proteobacteria	Deltaproteobacteria	Desulfobacterales	Desulfobacteraceae	P03_C051	Millepora	1	TGGCTCAGAATGAACGCTGGCGGCGTGCTTAACACATGCAAGTCGAACGAGAAAGGGATTGCTTGCAATCCTGAGTAGAGTGGCGCACGGGTGAGTAACACGTAGATAATCTGTCTCCAAGCCTGGGATAACTATTCGAAAGGGTAGCTAATACCGGATAAAGTTGATTCACATAAGTGGATTAATGAAAGATTGCCTCTTCNTGAAAGCAATTGTTTGGGGGTGAGTTTGCGTACCATTAGCTTGTTGGTGGGGTAAAGGCCTACCAAGGCAACGATGGTTAGCTGGTCTGAGAGGATGATCAGTCACACTGGAACTGGAACACGGTCCAGACTCCTACGGGAGGCAGCAGTGAGGAATTTTGCGCAATGGGGGCAACCCTGACGCAGCAACGCCGCG…
114027	Proteobacteria	Deltaproteobacteria	Desulfobacterales	Desulfobacteraceae	P03_C051	Millepora	1	AGTTTGATCCTGGCTCAGAATGAACGCTGGCGGCGTGCTTAACACATGCAAGTCGAACGAGAAAGGGATTGCTTGCAATCCTGAGTAGAGTGGCACACGGGTGAGTAACACGTAGATAATCTACCTTCAAGCCTGGGATAACTATTCGAAAGGACAGCTAATACCGGATAAAGTATGTTGACATAAGTTGATTGATGAAAGATTGCCTCTTCATGGAAGCAATTGTTTGGAGATGAGTTTGCGGACCATTAGCTAGTTGGTGGGGTAAAGGCCTACCAAGGCTGCGATGGTTAGCTGGTCTGAGAGGATGATCAGTCACACTGGAACTGGAACACGGTCCAGACTCCTACGGGAGGCAGCAGTGAGGAATTTTGCGCAATGGGGGAAACCCTGACGCAG…
726794	Proteobacteria	Deltaproteobacteria	Desulfobacterales	Desulfobacteraceae	P03_C051	Millepora	1	AGTTTGATCATGGCTCAGAATGAACGCTGGCGGCGTGCTTAACACATGCAAGTCGAACGAGAAAGTCTTTGCTTGCAAACCCGAGTAGAGTGGCGCACGGGTGAGTAACACGTAGATAATCTACCTTCAAGCCTGGGATAACTGTTCGAAAGGGCAGCTAATACCGGATAAAGTATTTTAACATAAGTTGATTGATGAAAGATTGCCTCTCCATGAAAGCAATTGTTTGGAGATGAGTTTGCGGACCATTAGCTTGTTGGTAGGGTAAAGGCCTACCAAGGCTGCGATGGTTAGCTGGTCTGAGAGGATGATCAGTCACACTGGAACTGGAACACGGTCCAGACTCCTACGGGAGGCAGCAGTGAGGAATTTTGCGCAATGGGGGAAACCCTGACGCAG…
112751	Proteobacteria	Deltaproteobacteria	Desulfobacterales	Desulfobacteraceae	P03_C051	Millepora	1	AGTTTGATCCTGGCTCAGAATGAACGCTGGCGGCGTGCTTAACACATGCAAGTCGAACGAGAAAGGGATTGCTTGCAATCCTGAGTAGAGTGGCGCACGGGTGAGTAACACGTAGATAATCTACCTTCAAGCCTGGGATAACTGTTCGAAAGGGCAGCTAATACCGGATAAAGTTGATTGACCTAAGTTGATTGATGAAAGATTGCCAATCCTTGGAAGCAATTGTTTGGAGATGAGTTTGCGGACCATTAGCTTGTTGGTGGGGTAAAGGCCTACCAAGGCTGCGATGGTTAGCTGGTCTGAGAGGATGATCAGTCACACTGGAACTGGAACACGGTCCAGACTCCTACGGGAGGCAGCAGTGAGGAATTTTGCGCAATGGGGGAAACCCTGACGCAG…
3246518	Proteobacteria	Deltaproteobacteria	Desulfobacterales	Desulfobacteraceae	P03_C051	Millepora	1	CTCAGAATGAACGCTGGCGGCGTGCTTACACATGCAAGTCGAACGAGAAAGGGATTGCTTGCAATCCTGAGTAGAGTGGCGCACGGGTGAGTAACACGTAGATAATCTGCCTTCAAGTCCGGGATAACCAATCGAAAGGTTGGCTAATACCGGATGAAGTGTTTTTGCGCAGGTAAAAACATGAAAGATAGCCTCTTCTTGAAAGCTATTGCTTGGGGATGAGTCTGCGGACCATTAGCTTGTTGGTGGGGTAACGGCCTACCAAGGCTGCGATGGTTAGCTGGTCTGAGAGGATGATCAGCCACACTGGAACTGGAACACGGTCCAGACTCCTACGGGAGGCAGCAGTGAGGAATTTTGCGCAATGGGGGCAACCCTGACGCAGCAACGCCGCGTGAG…
10933	Proteobacteria	Deltaproteobacteria	Desulfobacterales	Desulfobacteraceae	P03_C051	Millepora	1	AGAGTTTGATNNTGGCTCAGAATGAACGCTGGCGGCGTGCTTAACACATGCAAGTCGAACGAGAAAGGGATTGCTTGCAATCCTGAGTAGAGTGGCGCACGGGTGAGTAACACGTAGATAATCTACCTTCAAGCCCGGGATAACTGCCCGAAAGGACAGCTAATACCGGATGAAGTTGATTCACACAAGTGAATTAATGAAAGATTGCCTCTTCTTGAAAGCAATTGTTTGGAGATGAGTTTGCGGACCATTAGTTTGTTGGTGGGGTAAAGGCCTACCAAGACTGCGATGGTTAGCTGGTCTGAGAGGATGATCAGCCACACTGGAACTGGTACACGGTCCAGACTCCTACGGGAGGCAGCAGTGAGGAATTTTGCGCAATGGGGGAAACCCTGACGC…
832052	Proteobacteria	Deltaproteobacteria	Desulfobacterales	Desulfobacteraceae	P03_C051	Millepora	1	AGAGTTTGATCCTGGCTCAGAATGAACGCTGGCGGCGTGCTTAACACATGCAAGTCGAACGAGAAAAGGATTGCTTGCAATCCTGAGTAGAGTGGCGCACGGGTGAGTAACACGTAGATAATCTGCCTTCAAGCCTGGGATAACTATTCGAAAGGGTAGCTAATACCGGATAAAGTCGATCGACATAAGTAGATTGATGAAAGATTGCCTCTTCTTGAAAGCAATTGTTTGGGGATGAGTTTGCGTACCATTAGCTTGTTGGTGGGGTAAAGGCCTACCAAGGCAACGATGGTTAGCTGGTCTGAGAGGATGATCAGCCACACTGGAACTGGAACACGGTCCAGACTCCTACGGGAGGCAGCAGTGAGGAATTTTGCGCAATGGGGGCAACCCTGACGC…
802887	Proteobacteria	Deltaproteobacteria	Desulfobacterales	Desulfobacteraceae	P03_C051	Millepora	1	AGGCCTACCAAGACTGCGATGGTTAGCTGGTCTGAGAGGATGATCAGCCACACTGGAACTGGTACACGGTCCAGACTCCTACGGGAGGCAGCAGTGAGGAATTTTGCGCAATGGGGGAAACCCTGACGCAGCAACGCCGCGTGAGTGAAGAAGGCCCTTGGGTCGTAAAGCTCTGTCGACAGGGAAGAAATTACAATCATCCAATAGGTGGTTGTATTGACGGTACCTGTAGAGGAAGCACCGGCTAACTCCGTGCCAGCAGCCGCGGTAATACGGGGGGTGCAAGCGTTATTCGGAATTATTGGGCGTAAAGGGCGCGTAGGCGGTACTTGTCGGTCAGATGTGAAAGCCCAGGGCTCAACCCTGGACGTGCATTTGAAACAGCAAGACTTGAGTACG…
661969	Proteobacteria	Deltaproteobacteria	Desulfobacterales	Desulfobacteraceae	P03_C051	Millepora	1	AGAGTTTGATCATGGCTCAGAATGAACGCTGGCGGCGTGCTTAACACATGCAAGTCGAACGAGAAAGGGATTGCTTGCAATCCTGAGTAGAGTGGCGCACGGGTGAGTAACACGTAGATAATCTACCTTCAAGCCCGGGATAACTGTTCGAAAGGGCAGCTAATACCGGATAAAGTTGATTAACACAAGTTGATTGATGAAAGATTGCCTATCCATGGAAGCAATTGTTTGGAGATGAGTTTGCGGACCATTAGCTTGTTGGTGGGGTAAAGGCCTACCAAGGCTGCGATGGTTAGCTGGTCTGAGAGGATGATCAGTCACACTGGAACTGGAACACGGTCCAGACTCCTACGGGAGGCAGCAGTGAGGAATTTTGCGCAATGGGGGAAACCCTGACGC…
832620	Proteobacteria	Deltaproteobacteria	Desulfobacterales	Desulfobacteraceae	P03_C051	Millepora	1	AGAGTTTGATCCTGGCTCAGAATGAACGCTGGCGGCGTGCTTAACACATACAAGTCGAACGAGAAAGGGATTGCTTGCAATCCTGAGTAGAGTGGCGCACGGGTGAGTAACACGTAGATAATCTACCTTCAAGCCCGGGATAACCCTTCGAAAGGATGGCTAATACCGGATGCAGTTTCAGTACACAAGTGCTGAGATGAAAGATTGCCTCTTCTTGAAAGCAATTGTTTGGAGATGAGTTTGCGTACCATTAGCTTGTTGGTGGGGTAAAAGCCTACCAAGGCTGCGATGGTTAGCTGGTCTGAGAGGATGATCAGCCACACTGGAACTGGAACACGGTCCAGACTCCTACGGGAGGCAGCAGTGAGGAATTTTGCGCAATGGGGGCAACCCTGACGC…
239765	Proteobacteria	Deltaproteobacteria	Desulfobacterales	Desulfobacteraceae	P03_C051	Millepora	1	CAAGTCGAACGAGAAAGGGATTGCTTGCAATCCTGAGTAGAGTGGCGCACGGGTGAGTAACACGTAGATAATCTACCTTCAAGCCTGGGATAACTATCCGAAAGGGTGGCTAATACCGGATAAAGTGATTCAACATAAGCTGGATCATGAAAGATAGCCTCTTCTTGAAAGCAATTGTTTGGAGATGAGTTTGCGGACCATTAGTTAGTTGGTGGGGTAACGGCCCACCAAGACAACGATGGTTAGCTGGTCTGAGAGGATGATCAGCCACACTGGAACTGGTACACGGTCCAGACTCCTACGGGAGGCAGCAGTGAGGAATTTTGCGCAATGGGGGCAACCCTGACGCAGCAACGCCGCGTGAGTGAAGAAGGCCTTTGGGTCGTAAAGCTCTGTCGA…
378495	Proteobacteria	Deltaproteobacteria	Desulfobacterales	Desulfobacteraceae	P03_C051	Millepora	1	GAGTTTGATCCTGGCTCAGAATGAACGCTGGCGGCGTGCTTAACACATGCAAGTCGAACGAGAAAGGGATTGCTTGCAATCCTGAGTAGAGTGGCGCACGGGTGAGTAACACGTAGATAATCTACCTTCAAGCCCGGGATAACTATTCGAAAGGGTAGCTAATACCGGATAAAGTATTTTATCATAAGTTGATTTATGAAAGGCAGCCAATCCATGGAAGCAGTTGTTTGGAGATGAGTTTGCGGACCATTAGCTGGTTGGTAGGGTAAAGGCCTACCAAGGCTGCGATGGTTAGCTGGTCTGAGAGGATGATCAGTCACACTGGAACTGGAACACGGTCCAGACTCCTACGGGAGGCAGCAGTGAGGAATTTTGCGCAATGGGGGGAACCCTGACGCA…
67542	Proteobacteria	Deltaproteobacteria	Desulfobacterales	Desulfobacteraceae	P03_C051	Millepora	1	AGAGTTTGATCCTGGCTCAGAATGAACGCTGGCGGCGTGCTTAACACATGCAAGTCGAACGAGAAAGGGATTGCTTGCAATCCTGAGTAGAGTGGCGCACGGGTGAGTAACACGTAGATAATCTACCTTCAAGCCCGGGATAACTGCCCGAAAGGACAGCTAATACCGGATGAAGTTGATTCACACAAGTGAATTAATGAAAGATTGCCTCTTCTTGAAAGCAATTGTTTGGAGATGAGTTTGCGGACCATTAGTTTGTTGGTGGGGTAAAGGCCTACCAAGACTGCGATGGTTAGCTGGTCTGAGAGGATGATCAGCCACACTGGAACTGGTACACGGTCCAGACTCCTGCGGGAGGCAGCAGTGAGGAATTTTGCGCAATGGGGGAAACCCTGACGC…
696629	Proteobacteria	Deltaproteobacteria	Desulfobacterales	Desulfobacteraceae	P03_C051	Millepora	1	AGAGTTTGATCATGGCTCAGAATGAACGCTGGCGGCGTGCTTAACACATGCAAGTCGAACGAGAAAGGGATTGCTTGCAATCCTGAGTAGAGTGGCGCACGGGTGAGTAACACGTAGATAATCTACCTTCAAGCCCGGGATAACTGTTCGAAAGGGCAGCTAATACCGGATAAAGTTGATTGACATAAGTTGATTGATGAAAGATTGCCAATCCATGGAAGCAATTGTTTGGAGATGAGTTTGCGGACCATTAGCTTGTTGGTGGGGTAAAGGCCTACCAAGGCTGCGATGGTTAGCTGGTCTGAGAGGATGATCAGTCACACTGGAACTGGAACACGGTCCAGACTCCTACGGGAGGCAGCAGTGAGGAATTTTGCGCAATGGGGGAAACCCTGACGC…
577257	Proteobacteria	Deltaproteobacteria	Desulfobacterales	Desulfobacteraceae	P03_C051	Millepora	1	AATGAACGCTGGCGGCGTGCTTAACACATGCAAGTCGAACGAGAAAGGGATTGCTTGCAATCCTGAGTAGAGTGGCGCACGGGTGAGTAACACGTAGATAATCTACCCACAAGCCCGGAATAACTATTCGAAAGGATAGCTAATACCGGATGAAGTTTGTTTACACAAGTAGACAAATGAAAGATTGCCTCTTCCTGAAAGCAATTGTTTGTGGATGAGTTTGCGGACCATTAGCTTGTTGGTGGGGTAAAGGCCCACCAAGGCTGCGATGGTTAGCTGGTCTGAGAGGATGATCAGTCACACTGGAACTGGAACACGGTCCAGACTCCTACGGGAGGCAGCAGTGAGGAATTTTGCGCAATGGGGGCAACCCTGACGCAGCAACGCCGCGTGAGTGAA…
1108376	Proteobacteria	Deltaproteobacteria	Desulfobacterales	Desulfobacteraceae	P03_C051	Millepora	1	GAGTTTGATCCTGGCTCAGAATGAACGCTGGCGGCGTGCTTAACACATGCAAGTCGAACGAGAAAGGGATTGCTTGCAATCCTGAGTAGAGTGGCGCACGGGTGAGTAACACGTAGATAATCTACCTTCAAGCCCGGGATAACTATTCGAAAGGATAGCTAATACCGGATAAAGTAATTTAACATAAGTTGATTGATGAAAGATTGCCTCTTCCTGAAAGCAATTGTTTGGAGATGAGTCTGCGGACCATTAGCTAGTTGGTGGGGTAAAGGCCTACCAAGGCTGCGATGGTTAGCTGGTCTGAGAGGATGATCAGTCACACTGGAACTGGAACACGGTCCAGACTCCTACGGGAGGCAGCAGTGAGGAATTTTGCGCAATGGGGGAAACCCTGACGCA…
1112192	Proteobacteria	Deltaproteobacteria	Desulfobacterales	Desulfobacteraceae	P03_C051	Millepora	1	AGTTTGATCATGGCTCAGAATGAACGCTGGCGGCGTGCTTAACACATGCAAGTCGAACGAGAAAGGGATTGCTTGCAATCCTGAGTAGAGTGGCGCACGGGTGAGTAACACGTAGATAATCTACCTTCAAGCCCGGGATAACTATTCGAAAGGATAGCTAATACCGGATAAAGTAATTTAACATAAGTTAACCTATGAAAGATTGCCTCTTCCTGAAAGCAATTGTTTGGAGATGAGTCTGCGGACCATTAGCTAGTTGGTGGGGTAAAGGCCTACCAAGGCTGCGATGGTTAGCTGGTCTGAGAGGATGATCAGTCACACTGGAACTGGAACACGGTCCAGACTCCTACGGGAGGCAGCAGTGAGGAATTTTGCGCAATGGGGGAAACCCTGACGCAG…
1107016	Proteobacteria	Deltaproteobacteria	Desulfobacterales	Desulfobacteraceae	P03_C051	Millepora	1	AGAGTTTGATCCTGGCTCAGAATGAACGCTGGCGGCGTGCTTAACACATGCAAGTCGAACGAGAAAGGGATTGCTTGCAATCCTGAGTAGAGTGGCGCACGGGTGAGTAACACGTAGATAATCTACCTTCGATTTTGGGATAACCATCCGAAAGGGTGGCTAATACCGGATAAAGTTGACACATGAGAATGTATTAATGAAAGATAGCCTATGCTTGCAAGCTATTGATTGGAGATGAGTCTGCGGACCATTAGCTGGTTGGTGGGGTAAGAGCCTACCAAGGCGACGATGGTTAGCTGGTCTGAGAGGATGATCAGTCACACTGGAACTGGAACACGGTCCAGACTCCTACGGGAGGCAGCAGTGAGGAATTTTGCGCAATGGGGTAACCCCTGACGC…
561928	Proteobacteria	Deltaproteobacteria	Desulfobacterales	Desulfobacteraceae	P03_C051	Millepora	1	AGTTTGATCCTGGCTCAGAATGAACGCTGGCGGCGTGCTTAACACATGCAAGTCGAACGAGAAAGGGTTTGCTTGCAAACCCGAGTAGAGTGGCGCACGGGTGAGTAACACGTAGATAATCTACCTTCAAGCCCGGGATAACTGTTCGAAAGGGCAGCTAATACCGGATAAAGTTGATTGACACAAGTTGATTGATGAAAGATTGCCTCTCCATGGAAGCAATTGTTTGGAGATGAGTTTGCGGACCATTAGCTTGTTGGTGGGGTAAAGGCCTACCAAGGCTGCGATGGTTAGCTGGTCTGAGAGGATGATCAGTCACACTGGAACTGGAACACGGTCCAGACTCCTACGGGAGGCAGCAGTGAGGAATTTTGCGCAATGGGGGCAACCCTGACGCAG…
514083	Proteobacteria	Deltaproteobacteria	Desulfobacterales	Desulfobacteraceae	P03_C051	Millepora	1	AGTTTGATCCTGGCTCAGAATGAACGCTGGCGGCGTGCTTAACACATGCAAGTCGAACGAGAAAGGGATTGCTTGCAATCCCGAGTAGAGTGGCGCACGGGTGAGTAACACGTAGATAATCTGCCTTCAAGCCTGGGATAACTGTTCGAAAGGGTAGCTAATACCGGATAAAGTTGATTTACACAAGTTGATTGATGAAAGATTGCCAATTCATGAAAGCAATTGTTTGGGGATGAGTCTGCGGACCATTAGCTTGTTGGTGGGGTAAAAGCCTACCAAGGCTGCGATGGTTAGCTGGTCTGAGAGGATGATCAGCCACACTGGAACTGGAACACGGTCCAGACTCCTACGGGAGGCAGCAGTGAGGAATTTTGCGCAATGGGGGAAACCCTGACGCAG…
317080	Proteobacteria	Deltaproteobacteria	Desulfobacterales	Desulfobacteraceae	P03_C051	Millepora	1	AGTTTGATCCTGGCTCAGAATGAACGCTGGCGGCGTGCTTAACACATGCAAGTCGAACGAGAAAGGGATTGCTTGCAATCCTGAGTAGAGTGGCGCACGGGTGAGTAACACGTAGATAATCTACCTTCGATTTTGGGATAACCATCCGAAAGGATGGCTAATACCGGATAAAGTTGACACATGAGAATGTATTAATGAAAGATAGCCTATGCTTGCAAGCTATTGATTGGAGATGAGTCTGCGGACCATTAGCTAGTTGGTGGGGTAAGAGCCTACCAAGGCGACGATGGTTAGCTGGTCTGAGAGGATGATCAGTCACACTGGAACTGGAACACGGTCCAGACTCCTACGGGAGGCAGCAGTGAGGAATTTTGCGCAATGGGGGAAACCCTGACGCAG…
4336325	Proteobacteria	Deltaproteobacteria	Desulfobacterales	Desulfobacteraceae	P03_C051	Millepora	1	AGAGTTTGATCCTGGCTCAGAATGAACGCTGGCGGCGTGCTTAACACATGCAAGTCGAACGAGAAAGGGATTGCTTGCAATCCTGAGTAGAGTGGCGCACGGGTGAGTAACACGTAGATAATCTACCTTCAAGCCTGGGATAACTGCCCGAAAGGACAGCTAATACCGGATGAAGTTGGTTCACACAAGTGAATTAATGAAAGATTGCCTCTTCTTGAAAGCAATTGTTTGGAGATGAGTTTGCGGACCATTAGTTTGTTGGTGGGGTAAAGGCCTACCAAGACTGCGATGGTTAGCTGGTCTGAGAGGATGATCAGCCACACTGGAACTGGTACACGGTCCAGACTCCTACGGGAGGCAGCAGTGAGGAATTTTGCGCAATGGGGGAAACCCTGACGC…
1111224	Proteobacteria	Deltaproteobacteria	Desulfobacterales	Desulfobacteraceae	P03_C051	Millepora	1	AGAGTTTGATCATGGCTCAGAATGAACGCTGGCGGCGTGCTTAACACATGCAAGTCGAACGAGAAAGGGATTGCTTGCAATCCTGAGTAGAGTGGCGCACGGGTGAGTAACACGTAGATAATCTACCTTCGATTTTGGGATAACCATCCGAAAGGGTGGCTAATACCGGATAAAGTTGACACATGAGAATGTATTAATGAAAGATAGCCTATGCTTGCAAGCTATTGTTTGGAGATGAGTCTGCGGACCATTAGCTGGTTGGTGGGGTAAGAGCCTACCAAGGCGACGATGGTTAGCTGGTCTGAGAGGATGATCAGTCACACTGGAACTGGAACACGGTCCAGACTCCTACGGGAGGCAGCAGTGAGGAATTTTGCGCAATGGGGTAACCCCTGACGC…
578094	Proteobacteria	Deltaproteobacteria	Desulfobacterales	Desulfobacteraceae	P03_C051	Millepora	1	AGTTTGATCCTGGCTCAGAATGAACGCTGGCGGCGTGCTTAACACATGCAAGTCGAACGAGAAAGGGATTGCTTGCAATCCTGAGTAGAGTGGCGCACGGGTGAGTAACACGTAGATAATCTACCTCTGATTTTGGGATAACCATGCGAAAGTGTGGCTAATACCGGATAAGGTTTTAATACGCGAGTATAGAGATGAAAGTATGCCACTTCTTGAAAGCATATGATTGGAGATGAGTCTGCGGACCATTAGCTTGTTGGTAGGGTAACGGCCTACCAAGGCTACGATGGTTAGCTGGTCTGAGAGGATGATCAGTCACACTGGAACTGGAACACGGTCCAGACTCCTACGGGAGGCAGCAGTGAGGAATTTTGCGCAATGGGGTAACCCCTGACGCAG…
237594	Proteobacteria	Deltaproteobacteria	Desulfobacterales	Desulfobacteraceae	P03_C051	Millepora	1	GAGTTTGATCCTGGCTCAGAATGAACGCTGGCGGCGTGCTTAACACATGCAAGTCGAACGAGAAAGGGATTGCTTGCAATCTCGAGTAGAGTGGCGCACGGGTGAGTAACACGTAGATAATCTACCTTCAAGTTTGGGATAACTGTTCGAAAGGGCGGCTAATACCGGATAAAGTGCAATTGCACAAGTGATTGTATGAAAGATTGCCAATCCATGGAAGCAATTGTTTGGAGATGAGTTTGCGGACCATTAGCTTGTTGGTGGGGTAACGGCCCACCAAGGCTGCGATGGTTAGCTGGTCTGAGAGGATGATCAGTCACACTGGAACTGGAACACGGTCCAGACTCCTACGGGAGGCAGCAGTGAGGAATTTTGCGCAATGGGGGAAACCCTGACGCA…
1110281	Proteobacteria	Deltaproteobacteria	Desulfobacterales	Desulfobacteraceae	P03_C051	Millepora	1	AGAGTTTGATCCTGGCTCAGAATGAACGCTGGCGGCGTGCTTAACACATGCAAGTCGAACGAGAAAGGGATTGCTTGCAATCCTGAGTAGAGTGGCGCACGGGTGAGTAACACGTAGATAATCTACCTTCAAGCCTGGGATAACTGTTCGAAAGGGCAGCTAATACCGGATAAAGTTGATTAACTTAAGTTGATTGATGAAAGATTGCCAATCCATGGAAGCAATTGTTTGGAGATGAGTTTGCGGACCATTAGTTTGTTGGTGGGGTAAAGGCCTACCAAGGCTGCGATGGTTAGCTGGTCTGAGAGGATGATCAGTCACACTGGAACTGGAACACGGTCCAGACTCCTACGGGAGGCAGCAGTGAGGAATTTTGCGCAATGGGGGAAACCCTGACGC…
569897	Proteobacteria	Deltaproteobacteria	Desulfobacterales	Desulfobacteraceae	P03_C051	Millepora	1	TCAGAATGAACGCTGGCGGCGTGCTTAACACATGCAAGTCGAACGAGAAAGGGATTGCTTGCAATCCTGAGTAGAGTGGCGCACGGGTGAGTAACACGTAGATAATCTACCTTCAAGCCCGGGATAACTGCCCGAAAGGACAGCTAATACCGGATGAAGTTGGTTCACACAAGTGAATTAATGAAAGATTGCCTCTTCTTGAAAGCAATTGTTTGGAGATGAGTTTGCGGACCATTAGTTTGTTGGTGGGGTAAAGGCCTACCAAGGCTGCGATGGTTAGCTGGTCTGAGAGGATGATCAGCCACACTGGAACTGAGACACGGTCCAGACTCCTACGGGAGGCAGCAGTGAGGAATTTTGCGCAATGGGGGAAACCCTGACGCAGCAACGCCGCGTGAG…
1104948	Proteobacteria	Deltaproteobacteria	Desulfobacterales	Desulfobacteraceae	P03_C051	Millepora	1	AGTTTGATCATGGCTCAGAATGAACGCTGGCGGCGTGCTTAACACATGCAAGTCGAACGAGAAAGGGATCGCTTGCAATCCTGAGTAGAGTGGCGCACGGGTGAGTAACACGTAGATAATCTACCTTCGATTTTGGGATAACCATCCGAAAGGGTGGCTAATACCGGATAAAGTTGACACATGAGAATGTATTAATGAAAGATAGCCTATGCTTGCAAGCTATTGATTGGAGATGAGTCTGCGGACCATTAGCTGGTTGGTGGGGTAAGAGCCTACCAAGGCGACGATGGTTAGCTGGTCTGAGAGGATGATCAGTCACACTGGAACTGGAACACGGTCCAGACTCCTACGGGAGGCAGCAGTGAGGAATTTTGCGCAATGGGGTAACCCCTGACGCAG…
4456476	Proteobacteria	Deltaproteobacteria	Desulfobacterales	Desulfobacteraceae	P03_C051	Millepora	1	AGAGTTTGATCCTGGCTCAGAATGAACGCTGGCGGCGTGCTTAACACATGCAAGTCGAACGAGAAAGGGATTGCTTGCAATCCTGAGTAGAGTGGCGCACGGGTGAGTAACACGTAGATAATCTACCTTCAAGCCTGGGATAACTGTTCGAAAGGGCAGCTAATACCGGATAAAGTTGATTGACATAAGTTGATTGATGAAAGATTGCCAATCCATGGAAGCAATTGTTTGGAGATGAGTTTGCGGACCATTAGCTTGTTGGTGGGGTAAAGGCCTACCAAGGCTGCGATGGTTAGCTGGTCTGAGAGGATGATCAGTCACACTGGAACTGGAACACGGTCCAGACTCCTACGGGAGGCAGCAGTGAGGAATTTTGCGCAATGGGGGAAACCCTGACGC…
540643	Proteobacteria	Deltaproteobacteria	Desulfobacterales	Desulfobulbaceae	P03_C051	Millepora	1	ACGAACGCTGGCGGCGTGCTTAACACATGCAAGTCGAACGCGAAAGTCTTCTTCGGGAGATGAGTAGAGTGGCGCACGGGTGAGTAACGCGTAAGTAATCTACCCTGATGTTCGGGATAACCCACCGAAAGGTGTGCTAATACCGGATACGCTGAGTAATCAGGAAAGGTGGCCTCTTCATGAAAGCTACTGCATTAGGAGGAGCTTGCGTACCATTAGCTAGTAGGTAGGGTAACGGCCTACCTAGGCGACGATGGTTAGCGGGTCTGAGAGGATGATCCGCCACACTGGAACTGGAACACGGACCAGACTCCTACGGGAGGCAGCAGTGAGGAATATTGCGCAATGGGGGAAACCCTGACGCAGCGACGCCGCGTGGATGATGAAGGCCTTCGGGTC…
810704	Proteobacteria	Deltaproteobacteria	Desulfovibrionales	Desulfovibrionaceae	P03_C051	Millepora	1	TTTGATCCTGGCTCAGATTGAACGCTGGCGGCGTGCTTAACACATGCAAGTCGAGCGAGAAAGCTTTCTTCGGAGAGTGAGTAGAGCGGCGCACGGGTGAGTAACGCGTGGATAATCTACCCTGGAGATCGGGATAACAGTTGGAAACGGCTGCTAATACCGGATGTTCTTCATATTTAACTTTATGTTGCAAAGATGGCCTCTATTTATAAGCTATCGCTTTGGGATGAGTCCGCGTCTCATTAGATTGTTGGTGGGGTAATGGCCTACCAAGTCGACGATGAGTAGCTGGTCTGAGAGGATGATCAGCCACACTGGGACTGAAACACGGCCCAGACTCCTACGGGAGGCAGCAGTGGGGAATATTGCGCAATGGGGGAAACCCTGACGCAGCGACGC…
107875	Proteobacteria	Deltaproteobacteria	Desulfovibrionales	Desulfovibrionaceae	P03_C050	Diploastrea	1	AGAGTTTGATCCTGGCTCAGATTGAACGCTGGCGGCGTGCTTAACACATGCAAGTCGAGCGAGAAAGGGTCTTTCGGGACCTGAGTACAGCGGCGCACGGGTGAGTAACGCGTGGATGATCTACCTCATTGACCGGGATAACAGTGGGAAACCGCTGCTAATACTGGATACGCTTCATGGAAACATGAGGGAAAGGCGGCCTCTGATTTAAGCTGTCACAATGAGATGAGTCCGCGTCTCATTAGCTTGTTGGTAGGGTAATGGCCTACCAAGGCTACGATGAGTAGCCGGCCTGAGAGGGTGGCCGGCCACACTGGAACTGAAACACGGTCCAGACTCCTACGGGAGGCAGCAGTGGGGAATATTGCGCAATGGGCGAAAGCCTGACGCAGCGACGCC…
156761	Proteobacteria	Deltaproteobacteria	Desulfovibrionales	Desulfovibrionaceae	P03_C050	Diploastrea	1	AGAGTTTGATCCTGGCTCAGATTGAACGCTGGCGGCGTGCTTAACACATGCAAGTCGAGCGAGAAAGGGTCTTTCGGGACCTGAGTACAGCGGCGCACGGGTGAGTAACGCGTGGATGATCTGCCTCATTGACCGGGATAACAGTGGGAAACCGCTGCTAATACTGGATACGCTGCATGGAAACATGTGGGAAAGGTGGCCTCTGCATATGCTACCACAATGAGATGAGTCCGCGTCTCATTAGCTTGTTGGCGGGGTAATGGCCCACCAAGGCAACGATGAGTAGCCGGCCTGAGAGGGTGGCCGGCCACACTGGAACTGAAACACGGTCCAGACTCCTACGGGAGGCAGCAGTGGGGAATATTGCGCAATGGGCGAAAGCCTGACGCAGCGACGCCG…
1138365	Proteobacteria	Deltaproteobacteria	Desulfovibrionales	Desulfovibrionaceae	P03_C050	Diploastrea	1	AGAGTTTGATCCTGGCTCAGATTGAACGCTGGCGGCGTGCTTAACACATGCAAGTCGAGCGAGAAAGGGTCTTTCGGGACCTGAGTACAGCGGCGCACGGGTGAGTAACGCGTGGATGATCTACCTCATTGACCGGGATAACAGTGGGAAACCGCTGCTAATACTGGATACGCTTCATGGAAACATGAGGGAAAGGCGGCCTCTGATTTAAGCTGTCACAATGAGATGAGTCCGCGTCTCATTAGCTTGTTGGTAGGGTAATGGCCTACCAAGGCTACGATGAGTAGCCGGCCTGAGAGGGTGGCCGGCCACACTGGAACTGAAACACGGTCCAGACTCCTACGGGAGGCAGCAGTGGGGAATATTGCGCAATGGGCGAAAGCCTGACGCAGCGACGCC…
156761	Proteobacteria	Deltaproteobacteria	Desulfovibrionales	Desulfovibrionaceae	P03_C051	Millepora	1	GAGTTTGATCATGGCTCAGATTGAACGCTGGCGGCGTGCTTAACACATGCAAGTCGAGCGAGAAAGGGTCTTTCGGGACCTGAGTACAGCGGCGCACGGGTGAGTAACGCGTGGATAATCTGCCTCGTTGATCGGGATAACAGTGGGAAACCGCTGCTAATACCGGATACGCTGTATGGTAACATTTGGGAAAGGTGGCCTCTGCATATGCTACCGCAATGAGATGAGTCCGCGTCTCATTAGCTTGTTGGTGGGGTAACGGCCTACCAAGGCGACGATGAGTAGCCGGCCTGAGAGGGTGGCCGGCCACACTGGAACTGAAACACGGTCCAGACTCCTACGGGAGGCAGCAGTGGGGAATATTGCGCAATGGGCGAAAGCCTGACGCAGCGACGCCGT…
1826238	SBR1093	EC214	EC214	EC214	P08_C045	Porites	1	AGAGTTTGATCCTGGCTCAGAGCGAACGCTGGCGGCACGCCTAACACATGCAAGTCGAGCGAGAAAGTGACTTCGGTCGCGAGTAAAGCGGCGAACGGGTGAGTACAACGTGGATAATCTACCCCAAGGTCTGGGACAACCCCGAGAAATCAGGGCTAATACCGGATAAGACCACAGTATCCAAGGATACAGCGGTAAAAGATTTATCGCCTTCGGATGAGTCCACGCCCCATCAGGTAGTTGGTAAGGTAAAGGCTTACCAAGCCTAAGACGGGTAGCCGGCCTTAGCGGGTGAACGGCCACATGGGGACTGAGACACGGCCCTGACTCCTACGGGAGGCAGCAGTGGGGAATATTGGGCAACGGGCGAAAGCCTGACCCAGCGATGCCGCGTGAGGG…
264770	SBR1093	EC214	EC214	EC214	P08_C045	Porites	1	GAGTTTGATCCTGGCTCAGAGCGAACGCTGGCGGCAGGCCTAACACATGCAAGTCGAGCGAGAAAATTCCTTCGGGAATGATTAAAGCGGCGGACGGGTGCGTACAACATGGATAACCTACCTTAAGGTCTGGGATAACCTCGGGAAACCGAAGCTAATACCGGATAAGACCACATTATCTGCGGATAAAGGGGTAAAAGTTTTTCGCCTTTTGATGGGTCCATGCTCCATCAGGTTGTTGGTGAGGTAAAAGCTCACCAAGCCTAAGACGGATAGCCGGCCTTAGCGGGTGATCGGCCACACGGGGACTGAGACACGGCCCCGACTCCTACGGGAGGCAGCAGTGGGGAATATTGGGCAATGGGCGAAAGCCTGACCCAGCCATGCCGCGTGAAGGAT…
265551	SBR1093	EC214	EC214	EC214	P06_C049	Platygyra	1	GTTTGATCATGGCTCAGAGCGAACGCTGGCGGCACGCTTTACACATGCAAGTCGAGCGAGAAAGCGGCTTCGGCCGCAAGTACAGCGGCGGACGGGTGCGTATAACGTGGATAACCTGCCTTAAGGACCGGAACAACCTTGGGAAACCAAGGCTAATGCCGGATATGACCACGATGCCTGAGGGCAACGGGGTAAAAGGCGGCCGTTTTCGGTTGCCGCCTTTTGAGGGGTCCACGTCCTATCAGGTTGTTGGTGGGGTAAAGGCCTACCAAGCCAAAGACGGGTAGCCGGCCTTAGCGGGTGATCGGCCACACGGGGACTGAGACACGGCCCCGACTCCTACGGGAGGCAGCAGTGGGGAATATTGGGCAATGGGCGAAAGCCTGACCCAGCGATGCC…
171291	SBR1093	EC214	EC214	EC214	P06_C052	Porites	1	AGTTTGATCCTGGCTCAGAGCGAACGCTGGCGGCACGCCTAACACATGCAAGTCGAGCGAGAAAGTGACTTCGGTCGCGAGTAAAGCGGCGAACGGGTGAGTACAACGTGGATAATCTACCCTAAGGTCTGGGACAACCCCGAGAAATCGGGGCTAATACCGGATAAGACCACAGTATCCAAGGATACAGCGGTAAAAGATTTATCGCCTTTGGATGAGTCCACGCCCCATCAGGTAGTTGGTAAGGTAAAGGCTTACCAAGCCTAAGACGGGTAGCCGGCCTTAGCGGGTGAACGGCCACATGGGGACTGAGACACGGCCCTGACTCCTACGGGAGGCAGCAGTGGGGAATATTGGGCAATGGGCGAAAGCCTGACCCAGCGATGCCGCGTGAGGGAT…
1826238	SBR1093	EC214	EC214	EC214	P06_C049	Platygyra	1	GAGTTTGATCCTGGCTCAGAGCGAACGCTGGCGGCACGCCTAACACATGCAAGTCGAGCGAGAAAGTGACTTCGGTCGCGAGTAAAGCGGCGAACGGGTGAGTACAACGTGGATAATCTACCCCAAGGTCTGGGACAACCCCGAGAAATCAGGGCTAATACCGGATAAGACCACAGTATCCAAGGATACAGCGGTAAAAGATTTATCGCCTTCGGATGAGTCCACGCCCCATCAGGTAGTTGGTAAGGTAAAGGCTTACCAAGCCTAAGACGGGTAGCCGGCCTTAGCGGGTGAACGGCCACATGGGGACTGAGACACGGCCCTGACTCCTACGGGAGGCAGCAGTGGGGAATATTGGGCAATGGGCGAAAGCCTGACCCAGCGATGCCGCGTGAGGGA…
265551	SBR1093	EC214	EC214	EC214	P08_C051	Fungia	1	GTTTGATCCTGGCTCAGAGCGAACGCTGGCGGCACGCTTTACACATGCAAGTCGAGCGAGAAAGCGGCTTCGGCCGCGAGTACAGCGGCGGACGGGTGCGTATAACGTGGATAACCTGCCTTAAGGACCGGAACAACCTTGGGAAACCAAGGCTAATGCCGGATATGACCACGGCGCCTGCGGGCAACGGGGTAAAAGGCGGCCGTTTACGGTTGCCGCCTTTTGAGGGGTCCACGTCCTATCAGGTTGTTGGTGGGGTAAAGGCCTACCAAGCCAAAGACGGGTAGCCGGCCTTAGCGGGTGATCGGCCACACGGGGACTGAGACACGGCCCCGACTCCTACGGGAGGCAGCAGTGGGGAATATTGGGCAATGGGCGAAAGCCTGACCCAGCGATGCC…
265551	SBR1093	EC214	EC214	EC214	P06_C052	Porites	1	GTTTGATCCTGGCTCAGAGCGAACGCTGGCGGCACGCTTTACACATGCAAGTCGAGCGAGAAAGCGGCTTCGGTCGCAAGTATAGCGGCGGACGGGTGCGTACAACGTGGATAACCTGCCTTAAGGACCGGGACAACCTTGGGAAACCAAGGCTAATACCGGATATGACCACGATGTCCGAGGGCAACGGGGTAAAAGATGGCCGTTTACGGTTGTCGCCTTTTGAGGGGTCCACGTCCTATCAGGTTGTTGGTGGGGTAAAGGCCTACCAAGCCAAAGACGGGTAGCCGGCCTTAGCGGGTGATCGGCCACACGGGGACTGAGACACGGCCCCGACTCCTACGGGAGGCAGCAGTGGGGAATATTGGGCAATGGGCGAAAGCCTGACCCAGCGATGCC…
265066	SBR1093	EC214	EC214	EC214	P03_C044	Pocillopora	1	GTCGAGCGAGAAAGCGGCTTCGGTCGCAAGTATAGCGGCGGACGGGTGCGTATAACGTGGATAACCTGCCTTAAGGACCGGGACAACCTTGGGAAACCAAGGCTAATACCGGATATGACCACGATGTCTGAGGGCAACGGGGTAAAAGATGGCCGTTTACGGTTGTCGCCTTTTGAGGGGTCCACGTCCTATCAGGTAGTTGGTGGGGTAAAGGCCTACCAAGCCAAAGACGGGTAGCCGGCCTTAGCGGGTGATCGGCCACACGGGGACTGAGACACGGCCCCGACTCCTACGGGAGGCAGCAGTGGGGAATATTGGGCAATGGGCGAAAGCCTGACCCAGCGATGCCGCGTGAGGGAAGAAGGCCTTCGGGTTGTAAACCTATGTCAAGAGGGAAGA…
327482	SBR1093	EC214	EC214	EC214	P06_C049	Platygyra	1	GAGCGAACGCTGGCGGCAGGCCTAACACATGCAAGTCGAGCGAGAAAATTCCTTCGGGAATGATTAAAGCGGCGGACGGGTGCGTACAACATGGATAACCTACCTTAAGGTCTGGGATAACCTCGGGAAACCGAAGCTAATACCGGATAAGACCACATTATCTGCGGATAAAGGGGTAAAAGTTTTTCGCCTTTTGATGGGTTCATGCTCCATCAGGTTGTTGGTGAGGTAAAAGCTCACCAAGCCGAAGACGGATAGCCGGCCTTAGCGGGTGATCGGCCACATGGGGACTGAGACACGGCCCCGACTCCTACGGGAGGCAGCAGTGGGGAATATTGGGCAATGGGCGAAAGCCTGACCCAGCCATGCCGCGTGAAGGATGAAGGCCTTCGGGTCGTA…
265551	SBR1093	EC214	EC214	EC214	P08_C047	NULL	1	GTTTGATCCTGGCTCAGAGCGAACGCTGGCGGCACGCTTTACACATGCAAGTCGAGCGAGAAAGCGGCTTCGGCCGCGAGTACAGCGGCGGACGGGTGCGTATAACGTGGATAACCTGCCTTAAGGACCGGAACAACCTTGGGAAACCAAGGCTAATGCCGGATATGACCACGGTGCCTGCGGGCAACGGGGTAAAAGATGGCCGTTTTCGGTTGCCGCCTTTTGAGGGGTCCACGTCCTATCAGGTTGTTGGTGGGGTAAAGGCCCACCAAGCCAACGACGGGTAGCCGGCCTTAGCGGGTGATCGGCCACACGGGGACTGAGACACGGCCCCGACTCCTACGGGAGGCAGCAGTGGGGAATATTGGGCAATGGGCGAAAGCCTGACCCAGCGATGCC…
4410870	SBR1093	EC214	EC214	EC214	P08_C045	Porites	1	ACACATGCAAGTCGAGCGAGAAAGTGACTTCGGTCGCGAGTAAAGCGGCGAACGGGTGAGTACAACGTGGATAATCTACCCTAGGGTCTGGGACAACCCCGAGAAATCGGGGCTAATACCGGATAAGACCACAGTATCCAAGGATGCAGCGGTAAAAGATTTATCGCCTTCGGATGAGTCCACGCCCCATCAGGTAGTTGGTAAGGTAAAGGCTTACCAAGCCTAAGACGGGTAGCCGGCCTTAGCGGGTGAACGGCCACATGGGGACTGAGACACGGCCCTGACTCCTACGGGAGGCAGCAGTGGGGAATATTGGGCAATGGGCGAAAGCCTGACCCAGCGATGCCGCGTGAGGGATGAAGGCCTTCGGGTTGTAAACCTCTGTCAGGAGGGACGATG…
1826238	SBR1093	EC214	EC214	EC214	P06_C052	Porites	1	AGAGTTTGATCCTGGCTCAGAGCGAACGCTGGCGGCACGCCTAACACATGCAAGTCGAGCGAGAAAGTGACTTCGGCCGCGAGTAAAGCGGCGAACGGGTGAGTACAACGTGGATAATCTACCCCAAGGTCTGGGACAACCCCGAGAAATCAGGGCTAATACCGGATAAGACCACAGTATCCAAGGATACAGCGGTAAAAGATTTATCGCCTTCGGATGAGTCCACGCCCCATCAGGTAGTTGGTAAGGTAAAGGCTTACCAAGCCTAAGACGGGTAGCCGGCCTTAGCGGGTGAACGGCCACATGGGGACTGAGACACGGCCCTGACTCCTACGGGAGGCAGCAGTGGGGAATATTGGGCAACGGGCGAAAGCCTGACCCAGCGATGCCGCGTGAGGG…
1127590	SBR1093	EC214	EC214	EC214	P06_C049	Platygyra	1	GTTTGATCCTGGCTCAGAGCGAACGCTGGCGGCAGGCCTAACACATGCAAGTCGAGCGAGAAAGTTCCTTCGGGAATGATTAAAGCGGCGGACGGGTGAGTACAACATGGATAACCTACCTTAAGGTCCGGGATAACCTCGGGAAACCGAAGCTAATACCGGATAAGACCACATTATCTGCGGATAAAGGGGTAAAAGTTTTTCGCCTTTTGATGGGTCCATGCTCCATCAGGTTGTTGGTGAGGTAAAAGCTCACCAAGCCGAAGACGGATAGCCGGCCTTAGCGGGTGATCGGCCACATGGGGACTGAGACACGGCCCCGACTCCTACGGGAGGCAGCAGTGGGGAATATTGGGCAATGGGCGAAAGCCTGACCCAGCCATGCCGCGTGAAGGATGA…
265551	SBR1093	EC214	EC214	EC214	P03_C044	Pocillopora	1	GTTTGATCCTGGCTCAGAGCGAACGCTGGCGGCACGCTTTACACATGCAAGTCGAGCGAGAAAGCGGCTTCGGCCGCGAGTACAGCGGCGGACGGGTGCGTATAACGTGGATAACCTGCCTTAAGGACCGGAACAACCTTGGGAAACCAAGGCTAATGCCGGATATGACCACGGCGCCTGCGGGCGCCGGGGTAAAAGGCGGCCGTTTACGGTTGCCGCCTTTTGAGGGGTCCACGTCCTATCAGGTTGTTGGTGGGGTAAAGGCCCACCAAGCCTACGACGGGTAGCCGGCCTTAGCGGGTGATCGGCCACACGGGGACTGAGACACGGCCCCGACTCCTACGGGAGGCAGCAGTGGGGAATATTGGGCAATGGGCGAAAGCCTGACCCAGCGATGCC…
755585	Proteobacteria	Betaproteobacteria	EC94	EC94	P06_C049	Platygyra	1	GTTTGATCCTGGCTCAGATTGAACGCTGGCGGCACGCTTTACACATGCAAGTCGAGCGGTCAAAATGAGGGGGCTTGCCCCCGAAAGACGAGCGGCGGACGGGTGAGTAACGCATGGGAATGCGCCCAGTAGTGGGGGACAACCCTGGGAAACCAGGGCTAATACCGCATGTTTTCCACGGAACAAAGCGGGGGACTTCTTCGGAAACCCCGCGCTATTGGAGCAGCCCATGTCCGATTAGCTTGTTGGCGGGGTAACGGCCCACCAAGGCGACGATCGGTAGCTGGTCTGAGAGGATGATCAGCCACACCGGGACTGAGACACGGCCCGGACTCCTACGGGAGGCAGCAGTGGGGAATATTGGACAATGGGGGCAACCCTGATCCAGCGATGCCGCGT…
4425801	Proteobacteria	Betaproteobacteria	EC94	EC94	P08_C049	Lobophyllia	1	ATTGAACGCTGGCGGCACGCTTTACACATGCAAGTCGAGCGGCAGCGCGGGGGTGCTTGCACCTCTGGCGGCGAGCGGCGGACGGGTGAGTAATGCATGGGAATATGCCTAATAGTGGGGGATAACCTTGGGAAACCAGGGCTAATACCGCATTCGCTCCACGGAGGAAAGCGGGGGATCTTCAGACCTCGCGCTGACAGAGTAGCCCATGCCCAATTAGCTTGTTGGCGGGGTAACAGCCCACCAAGGCGACGATCGGTAGCTGGTCTGAGAGGATGATCAGCCACACCGGGACTGAGACACGGCCCGGACTCCTACGGGAGGCAGCAGTGGGGAATATTGGACAATGGGGGAAACCCTGATCCAGCGATGCCGCGTGAGTGAAGAAGGCTTTCGGGT…
789357	Proteobacteria	Betaproteobacteria	EC94	EC94	P06_C049	Platygyra	1	GTTTGATCCTGGCTCAGATTGAACGCTGGCGGCACGCTTTACACATGCAAGTCGAGCGGTCAAAATGAGGGGGCTTGCCCCCGAAAGACGAGCGGCGGACGGGTGAGTAACGCATGGGAATGCGCCCAGTAGTGGGGGACAACCCTGGGAAACCAGGGCTAATACCGCATGTTTTCCACGGAACAAAGCGGGGGACTTCTACGGAAACCTCGCGCTATTGGAGCAGCCCATGTCCGATTAGCTTGTTGGCGGGGTAACGGCCCACCAAGGCGACGATCGGTAGCTGGTCTGAGAGGATGATCAGCCACACCGGGACTGAGACACGGCCCGGACTCCTACGGGAGGCAGCAGTGGGGAATATTGGACAATGGGGGCAACCCTGATCCAGCGATGCCGCGT…
737205	Proteobacteria	Betaproteobacteria	EC94	EC94	P06_C049	Platygyra	1	GTTTGATCCTGGCTCAGATTGAACGCTGGCGGCACGCTTTACACATGCAAGTCGAGCGGTCAAAATGAGGGGGCTTGCCCCCGAAAGACGAGCGGCGGACGGGTGAGTAACGCATGGGAATGCGCCCAGTAGTGGGGGACAACCCTGGGAAACCAGGGCTAATACCGCATGTTTTCCACGGAACAAAGCGGGGGACTTCTTCGGAAACCTCGCGCTATTGGAGCAGCCCATGTCCGATTAGCTTGTTGGCGGGGTAACGGCCCACCAAGGCGACGATCGGTAGCTGGTCTGAGAGGATGATCAGCCACACCGGGACTGAGACACGGCCCGGACTCCTACGGGAGGCAGCAGTGGGGAATATTGGACAATGGGGGCAACCCTGATCCAGCGATGCCGCGT…
316421	Proteobacteria	Gammaproteobacteria	Chromatiales	Ectothiorhodospiraceae	P08_C045	Porites	1	AGAGTTTGATCCTGGCTCAGATTGAACGCTGGCGGCATGCTTAACACATGCAAGTCGAACGGCAGCGCAGGGAGCTTGCTCCTTGGCGGCGAGTGGCGGACGGGTGAGTAACACGTGGGAATCTGCCTGGTAGTGGGGGACAACCCGGGGAAACCCGGGCTAATACCGCATACGCCCTACGGGGGAAAGCGGGGGACCTTCGGGCCTCGCGCTATCAGATGAGCCCGCGGCCGATTAGCTTGTTGGTGAGGTAATGGCTCACCAAGGCCACGATCGGTAGCTGGTCTGAGAGGATGATCAGCCACACTGGGACTGAGACACGGCCCAGACTCCTACGGGAGGCAGCAGTGGGGAATATTGGACAATGGGCGAAAGCCTGATCCAGCAATGCCGCGTGTG…
316421	Proteobacteria	Gammaproteobacteria	Chromatiales	Ectothiorhodospiraceae	P06_C049	Platygyra	1	AGTTTGATCCTGGCTCAGATTGAACGCTGGCGGCATGCTTAACACATGCAAGTCGAACGGCAGCGCAGGGAGCTTGCTCCTTGGCGGCGAGTGGCGGACGGGTGAGTAACACGTGGGAATCTGCCTGGTAGTGGGGGACAACCCGGGGAAACCCGGGCTAATACCGCATACGCCCTACGGGGGAAAGCGGGGGACCTTCGGGCCTCGCGCTATCAGATGAGCCCGCGGCCGATTAGCTTGTTGGTGAGGTAATGGCTCACCAAGGCCACGATCGGTAGCTGGTCTGAGAGGATGATCAGCCACACTGGGACTGAGACACGGCCCAGACTCCTACGGGAGGCAGCAGTGGGGAATATTGGACAATGGGCGAAAGCCTGATCCAGCAATGCCGCGTGTGTG…
4205120	Proteobacteria	Gammaproteobacteria	Chromatiales	Ectothiorhodospiraceae	P01_C046	Pocillopora	1	GAGTTTGATCCTGGCTCAGATTGAACGCTGGCGGCATGCTTAACACATGCAAGTCGAACGGCAGCGCAGGGAGCTTGCTCCTTGGCGGCGAGTGGCGGACGGGTGAGTAACACGTGGGAATCTGCCTGGTAGTGGGGGACAACCCGGGGAAACCCGGGCTAATACCGCATACGCCCTACGGGGGAAAGCGGGGGACCTTCGGGCCTCGCGCTATCAGATGAGCCCGCGGCCGATTAGCTTGTTGGTGAGGTAATGGCTCACCAAGGCCACGATCGGTAGCTGGTCTGAGAGGATGATCAGCCACACTGGGACTGAGACACGGCCCAGACTCCTACGGGAGGCAGCAGTGGGGAATATTGGACAATGGGCGAAAGCCTGATCCAGCAATGCCGCGTGTGT…
4377174	Proteobacteria	Gammaproteobacteria	Chromatiales	Ectothiorhodospiraceae	P06_C052	Porites	1	AGTTTGATTCTGGCTCAGATTGAACGCTGGCGGCATGCTTAACACATGCAAGTCGAACGGCAGCGCGGGGAGCTTGCTCCCTGGCGGCGAGTGGCGGACGGGTGAGTAACGCGTGGGAATCTGCCCAGTAGTGGGGGACAACCCGAGGAAACTCGGGCTAATACCGCATACGACCTACTCCTTGGTTGGGGTTGGAGAAAGCAGGGGATCTTCGGACCTTGCGCTATTGGATGAGCCCGCGTCGGATTAGCTTGTTGGTGGGGTAAAGGCTCACCAAGGCGACGATCCGTAGCTGGTCTGAGAGGACGATCAGCCACACTGGGACTGAGACACGGCCCAGACTCCTACGGGAGGCAGCAGTGGGGAATATTGGACAATGGGCGAAAGCCTGATCCAGCA…
316421	Proteobacteria	Gammaproteobacteria	Chromatiales	Ectothiorhodospiraceae	P06_C052	Porites	1	AGAGTTTGATCCTGGCTCAGATTGAACGCTGGCGGCATGCTTAACACATGCAAGTCGAACGGCAGCGCAGGGAGCTTGCTCCTTGGCGGCGAGTGGCGGACGGGTGAGTAACACGTGGGAATCTGCCTGGTAGTGGGGGACAACCCGGGGAAACCCGGGCTAATACCGCATACGCCCTACGGGGGAAAGCGGGGGACCTTCGGGCCTCGCGCTATCAGATGAGCCCGCGGCCGATTAGCTTGTTGGTGAGGTAATGGCTCACCAAGGCCACGATCGGTAGCTGGTCTGAGAGGATGATCAGCCACACTGGGACTGAGACACGGCCCAGACTCCTACGGGAGGCAGCAGTGGGGAATATTGGACAATGGGCGAAAGCCTGATCCAGCAATGCCGCGTGTG…
589171	Proteobacteria	Gammaproteobacteria	Chromatiales	Ectothiorhodospiraceae	P06_C052	Porites	1	AGAGTTTGATCCTGGCTCAGATTGAACGCTGGCGGCATGCTTAACACATGCAAGTCGAACGGCAGCGCGGGGAGCTTGCTCCCTGGCGGCGAGTGGCGGACGGGTGAGTAACGCGTAGGAATCTGCCCAGTAGTGGGGGACAACTCCGGGAAACCGGAGCTAATACCGCATACGCCCTACGGGGGAAAGCGGGGGATCTTCGGACCTCGCGCTATTGGATGAGCCTACGTCCGATTAGCTTGTTGGTGGGGTAACGGCCCACCAAGGCGACGATCGGTAGCTGGTCTGAGAGGACGATCAGCCACACTGGGACTGAGACACGGCCCAGACTCCTACGGGAGGCAGCAGTGGGGAATATTGGACAATGGGCGCAAGCCTGATCCAGCAATGCCGCGTGTG…
877509	Proteobacteria	Gammaproteobacteria	Chromatiales	Ectothiorhodospiraceae	P06_C049	Platygyra	1	AGAGTTTGATCCTGGCTCAGATTGAACGCTGGCGGCATGCTTAACACATGCAAGTCGAACGGCAGCGCGGGGAGCTTGCTCCCTGGCGGCGAGTGGCGGACGGGTGAGTAACGCGTAGGAATCTGCCCAGTAGTGGGGGACAACCCGGGGAAACCCGGGCTAATACCGCATACGCCCTACGGGGGAAAGCGGGGGATCTTCGGACCTCGCGCTATTGGATGAGCCTGCGTCGGATTAGCTTGTTGGTGAGGTAATGGCTCACCAAGGCGACGATCCGTAGCTGGTCTGAGAGGACGATCAGCCACACTGGGACTGAGACACGGCCCAGACTCCTACGGGAGGCAGCAGTGGGGAATATTGGACAATGGGCGAAAGCCTGATCCAGCAATGCCGCGTGTG…
4334176	Proteobacteria	Gammaproteobacteria	Chromatiales	Ectothiorhodospiraceae	P03_C049	Millepora	1	GAGTTTGATCATGGCTCAGATTGAACGCTGGCGGTATGCCTAACACATGCAAGTCGAACGGTAACAGCGGAAGCTTGCTTCCGGCCGACGAGTGGCGGACGGGTGAGTAACGCGTGGGAATCTGCCTACTAGTGGGGGATAGCCCGGAGAAATCCGGATTAATACCGCATACGCCCTACGGGGGAAAGCTGGGGATCTTAGGACCTTGCACTAGTAGATGAGCCTGCGTCGGATTAGCTAGTTGGTGGGGTAATGGCTCACCAAGGCAACGATCCGTAGCTGGTCTGAGAGGATGATCAACCACACTGGGACTGAGACACGGCCCAGACTCCTACGGGAGGCAGCAGTGGGGAATATTCCACAATGGGCGCAAGCCTGATGCAGCAATGCCGCGTGAGG…
255342	Proteobacteria	Gammaproteobacteria	Chromatiales	Ectothiorhodospiraceae	P08_C045	Porites	1	GAGTTTGATTCTGGCTCAGATTGAACGCTGGCGGCATGCTTAACACATGCAAGTCGAACGGCAGCGCGGGGAGCTTGCTCCCTGGCGGCGAGTGGCGGACGGGTGAGTAACACGTGGGAATCTGCCTGGTAGTGGGGGACAACCCGGGGAAACTCGGGCTAATACCGCATACGCCCTACGGGGGAAAGCGGGGGACCTTCGGGCCTCGCGCTATCGGATGAGCCCGCGGCCGATTAGCTTGTTGGTGAGGTAACGGCTCACCAAGGCGACGATCGGTAGCTGGTCTGAGAGGATGATCAGCCACACTGGGACTGAGACACGGCCCAGACTCCTACGGGAGGCAGCAGTGGGGAATATTGGACAATGGGCGAAAGCCTGATCCAGCAATGCCGCGTGTGT…
316421	Proteobacteria	Gammaproteobacteria	Chromatiales	Ectothiorhodospiraceae	P08_C046	Galaxea	1	AGAGTTTGATCCTGGCTCAGATTGAACGCTGGCGGCATGCTTAACACATGCAAGTCGAACGGCAGCGCAGGGAGCTTGCTCCTTGGCGGCGAGTGGCGGACGGGTGAGTAACGCGTGGGAATCTGCCTGGTAGTGGGGGACAACCCGGGGAAACCCGGGCTAATACCGCATACGCCCTACGGGGGAAAGCGGGGGACCTTCGGGCCTCGCGCTATCAGATGAGCCCGCGGCCGATTAGCTTGTTGGTGAGGTAATGGCTCACCAAGGCCACGATCCGTAGCTGGTCTGAGAGGATGATCAGCCACACTGGGACTGAGACACGGCCCAGACTCCTACGGGAGGCAGCAGTGGGGAATATTGGACAATGGGCGAAAGCCTGATCCAGCAATGCCGCGTGTG…
590516	Proteobacteria	Gammaproteobacteria	Chromatiales	Ectothiorhodospiraceae	P06_C052	Porites	1	AGAGTTTGATCCTGGCTCAAGATTGAACGCTGGCGGCATGCTTAACACATGCAAGTCGAACGGCAGCGCGGGGAGCTTGCTCCCTGGCGGCGAGTGGCGGACGGGTGAGTAACGCGTGGGAATCTGCCCAGTAGTGGGGGACAACCCGGGGAAACTCGGGCTAATACCGCATACGCCCTACGGGGCGAAAGCGGGGGATCTTCGCGACCTCGCGCTATTGGATGAGCCCGCGTCGGATTAGCTTGTTGGTGAGGTAAGGGCTCACCAAGGCGACGATCCGTAGCTGGTCTGAGAGGACGATCAGNCACACTGGGACTGAGACACGGCCCAGACTCCTACGGGAGGCAGCAGTGGGGAATATTGGACAATGGGCGAAAGCCTGATCCAGCAATGCCGCGT…
1106986	Proteobacteria	Gammaproteobacteria	Chromatiales	Ectothiorhodospiraceae	P06_C052	Porites	1	GAGTTTGATCCTGGCCCAGATTGAACGCTGGCGGCATGCTTAACACATGCAAGTCGAACGGCAGCGCGGGGAGCTTGCTCCCTGGCGGCGAGTGGCGGACGGGTGAGTAACGCGTGGGAATCTGCCTAGTAGTGGGGGACAACCCGAGGAAACTCGGGCTAATACCGCATACGCCCTACGGGGGAAAGCGGGGGATCTTCGGACCTCGCGCTACTGGATGAGCCCGCGTCGGATTAGCTTGTTGGTGGGGTAACGGCTCACCAAGGCGACAATCCGTAGCTGGTCTGAGAGGACGATCAGCCACACTGGGACTGAGACACGGCCCAGACTCCTACGGGAGGCAGCAGTGGGGAATATTGGACAATGGGCGAAAGCCTGATCCAGCAATGCCGCGTGTGT…
4483818	Proteobacteria	Gammaproteobacteria	Chromatiales	Ectothiorhodospiraceae	P08_C046	Galaxea	1	AGAGTTTGATCCTGGCTCAGATTGAACGCTGGCGGCATGCCTAACACATGCAAGTCGAACGGCAGCGCGGGGAGCTTGCTCCCTGGCGGCGAGTGGCGGACGGGTGAGTAACGCGTGGGAATCTGCCCGATGGTGGGGGACAACCCGGGGAAACCCGGGCTAATACCGCATACGTCCTACGGGAGAAAGGGGGCCTCTGCTTGCATGCTCTCGCCATCGGATGAGCCCGCGTCCGATTAGCTTGTTGGTGGGGTAATGGCCTACCAAGGCGACGATCGGTAGCTGGTCTGAGAGGACGATCAGCCACACTGGGACTGAGAAACGGCCCAGACTCCTGCGGGAGGCAGCAGTGGGGAATATTGGACAATGGGCGAAAGCCTGATCCAGCAATGCCGCGTG…
255342	Proteobacteria	Gammaproteobacteria	Chromatiales	Ectothiorhodospiraceae	P06_C052	Porites	1	GAGTTTGATTCTGGCTCAGATTGAACGCTGGCGGCATGCTTAACACATGCAAGTCGAACGGCAGCGCGGGGAGCTTGCTCCCTGGCGGCGAGTGGCGGACGGGTGAGTAACACGTGGGAATCTGCCTGGTAGTGGGGGACAACCCGGGGAAACTCGGGCTAATACCGCATACGCCCTACGGGGGAAAGCGGGGGACCTTCGGGCCTCGCGCTATCGGATGAGCCCGCGGCCGATTAGCTTGTTGGTGAGGTAACGGCTCACCAAGGCGACGATCGGTAGCTGGTCTGAGAGGATGATCAGCCACACTGGGACTGAGACACGGCCCAGACTCCTACGGGAGGCAGCAGTGGGGAATATTGGACAATGGGCGAAAGCCTGATCCAGCAATGCCGCGTGTGT…
734316	Proteobacteria	Gammaproteobacteria	Chromatiales	Ectothiorhodospiraceae	P06_C049	Platygyra	1	CGAGTGGCGGACGGGTGAGTAACACGTGGGAATCTGCCTGGTAGTGGGGGACAACCCGAGGAAACTCGGGCTAATACCGCATACGCCCTACGGGGGAAAGCGGGGGACCTTCGGGCCTCGCGCTATCAGATGAGCCCGCGGCCGATTAGCTTGTTGGTGAGGTAATGGCTCACCAAGGCGACGATCCGTAGCTGGTCTGAGAGGATGATCAGCCACACTGGGACTGAGACACGGCCCAGACTCCTACGGGAGGCAGCAGTGGGGAATATTGGACAATGGGCGAAAGCCTGATCCAGCAATGCCGCGTGTGTGAAGAAGGCCTTAGGGTTGTAAAGCACTTTCAATGGGGAAGAAAAGCAGGGCGCTAATATCGCCCTGTCATGACGTTACCCATAGAAG…
4389203	Proteobacteria	Gammaproteobacteria	Chromatiales	Ectothiorhodospiraceae	P06_C052	Porites	1	GAGTTTGATCCTGGCTCAGATTGAACGCTGGCGGCATGCTTAACACATGCAAGTCGAACGGCAGCGCGGGGAGCTTGCTCCCTGGCGGCGAGTGGCGGACGGGTGAGTAACGCGTAGGAATCTGCCCAATAGTGGGGGACAACCCGGGGAAACCCGGGCTAATACCGCATACGCCCTACGGGGGAAAGCGGGGGATCTTCGGACCTCGCGCTATTGGATGAGCCTGCGTCGGATTAGCTTGTTGGTGGGGTAAAGGCCCACCAAGGCGACGATCCGTAGCTGGTCTGAGAGGACGATCAGCCACACTGGGACTGAGACACGGCCCAGACTCCTACGGGAGGCAGCAGTGGGGAATATTGGACAATGGGCGAAAGCCTGATCCAGCAATGCCGCGTGTGT…
587391	Proteobacteria	Gammaproteobacteria	Chromatiales	Ectothiorhodospiraceae	P08_C046	Galaxea	1	GAGTTTGATCCTGGCTCAGATTGAACGCTGGCGGCATGCTTAACACATGCAAGTCGAACGGCAACGCGGGGAGCTTGCTCCCTGGCGGCGAGTGGCGAACGGGTGAGTAACACGTGGGAATCTGCCTGGTAGTGGGGGACAACCCGAGGAAACTCGGGCTAATACCGCATACGCCCTACGGGGGAAAGCGGGGGACCTTCGGGCCTCGCGCTATCGGATGAGCCCGCGGCCGATTAGCTTGTTGGTGAGGTAACGGCTCACCAAGGCGACGATCGGTAGCTGGTCTGAGAGGATGATCAGCCACACTGGGACTGAGACACGGCCCAGACTCCTACGGGAGGCAGCAGTGGGGAATATTGGACAATGGGCGAAAGCCTGATCCAGCAATGCCGCGTGTGT…
316421	Proteobacteria	Gammaproteobacteria	Chromatiales	Ectothiorhodospiraceae	P01_C046	Pocillopora	1	AGAGTTTGATCCTGGCTCAGATTGAACGCTGGCGGCATGCTTAACACATGCAAGTCGAACGGCAGCGCAGGGAGCTTGCTCCTTGGCGGCGAGTGGCGGACGGGTGAGTAACACGTGGGAATCTGCCTGGTAGTGGGGGACAACCCGGGGAAACCCGGGCTAATACCGCATACGCCCTACGGGGGAAAGCGGGGGACCTTCGGGCCTCGCGCTATCAGATGAGCCCGCGGCCGATTAGCTTGTTGGTGAGGTAATGGCTCACCAAGGCCACGATCGGTAGCTGGTTTGAGAGGATGATCAGCCACACTGGGACTGAGACACGGCCCAGACTCCTACGGGAGGCAGCAGTGGGGAATTTTGGACAATGGGCGAAAGCCTGATCCAGCAATGCCGCGTGTG…
4483818	Proteobacteria	Gammaproteobacteria	Chromatiales	Ectothiorhodospiraceae	P06_C052	Porites	1	AGAGTTTGATCCTGGCTCAGATTGAACGCTGGCGGCATGCTTAACACATGCAAGTCGAACGGCAGCGCGGGGAGCTTGCTCCCTGGCGGCGAGTGGCGGACGGGTGAGTAACGCGTGGGAATCTGCCCGGTGGTGGGGGACAACCCGAGGAAACTCGGGCTAATACCGCATACGTCCTACGGGAGAAAGGGGGCCTCTGCTTGCATGCTCTCGCCATCGGATGAGCCCGCGTCCGATTAGCTTGTTGGTGGGGTAATGGCCTACCAAGGCGACGATCGGTAGCTGGTCTGAGAGGACGATCAGCCACACTGGGACTGAGAAACGGCCCAGACTCCTGCGGGAGGCAGCAGTGGGGAATATTGGACAATGGGCGCAAGCCTGATCCAGCAATGCCGCGTG…
255342	Proteobacteria	Gammaproteobacteria	Chromatiales	Ectothiorhodospiraceae	P08_C046	Galaxea	1	AGTTTGATTCTGGCTCAGATTGAACGCTGGCGGCATGCTTAACACATGCAAGTCGAACGGCAGCGCGGGGAGCTTGCTCCCTGGCGGCGAGTGGCGGACGGGTGAGTAACACGTGGGAATCTGCCTGGTAGTGGGGGACAACCCGGGGAAACTCGGGCTAATACCGCATACGCCCTACGGGGGAAAGCGGGGGACCTTCGGGCCTCGCGCTATCGGATGAGCCCGCGGCCGATTAGCTTGTTGGTGAGGTAACGGCTCACCAAGGCGACGATCGGTAGCTGGTCTGAGAGGATGATCAGCCACACTGGGACTGAGACACGGCCCAGACTCCTACGGGAGGCAGCAGTGGGGAATATTGGACAATGGGCGAAAGCCTGATCCAGCAATGCCGCGTGTGTG…
4205120	Proteobacteria	Gammaproteobacteria	Chromatiales	Ectothiorhodospiraceae	P06_C049	Platygyra	1	AGAGTTTGATCCTGGCTCAGATTGAACGCTGGCGGCATGCTTAACACATGCAAGTCGAACGGCAGCGCAGGGAGCTTGCTCCTTGGCGGCGAGTGGCGGACGGGTGAGTAACACGTGGGAATCTGCCTGGTAGTGGGGGACAACCCGGGGAAACCCGGGCTAATACCGCATACGCCCTACGGGGGAAAGCGGGGGACCTTCGGGCCTCGCGCTATCAGATGAGCCCGCGGCCGATTAGCTTGTTGGTGAGGTAATGGCTCACCAAGGCCACGATCGGTAGCTGGTCTGAGAGGATGATCAGCCACACTGGGACTGAGACACGGCCCAGACTCCTACGGGAGGCAGCAGTGGGGAATATTGGACAATGGGCGAAAGCCTGATCCAGCAATGCCGCGTGTG…
587391	Proteobacteria	Gammaproteobacteria	Chromatiales	Ectothiorhodospiraceae	P06_C049	Platygyra	1	GAGTTTGATCCTGGCTCAGATTGAACGCTGGCGGCATGCTTAACACATGCAAGTCGAACGGCAACGCGGGGAGCTTGCTCCCTGGCGGCGAGTGGCGAACGGGTGAGTAACACGTGGGAATCTGCCTGGTAGTGGGGGACAACCCGAGGAAACTCGGGCTAATACCGCATACGCCCTACGGGGGAAAGCGGGGGACCTTCGGGCCTCGCGCTATCGGATGAGCCCGCGGCCGATTAGCTTGTTGGTGAGGTAACGGCTCACCAAGGCGACGATCGGTAGCTGGTCTGAGAGGATGATCAGCCACACTGGGACTGAGACACGGCCCAGACTCCTACGGGAGGCAGCAGTGGGGAATATTGGACAATGGGCGGAAGCCTGATCCAGCAATGCCGCGTGTGT…
1106551	Proteobacteria	Gammaproteobacteria	Chromatiales	Ectothiorhodospiraceae	P06_C052	Porites	1	GAGTTTGATCATGGCTCAGATTGAACGCTGGCGGCATGCTTAACACATGCAAGTCGAACGGCAGCGCGGGGAGCTTGCTCCCTGGCGGCGAGTGGCGGACGGGTGAGTAACGCGTAGGAATCTGCCCAGTAGTGGGGGACAACCCGGGGAAACCCGGGCTAATACCGCATACGCCCTACGGGGGAAAGCGGGGGATCTTCGGACCTCGCGCTATTGGATGAGCCTGCGTCGGATTAGCTTGTTGGTGAGGTAATGGCTCACCAAGGCGACGATCCGTAGCTGGTCTGAGAGGACGATCAGCCACACTGGGACTGAGACACGGCCCAGACTCCTACGGGAGGCAGCAGTGGGGAATATTGGACAATGGGCGCAAGCCTGATCCAGCAATGCCGCGTGTGT…
4483818	Proteobacteria	Gammaproteobacteria	Chromatiales	Ectothiorhodospiraceae	P08_C045	Porites	1	AGAGTTTGATCATGGCTCAGATTGAACGCTGGCGGCATGCTTAACACATGCAAGTCGAACGGCAGCGCGGGGAGCTTGCTCCCTGGCGGCGAGTGGCGGACGGGTGAGTAACGCGTGGGAATCTGCCCGGTGGTGGGGGACAACCCGAGGAAACTCGGGCTAATACCGCATACGTCCTACGGGAGAAAGGGGGCCTCTGCTTGCATGCTCTCGCCATCGGATGAGCCCGCGTCCGATTAGCTTGTTGGTGGGGTAATGGCCTACCAAGGCGACGATCGGTAGCTGGTCTGAGAGGACGATCAGCCACACTGGGACTGAGAAACGGCCCAGACTCCTGCGGGAGGCAGCAGTGGGGAATATTGGACAATGGGCGAAAGCCTGATCCAGCAATGCCGCGTG…
4334176	Proteobacteria	Gammaproteobacteria	Chromatiales	Ectothiorhodospiraceae	P03_C051	Millepora	1	AGTTTGATCATGGCTCAGATTGAACGCTGGCGGTATGCTTAACACATGCAAGTCGAACGGTAACAGCGGAAGCTTGCTTCCGGCTGACAAGTGGCGGACGGGTGAGTAACGCGTGGGAATCTGCCTACTAGTGGGGGATAGCCCGGAGAAATCCGGATTAATACCGCATACGCCCTACGGGGGAAAGCTGGGGATCTTAGGACCTGGCGCTAGTGGATGAGCCTGCGTCGGATTAGCTAGTTGGTGGGGTAACGGCTCACCAAGGCGACGATCCGTAGCTGGTCTGAGAGGACGATCAGCCACACTGGGACTGAGACACGGCCCAGACTCCTACGGGAGGCAGCAGTGGGGAATATTGGACAATGGGCGCAAGCCTGATCCAGCAATGCCGCGTGTGTG…
734316	Proteobacteria	Gammaproteobacteria	Chromatiales	Ectothiorhodospiraceae	P08_C045	Porites	1	ACGCTGGCGGCATGCTTAACACATGCAAGTCGGACGGCAGCGCGGGGAGCTTGCTCCCTGGCGGCGAGTGGCGGACGGGTGAGTAACACGTGGGAATCTGCCTGGTAGTGGGGGACAACCCGAGGAAACTCGGGCTAATACCGCATACGCCCTACGGGGGAAAGCGGGGGACCTTCGGGCCTCGCGCTATCAGATGAGCCCGCGGCCGATTAGCTTGTTGGTGAGGTAATGGCTCACCAAGGCGACGATCGGTAGCTGGTCTGAGAGGATGATCAGCCACACTGGGACTGAGACACGGCCCAGACTCCTACGGGAGGCAGCAGTGGGGAATATTGGACAATGGGCGAAAGCCTGATCCAGCAATGCCGCGTGTGTGAAGAAGGCCTTAGGGTTGTAAAG…
641921	Proteobacteria	Gammaproteobacteria	Chromatiales	Ectothiorhodospiraceae	P08_C046	Galaxea	1	ACGCTGGCGGCATGCTTAACACATGCAAGTCGAACGGCAGCGCGGGGAGCTTGCTCCCTGGCGGCGAGTGGCGGACGGGTGAGTAACACGTGGGAATCTGCCTGGTAGTGGGGGACAACCCGAGGAAACTCGGGCTAATACCGCATACGCCCTACGGGGGAAAGCGGGGGACCTTCGGGCCTCGCGCTATCAGATGAGCCCGCGGCCGATTAGCTTGTTGGTGAGGTAATGGCTCACCAAGGCGACGATCGGTAGCTGGTCTGAGAGGATGATCAGCCACACTGGGACTGAGACACGGCCCAGACTCCTACGGGAGGCAGCAGTGGGGAATATTGGACAATGGGCGAAAGCCTGATCCAGCAATGCCGCGTGTGTGAAGAAGGCCTTAGGGTTGTAAAG…
587391	Proteobacteria	Gammaproteobacteria	Chromatiales	Ectothiorhodospiraceae	P06_C052	Porites	1	GAGTTTGATCCTGGCTCAGATTGAACGCTGGCGGCATGCTTAACACATGCAAGTCGAACGGCAACGCGGGGAGCTTGCTCCCTGGCGGCGAGTGGCGAACGGGTGAGTAACACGTGGGAATCTGCCTGGTAGTGGGGGACAACCCGAGGAAACTCGGGCTAATACCGCATACGCCCTACGGGGGAAAGCGGGGGACCTTCGGGCCTCGCGCTATCGGATGAGCCCGCGGCCGATTAGCTTGTTGGTGAGGTAACGGCTCACCAAGGCGACGATCGGTAGCTGGTCTGAGAGGATGATCAGCCACACTGGGACTGAGACACGGCCCAGACTCCTACGGGAGGCAGCAGTGGGGAATATTGGACAATGGGCGGAAGCCTGATCCAGCAATGCCGCGTGTGT…
877509	Proteobacteria	Gammaproteobacteria	Chromatiales	Ectothiorhodospiraceae	P03_C051	Millepora	1	AGTTTGATCCTGGCTCAGATTGAACGCTGGCGGCATGCTTAACACATGCAAGTCGAACGGCAGCGCGGGGAGCTTGCTCCCTGGCGGCGAGTGGCGGACGGGTGAGTAACGCGTAGGTATCTGCCTTGTAGTGGGGGACAACCCGGGGAAACCCGGGCTAATACCGCATACGCCCTACGGGGGAAAGCGGGGGATCTTCGGACCTCGCGCTATTGGATGAGCCTGCGTCGGATTAGCTTGTTGGTGAGGTAATGGCTCACCAAGGCGACGATCCGTAGCTGGTCTGAGAGGACGATCAGCCACACTGGGACTGAGACACGGCCCAGACTCCTACGGGAGGCAGCAGTGGGGAATATTGGACAATGGGCGAAAGCCTGATCCAGCAATGCCGCGTGTGTG…
272885	Acidobacteria	[Chloracidobacteria]	RB41	Ellin6075	P06_C049	Platygyra	1	AACGCTGGCGGCGTGCCTCAGACATGCAAGTCGAACGATTAAAGCTTTCTTCGGAAAGTGTATAGAGTGGCGTACGGGAGAGTAACACGTAAGTAATCTACCCTTAGGTGGGGAATAACTTAGGGAAACTTAAGCTAATACCGCATAATGCAGCGGCTCCATATGGAGACAGTTGTTAAAGCATTTAGTGCCTAAGGAGGAACTTGCGGCAGATTAGCTAGTTGGTAAGGTAACGGCTTACCAAGGCGACGATCTGTAGCCGGTCTAAGAGGACGGTCGGTCTCACTGACACTGAATAACGGGTCAGACTCCTACGGGAGGCAGCAGTCGGGAATTTTGGGCAATGGGCGAAAGCCTGACCCAGCAACGCCGCGTGAAGGATGAAGTCTTTCGGGATGT…
272885	Acidobacteria	[Chloracidobacteria]	RB41	Ellin6075	P03_C050	Diploastrea	1	AACGCTGGCGGCGTGCCTCAGACATGCAAGTCGAACGATTAAAGCTTTCTTCGGGAAGTGTATAAAGTGGCGTACGGGAGAGTAACACGTAGGTAATCTACCCTCAGGTGGGGAATAACTTAGGGAAACTTAAGCTAATACCGCATAATGCAGCGGTTCCGTTTGGAAACAGTTGTTAAAGCATTTAGCGCCTGGGGAGGAACTTGCGGCAGATTAGCTAGTTGGTAAGGTAACGGCTTACCAAAGCGACAATCTGTAGCCGGTCTAAGAGGACGGTCGGTCTCACTGACACTGAATAACGGGTCAGACTCCTACGGGAGGCAGCAGTCGGGAATTTTGGGCAATGGGCGAAAGCCTGACCCAGCAACGCCGCGTGAAGGATGAAGTCTTTCGGGATGT…
260501	Acidobacteria	[Chloracidobacteria]	RB41	Ellin6075	P03_C050	Diploastrea	1	GAGTTTGATCCTGGCTCAGAATCAACGCTGGCGGCGTGCCTCAGACATGCAAGTCGAACGATTAAAGCTTTCTTCGGAAAGTGTATAAAGTGGCGTACGGGAGAGTAACACGTAGGTAATCTACCCTCGGGTGGGGAATAACTCAGGGAAACTTGAGCTAATACCGCATAATGCAGCTGTTCCATTAGGAAACAGTTGTTAAAGCATTTATGCGCCTGAGGAGGAGCTTGCGGCAGATTAGCTAGTTGGTAAGGTAACGGCTTACCAAAGCGACAATCTGTAGCCGGTCTAAGAGGACGGTCGGTCTCACTGACACTGAATAACGGGTCAGACTCCTACGGGAGGCAGCAGTCGGGAATTTTGGGCAATGGGCGAAAGCCTGACCCAGCAACGCCGCGT…
563468	Proteobacteria	Gammaproteobacteria	Oceanospirillales	Endozoicimonaceae	P03_C048	Pocillopora	1	TGAACGCTGGCGGCAGGCCTAACACATGCAAGTCGAGCGGTAGCGGGAAGAGCTTGCTCTTTGCCGACGAGCGGCGGACGGGTGCGTAACACGTAGGAATCTGCCTGGTAGTGGGGGATAGCCCGGAGAAATTCGGATTAATACCGCATACGCCCTAAGGGGGAAAGGAGGGGACTCTTCGGAGCCTTTCGCTATCAGATGAGCCTGCGTCGGATTAGCTTGTTGGTGGGGTAAAGGCCTACCAAGGCGACGATCCGTAGCTGGTCTGAGAGGATGATCAGCCACACTGGGACTGAGACACGGCCCAGACTCCTGCGGGAGGCAGCAGTGGGGAATATTGCACAATGGGCGAAAGCCTGATGCAGCCATGCCGCGTGTGTGAAGAAGGCCCTAGGGTTG…
831558	Proteobacteria	Gammaproteobacteria	Oceanospirillales	Endozoicimonaceae	P03_C051	Millepora	1	AGTTTGATCATGGCTCAGATTGAACGCTGGCGGCAGGCCTAACACATGCAAGTCGAGCGGTAACAGGACTAGCTTGCTAGTTGCTGACGAGCGGCGGACGGGTGCGTAACACGTAGGAATCTGCCCGGTAGTGGGGGATAGCCCGGAGAAATCCGGATTAATACCGCATACGCCTTACGAGGGAAAGCAGGGGCATCTTCGGAGCCTTTCGCTATCGGATGAGCCTGCGTCGGATTAGCTAGTTGGTGGGGTAAAGGCCTACCAAGGCGACGATCCGTAGCTGGTCTGAGAGGATGATCAGCCACACTGGGACTGAGACACGGCCCAGACTCCTACGGGAGGCAGCAGTGGGGAATATTGCACAATGGGGGAAACCCTGATGCAGCCATGCCGCGTGTG…
164076	Proteobacteria	Gammaproteobacteria	Oceanospirillales	Endozoicimonaceae	P06_C049	Platygyra	1	TTTGATCATGGCTCAGATTGAACGCTGGCGGCATGCTTAACACATGCAAGTCGAACGGTAACAGGCCCTTCGGGGTGCTGACGAGTGGCGGACGGGTGAGTAACGCGTAGGAATCTGCCTTGTAGTGGGGGATAGCCCGAGGAAACTCGGATTAATACCGCATACGCTCTACGGAGGAAAGTGGGGGATCTTTTGACCTCACGCTACTAGATGAGCCTACGTCCGATTAGCTAGTTGGTGGGGTAAAGGCCTACCAAGGCAACGATCCGTAGCTGGTCTGAGGGGATGATCAGCCACACTGGGACTGAGACACGGCCCAGACTCCTACGGGAGGCAGCAGTGGGGAATATTGCACAATGGGCGAAAGCCTGATGCAGCCATGCCGCGTGTGTGAAGAAG…
347784	Proteobacteria	Gammaproteobacteria	Oceanospirillales	Endozoicimonaceae	P03_C047	Pocillopora	1	CGGAATAGCCACTGGAAACGGTGAGTAATACCGCATACGCCCTAAGGGGAAAAGGAGGGGACTCTTCGGAGCCTTTCGCTATCGGATGAGCCTGCGTCGGATTAGCTTGTTGGTGGGGTAAAGGCCTACCAAGGCGACGATCCGTAGCTGGTCTGAGAGGATGATCAGCCACACTGGGACTGAGACACGGCCCAGACTCCTACGGGAGGCAGCAGTGGGGAATATTGCACAATGGGCGAAAGCCTGATGCAGCCATGCCGCGTGTGTGAAGAAGGCCTTAGGGTTGTAAAGCACTTTCAGCGAGGAGGAAAGGTTGTTGGTTAATACCTGGCAGCTGTGACGTTACTCGCAGAAGAAGCACCGGCTAACTCCGTGCCAGCAGCCGCGGTAATACGGAGG…
549996	Proteobacteria	Gammaproteobacteria	Oceanospirillales	Endozoicimonaceae	P06_C052	Porites	1	TGAACGCTGGCGGCAGGCCTAACACATGCAAGTCGGGCGGTAACAGAGATAGCTTGCTATCTGCTGACGAGCGGCGGACGGGTGAGTAATGCATAGGAATCTGCCTGGTAGTGGGGGATAGCCCAGAGAAATTTGGATTAATACCGCATACGCCCTACGGGGGAAAGCAGGGGATCTTCGGACCTTGCGCTATCAGATGAGCCTATGTCGGATTAGCTTGTTGGTGAGGTAACGGCTCACCAAGGCGACGATCCGTAGCTGGTCTGAGAGGATGATCAGCCACACTGGGACTGAGACACGGCCCAGACTCCTACGGGAGGCAGCAGTGGGGAATATTGGACAATGGGCGCAAGCCTGATCCAGCCATGCCGCGTGTGTGAAGAAGGCCTTCGGGTTGTA…
552459	Proteobacteria	Gammaproteobacteria	Oceanospirillales	Endozoicimonaceae	P06_C052	Porites	1	GATTGAACGCTGGCGGCAGGCCTAACACATGCAAGTCGGGCGGTAACAGGGATAGCTTGCTATCTGCTGACGAGCGGCGGACGGGTGAGTAATGCATAGGAATCTGCCTGGTAGTGGGGGATAGCCCAGAGAAATTTGGATTAATACCGCATACGCCCTACGGGGGAAAGCAGGGGATCTTCGGACCTTGCGCTATCAGATGAGCCTATGTCGGATTAGCTTGTTGGTGAGGTAACGGCTCACCAAGGCGACGATCCGTAGCGGGTCTGAGAGGATGATCAGCCACACTGGGACTGAGACACGGCCCAGACTCCTACGGGAGGCAGCAGTGGGGAATATTGGACAATGGGCGCAAGCCTGATCCAGCCATGCCGCGTGTGTGAAGAAGGCCTTCGGGTT…
109430	Proteobacteria	Gammaproteobacteria	Oceanospirillales	Endozoicimonaceae	P03_C044	Pocillopora	1	AGTTTGATCCTGGCTCAGATTGAACGCTGGCGGCAGGCCTAACACATGCAAGTCGAGCGGTAGCAGGAAGTGCTTGCACTTCGCTGACGAGCGGCGGACGGGTGCGTAACACGTAGGAATCTGCCCGGTAGTGGGGGATAGCCCGGAGAAATTCGGATTAATACCGCATACGCCCTAAGGGGGAAAGCAGGGGATCGGTTCGCCGACCTTGCGCTATCGGATGAGCCTGCGTCGGATTAGCTTGTTGGTGGGGTAAAGGCCCACCAAGGCAACGATCCGTAGCTGGTCTGAGAGGATGATCAGCCACACTGGGACTGAGACACGGCCCAGACTCCTACGGGAGGCAGCAGTGGGGAATATTGCACAATGGGCGAAAGCCTGATGCAGCCATGCCGCGTG…
201213	Proteobacteria	Gammaproteobacteria	Oceanospirillales	Endozoicimonaceae	P03_C049	Millepora	1	GATCCTGGCTCAGATTGAACGCTGGCGGCAGGCCTAACACATGCAAGTCGAGCGGTAACAGGGATAGCTTGCTATCTGCTGACGAGCGGCGGACGGGTGCGTAACACGTAGGAATCTGCCCGGTAGTGGGGGATAGCCCGGAGAAATCCGGATTAATACCGCATACGCACTAGCTTTCTTAGGAGAGCGGTGGAAAGCAGGGGAATCTTCGGATCCTTGCGCTATCGGATGAGCCTGCGTCGGATTAGCTTGTTGGTGAGGTAAAGGCTCACCAAGGCAACGATCCGTAGCTGGTCTGAGAGGATGATCAGCCACACTGGGACTGAGACACGGCCCAGACTCCTACGGGAGGCAGCAGTGGGGAATATTGCACAATGGGCGCAAGCCTGATGGAGCAAT…
1129384	Proteobacteria	Gammaproteobacteria	Oceanospirillales	Endozoicimonaceae	P03_C047	Pocillopora	1	CTGGCTCAGATTGAACGCTGGCGGCAGGCCTAACACATGCAAGTCGAGCGGTAGCGGGAAGAGCTTGCTCTTTGCCGACGAGCGGCGGACGGGTGCGTAACACGTAGGAATCTGCCTGGTAGTGGGGGATAGCCCGGAGAAATCCGGATTAATACCGCATACGCCCTAAGGGGGAAAGGAGGGGACTCTTCGGAGCCTTTCGCTATCAGATGAGCCTGCGTCGGATTAGCTTGTTGGTGGGGTAAAGGCCTACCAAGGCAACGATCCGTAGCTGGTCTGAGAGGATGATCAGCCACACTGGGACTGAGACACGGCCCAGACTCCTACGGGAGGCAGCAGTGGGGAATATTGCACAATGGGCGAAAGCCTGATGCAGCCATGCCGCGTGTGTGAAGAAGG…
169431	Proteobacteria	Gammaproteobacteria	Oceanospirillales	Endozoicimonaceae	P06_C049	Platygyra	1	TGATCCTGGCTCAGATTGAACGCTGGCGGCAGGCCTAACACATGCAAGTCGAGCGGTAACAGGGATAGCTTGCTATCTGCTGACGAGCGGCGGACGGGTGCGTAACACGTAGGAATCTGCCCGGTAGTGGGGGATAGCCCGGAGAAATCCGGATTAATACCGCATACGCACTAGCTTTCTTAGGAGAGCGGTGGAAAGCAGGGGAATCTTCGGATCCTTGCGCTATCGGATGAGCCTGCGTCGGATTAGCTTGTTGGTGAGGTAAAGGCTCACCAAGGCGACGATCCGTAGCTGGTCTGAGAGGATGATCAGCCACACTGGGACTGAGACACGGCCCAGACTCCTACGGGAGGCAGCAGTGGGGAATATTGCACAATGGGCGCAAGCCTGATGCAGCCA…
109431	Proteobacteria	Gammaproteobacteria	Oceanospirillales	Endozoicimonaceae	P03_C047	Pocillopora	1	AGAGTTTGTCCTGGCTCAGATTGAACGCTGGCGGCAGGCCTAACACATGCAAGTCGAGCGGTAGCAGGAAGTGCTTGCACTTCGCTGACGAGCGGCGGACGGGTGCGTAACACGTAGGAATCTGCCCGGTAGTGGGGGATAGCCCGGAGAAATTCGGATTAATACCGCATACGCCCTAAGGGGGAAAGCAGGGGATCTTCGGACCTTGCGCTATCGGATGAGCCTGCGTCGGATTAGCTTGTTGGTGGGGTAAAGGCCTACCAAGGCAACGATCCGTAGCTGGTCTGAGAGGATGATCAGCCACACTGGGACTGAGACACGGCCCAGACTCCTACGGGAGGCAGCAGTGGGGAATATTGCACAATGGGCGAAAGCCTGATGCAGCCATGCCGCGTGTGT…
39120	Proteobacteria	Gammaproteobacteria	Oceanospirillales	Endozoicimonaceae	P03_C049	Millepora	1	ATTGAACGCTGGCGGCAGGCCTAACACATGCAAGTCGAGCGGTAACAGAACTAGCTTGCTAGTTGCTGACGAGCGGCGGACGGGTGCGTAACACGTAGGAATCTGCCCGGTAGTGGGGGATAGCCCGGAGAAATCCGGATTAATACCGCATACGCCCTAAGGGGGAAAGCAGGGGATCTTCGGACCTTGCGCTATTGGATGAGCCTGCGTCGGATTAGCTAGTTGGTGGGGTAAAAGCCTACCAAGGCCACGATCCGTAGCTGGTCTGAGAGGATGATCAGCCACACTGGGACTGAGACACGGCCCAGACTCCTACGGGAGGCAGCAGTGGGGAATATTGCACAATGGGCGCAAGCCTGATGCAGCCATGCCGCGTGTGTGAAGAAGGCTCTAGGGTTG…
743665	Proteobacteria	Gammaproteobacteria	Oceanospirillales	Endozoicimonaceae	P06_C049	Platygyra	1	GGAGAAATCCGGATTAATACCGCATACGCCCCAAGGGGGAAAGCAGGGGATCCGTTCTTTTCGGAGAGTGGACCTTGCGCTATTGGATGAGCCTGCGTCGGATTAGCTTGTTGGTGGGGTAAAGGCCTACCAAGGCAACGATCCGTAGCTGGTCTGAGAGGATGATCAGCCACACTGGGACTGAGACACGGCCCAGACTCCTACGGGAGGCAGCAGTGGGGAATATTGCACAATGGGGGAAACCCTGATGCAGCCATGCCGCGTGTGTGAAGAAGGCTCTAGGGTTGTAAAGCACTTTCAGCGAGGAGGAAAGGTTGTTGATTAATACTCAACAGCTGTGACGTTACTCGCAGAAGAAGCACCGGCTAACTCCGTGCCAGCAGCCGCGGTAATACGGAG…
342077	Proteobacteria	Gammaproteobacteria	Oceanospirillales	Endozoicimonaceae	P06_C052	Porites	1	TGGCTCAGATTGAACGCTGGCGGCAGGCCTAACACATGCAAGTCGGGCGGTAACAGGAATAGCTTGCTATTTGCTGACGAGCGGCGGACGGGTGAGTAATGCATAGGAATCTGCCTGGTAGTGGGGGATAGCCCAGAGAAATTTGGATTAATACCGCATACGCCCTACGGGGGAAAGCAGGGGATCTTCGGACCTTGCGCTATTAGATGAGCCTATGTCGGATTAGCTTGTTGGTGAGGTAACGGCTCACCAAGGCGACGATCCGTAGCTGGTCTGAGAGGATGATCAGCCACACTGGGACTGAGACACGGCCCAGACTCCTACGGGAGGCAGCAGTGGGGAATATTGGACAATGGGCGCAAGCCTGATCCAGCCATGCCGCGTGTGTGAAGAAGGCCT…
343896	Proteobacteria	Gammaproteobacteria	Oceanospirillales	Endozoicimonaceae	P06_C045	Porites	1	CCTGGCTCAGATTGAACGCTGGCGGCAGGCCTAACACATGCAAGTCGGGCGGTAACAGGGATAGCTTGCTATCTGCTGACGAGCGGCGGACGGGTGAGTAATGCATAGGAATCTGCCTGGTAGTGGGGGATAGCCCAGAGAAATTTGGATTAATACCGCATACGCCCTACGGGGGAAAGCAGGGGATCTTCGGACCTTGCGCTATCAGATGAGCCTATGTCGGATTAGCTTGTTGGTAGGGTAACGGCTCACCAAGGCGACGATCCGTAGCTGGTCTGAGAGGATGATCAGCCACACTGGGACTGAGACACGGCCCAGACTCCTACGGGAGGCAGCAGTGGGGAATATTGGACAATGGGCGCAAGCCTGATCCAGCCATGCCGCGTGTGTGAAGAAGGC…
347784	Proteobacteria	Gammaproteobacteria	Oceanospirillales	Endozoicimonaceae	P03_C049	Millepora	1	GAGCGGCGGACGGGTGAGTAACGCGTGGGAATGTGCCCTTCTCTACGGAATAGCCACTGGAAACGGTGAGTAATACCGCATACGCCCTAAGGGGGAAAGCAGGGGACTCTTCGGAGCCTTGCGCTATTAGATGAGCCTGCGTCGGATTAGCTTGTTGGTGGGGTAAAGGCCTACCAAGGCGACGATCCGTAGCTGGTCTGAGAGGATGATCAGCCACACTGGGACTGAGACACGGCCCAGACTCCTACGGGAGGCAGCAGTGGGGAATATTGCACAATGGGCGAAAGCCTGATGCAGCCATGCCGCGTGTGTGAAGAAGGCCTTAGGGTTGTAAAGCACTTTCAGCGAGGAGGAAAGGTTGTTAGTTAATACATGGCAGCTGTGACGTTACTCGCAGAA…
220402	Proteobacteria	Gammaproteobacteria	Oceanospirillales	Endozoicimonaceae	P06_C044	Goniastrea	1	AGAGTTTGATCCTGGCTCAGATTGAACGCTGGCGGCAGGCCTAACACATGCAAGTCGAGCGGTAACAGGACTAGCTTGCTAGTTGCTGACGAGCGGCGGACGGGTGCGTAACACGTAGGAATCTGCCCGGTAGTGGGGGATAGCCCGGAGAAATCCGGATTAATACCGCATACGCCCTAAGGGGGAAAGATGGCCTCTTCTTGAAAGCTATCACTATCGGATGAGCCTGCGTCGGATTAGCTAGTTGGTGAGGTAAAGGCTCACCAAGGCGACGATCCGTAGCTGGTCTGAGAGGATGATCAGCCACACTGGGACTGAGACACGGCCCAGACTCCTACGGGAGGCAGCAGTGGGGAATATTGCACAATGGGCGCAAGCCTGATCCAGCCATGCCGCGTG…
585020	Proteobacteria	Gammaproteobacteria	Oceanospirillales	Endozoicimonaceae	P06_C052	Porites	1	TGAACGCTGGCGGCAGGCCTAACACATGCAAGTCGGGCGGTAACAGGGATAGCTTGCTATCTGCTGACGAGCGGCGGACGGGTGAGTAACGCATAGGAATCTGCCTGGTAGTGGGGGATAGCCCAGAGAAATTTGGATTAATACCGCATACGCCCTACGGGGGAAAGCTGGGGACCTTCGGGCCTAGCGCTATCAGATGAGCCTATGTCGGATTAGCTTGTTGGTGAGGTAACGGCTCACCAAGGCGACGATCCGTAGCTGGTCTGAGAGGATGATCAGCCACACTGGGACTGAGACACGGCCCAGACTCCTACGGGAGGCAGCAGTGGGGAATATTGGACAATGGGCGCAAGCCTGATCCAGCCATGCCGCGTGTGTGAAGAAGGCCTTCGGGTTGTA…
4375166	Proteobacteria	Gammaproteobacteria	Oceanospirillales	Endozoicimonaceae	P01_C050	Acropora	1	GAGTTTGATCATGGCCTCAGATTGAACGCTGGCGGCAGGCCTAACACATGCAAGTCGAGCGGTAGCGGGAAGAGCTTGCTCTTTGCCGACGAGCGGCGGACGGGTGCGTAACACGTAGGAATCTGCCTGGTAGTGGGGGATAGCCCGGAGAAATCCGGATTAATACCGCATACGCCCTAAGGGGGAAAGGAGGGGACTCTTCGGAGCCTTTCGCTATCAGATGAGCCTGCGTCGGATTAGCTTGTTGGTGGGGTAAAGGCCCACCAAGGCGACGATCCGTAGCTGGTCTGAGAGGATGATCAGCCACACTGGGACTGAGACACGGCCCAGACTCCTACGGGAGGCAGCAGTGGGGAATATTGCACAATGGGCGAAAGCCTGATGCAGCCATGCCGCGTG…
580996	Proteobacteria	Gammaproteobacteria	Oceanospirillales	Endozoicimonaceae	P06_C052	Porites	1	GATTGAACGCTGGCGGCAGGCCTAACACATGCAAGTCGGGCGGTAACAGGGATAGCTTGCTATCTGCTGACGAGCGGCGGACGGGTGAGTAATGCATAGGAATCTGCCTGGTAGTGGGGGATAGCCCAGAGAAATTTGGATTAATACCGCATACGCCCTACGGGGGAAAGCTGGGGACCTTCGGGCCTAGCGCTATCAGATGAGCCTATGTCGGATTAGCTTGTTGGTGAGGTAACGGCTCACCAAGGCGACGATCCGTAGCTGGTCTGAGAGGATGATCAGCCACACTGGGACTGAGACACGGCCCAGACTCCTACGGGAGGCAGCAGTGGGGAATATTGGACAATGGGCGCAAGCCTGATCCAGCCATGCCGCGTGTGTGAAGAAGGCCTTCGGGTT…
4375166	Proteobacteria	Gammaproteobacteria	Oceanospirillales	Endozoicimonaceae	P03_C049	Millepora	1	AGTTTGATCATGGCCTCAGATTGAACGCTGGCGGCAGGCCTAACACATGCAAGTCGAGCGGTAGCGGGAAGAGCTTGCTCTTTGCCGACGAGCGGCGGACGGGTGCGTAACACGTAGGAATCTGGCTATTAGTGGGGGATAGCCCGAAGAAATTCGGATTAATACCGCATACGCCCTAAGGGGGAAAGGAGGGGACTCTTCGGACCCTTGCGCTATCAGATGAGCCTGCGTCGGATTAGCTTGTTGGTGGGGTAAAGGCCCACCAAGGCAACGATCCGTAGCTGGTCTGAGAGGATGATCAGCCACACTGGGACTGAGACACGGCCCAGACTCCTACGGGAGGCAGCAGTGGGGAATATTGCACAATGGGCGCAAGCCTGATGCAGCCATGCCGCGTGT…
220402	Proteobacteria	Gammaproteobacteria	Oceanospirillales	Endozoicimonaceae	P03_C049	Millepora	1	AGTTTGATCCTGGCTCAGATTGAACGCTGGCGGCAGGCCTAACACATGCAAGTCGAGCGGTAACAGAACTAGCTTGCTAGTTGCTGACGAGCGGCGGACGGGTGCGTAACACGTAGGAATCTGCCCGGTAGTGGGGGATAGCCCGAAGAAATCCGGATTAATACCGCATACGCCCTAAGGGGGAAAGATGGCCTCTTCTTGAAAGCTATCGCTATCGGATGAGCCTGCGTCGGATTAGCTAGTTGGTGAGGTAAAGGCTCACCAAGGCGACGATCCGTAGCTGGTCTGAGAGGATGATCAGCCACACTGGGACTGAGACACGGCCCAGACTCCTACGGGAGGCAGCAGTGGGGAATATTGCACAATGGGCGCAAGCCTGATGCAGCCATGCCGCGTGTG…
542633	Proteobacteria	Gammaproteobacteria	Oceanospirillales	Endozoicimonaceae	P06_C052	Porites	1	TGAACGCTGGCGGCAGGCCTAACACATGCAAGTCGGGCGGTAACAGGGATAGCTTGCTATCTGCTGACGAGCGGCGGACGGGTGAGTAATGCATAGGAATCTGCCTGATAGTGGGGGATAGCCCAGAGAAATTTGGATTAATACCGCATACGCCCTACGGGGGAAAGCTGGGGACCTTCGGGCCTAGCGCTATCAGATGAGCCTATGTCGGATTAGCTTGTTGGTGAGGTAACGGCTCACCAAGGCGACGATCCGTAGCTGGTCTGAGAGGATGATCAGCCACACTGGGACTGAGACACGGCCCAGACTCCTACGGGAGGCAGCAGTGGGGAATATTGGACAATGGGCGCAAGCCTGATCCAGCCATGCCGCGTGTGTGAAGAAGGCCTTCGGGTTGTA…
343896	Proteobacteria	Gammaproteobacteria	Oceanospirillales	Endozoicimonaceae	P06_C052	Porites	1	CCTGGCTCAGATTGAACGCTGGCGGCAGGCCTAACACATGCAAGTCGGGCGGTAACAGGGATAGCTTGCTATCTGCTGACGAGCGGCGGACGGGTGAGTAATGCATAGGAATCTGCCTGGTAGTGGGGGATAGCCCAGAGAAATTTGGATTAATACCGCATACGCCCTACGGGGGAAAGCAGGGGATCTTCGGACCTTGCGCTATCAGATGAGCCTATGTCGGATTAGCTTGTTGGTAAGGTAACGGCTCACCAAGGCGACGATCCGTAGCTGGTCTGAGAGGATGATCAGCCACACTGGGACTGAGACACGGCCCAGACTCCTACGGGAGGCAGCAGTGGGGAATATTGGACAATGGGCGCAAGCCTGATCCAGCCATGCCGCGTGTGTGAAGAAGGC…
1570787	Proteobacteria	Gammaproteobacteria	Oceanospirillales	Endozoicimonaceae	P03_C049	Millepora	1	TTTGATCCTGGCTCAGATTGAACGCTGGCGGCAGGCCTAACACATGCAAGTCGAGCGGTAACAGGGATAGCTTGCTATTTGCCGACGAGCGGCGGACGGGTGCGCAACGCGTAGGAATTTGCCCGATAGTGGGGGATAGCCCGAAGAAATTCGGATTAGTACCGCATACCTTCTACGGAGGAAAGCAGGGGATCTTCGGACCTTGCGCTATCGGATGAGCCTGCGTCGGATTAGCTAGTTGGTGGGGTAAATGCCTACCAAGGCGACGATCCGTAGCTGGTCTGAGAGGATGATCAACCACACTGGGACTGAGACACGGCCCAGACTCCTACGGGAGGCAGCAGTGGGGAATATTGCACAATGGGCGCAAGCCTGATGGAGCAATGCCGCGTGAGGGAA…
743665	Proteobacteria	Gammaproteobacteria	Oceanospirillales	Endozoicimonaceae	P03_C049	Millepora	1	AGAGTTTGATTATGGCTCAGATTGAACGCTGGCGGCAGGCCTAACACATGCAAGTCGAGCGGTAACAGGGGGAGCTTGCTCTCTGCTGACGAGCGGCGGACGGGTGCGTAACACGTAGGAATCTGCCTGGTAGTGGGGGATAGCCCGGAGAAATCCGGATTAATACCGCATACGCCCCAAGGGGGAAAGCAGGGGATCCGTTCTTTTCGGAGAGTGGACCTTGCGCTATTGGATGAGCCTGCGTCGGATTAGCTTGTTGGTGGGGTAAAGGCCTACCAAGGCAACGATCCGTAGCTGGTCTGAGAGGATGATCAGCCACACTGGGACTGAGACACGGCCCAGACTCCTACGGGAGGCAGCAGTGGGGAATATTGCACAATGGGGGAAACCCTGATGCAG…
347784	Proteobacteria	Gammaproteobacteria	Oceanospirillales	Endozoicimonaceae	P06_C049	Platygyra	1	AGCGGCGGACGGGTGAGTAACGCGTGGGAATGTGCCCTTCTCTACGGAATAGCCACTGGAAACGGTGAGTAATACCGCATACGCCCTAAGGGGGAAAGGAGGGGACTCTTCGGAGCCTTTCGCTATCAGATGAGCCTGCGTCGGATTAGCTTGTTGGTGGGGTAAAGGCCTACCAAGGCGACGATCCGTAGCTGGTCTGAGAGGATGATCAGCCACACTGGGACTGAGACACGGCCCAGACTCCTACGGGAGGCAGCAGTGGGGAATATTGCACAATGGGCGAAAGCCTGATGCAGCCATGCCGCGTGTGTGAAGAAGGCCTTAGGGTTGTAAAGCACTTTCAGCGAGGAGGAAAGGTTGTTAGTTAATACCTGGCAGCTGTGACGTTACTCGCAGAAG…
169431	Proteobacteria	Gammaproteobacteria	Oceanospirillales	Endozoicimonaceae	P03_C049	Millepora	1	GTTTGATCCTGGCTCAGATTGAACGCTGGCGGCAGGCCTAACACATGCAAGTCGAGCGGTAACAGGGATAGCTTGCTATCTGCTGACGAGCGGCGGACGGGTGCGTAACACGTAGGAATCTGCCCGGTAGTGGGGGATAGCCCGGAGAAATCCGGATTAATACCGCATACGCACTAGCTTTCTTAGGAGAGCGGTGGAAAGCAGGGGAATCTTCGGATCCTTGCGCTATCGGATGAGCCTGCGTCTGATTAGCTTGTTGGTAATTTAAAGGTTTACCAAGGCAACGATCAGTAGCTGGTCTGAGAGGATGATCAACCACACTGGGACTGAGACACGGCCCAGACTCCTACGGGAGGCAGCAGTGGGGAATTTTCCGCAATGGGCGAAAGCCTGACGGAG…
574866	Proteobacteria	Gammaproteobacteria	Oceanospirillales	Endozoicimonaceae	P03_C049	Millepora	1	GATTGAACGCTGGCGGCAGGCCTAACACATGCAAGTCGAGCGGTAGCGGGAAGAGCTTGCTCTTTGCCGACGAGCGGCGGACGGGTGCGTAACACGTAGGAATCTGCCTGGTAGTGGGGGATAGCCCGGAGAAATCCGGATTAATACCGCATACGCCCTACGGGGGAAAGGAGGGGACTCTTCGGAGCCTTTCGCTATTAGATGAGCCTGCGTCGGATTAGCTTGTTGGTGGGGTAAAGGCCTACCAAGGCGACGATCCGTAGCTGGTCTGAGAGGATGATCAGCCACACTGGGACTGAGACACGGCCCAGACTCCTACGGGAGGCAGCAGTGGGGAATATTGCACAATTGGCGAAAGCCTGATGCAGCCATGCCGCGTGTGTGAAGAAGGCTCTAGGG…
553400	Proteobacteria	Gammaproteobacteria	Oceanospirillales	Endozoicimonaceae	P03_C051	Millepora	1	GATTGAACGCTGGCGGCAGGCCTAACACATGCAAGTCGAGCGGTAGCGGGAAGAGCTTGCTCTTTGCCGACGAGCGGCGGACGGGTGCGTAACACGTAGGAATCTGCCTGGTAGTGGGGGATAGCCCGGAGAAATCCGGATTAATACCGCATACGCCCTAAGGGGGAAAGGAGGTGACTCTTCGGAGCCTTGCGCTATCAGATGAGCCTGCGTCGGATTAGCTTGTTGGTGGGGTAAAGGCCTACCAAGGCGACGATCCGTAGCTGGTCTGAGAGGATGATCAGCCACACTGGAACTGAGACACGGCCCAGACTCCTACGGGAGGCAGCAGTGGGGAATATTGCACAATGGGCGAAAGCCTGATGCAGCCATGCCGCGTGTGTGAAGAAGGCTCTAGGG…
164076	Proteobacteria	Gammaproteobacteria	Oceanospirillales	Endozoicimonaceae	P03_C049	Millepora	1	GAGTTTGATCCTGGCTCAGGATGAACGCTGGCGGCATGCTTAACACATGCAAGTCGAACGGTAAAAGGTTTTTCAGAATTTTAACGAGTAGCGAACGGGTGAGTAACGCGTAAGAATCTGCCTTGTAGTTGGGAATAACTCTAGGAAACTCGGATTAATACCGCATACGCTCTACGGAAGAAAATGGTGAAACATTTGACCTAACGCTACTAGATGAGCCTACGTCTGATTAGCTTGTTGGTGGTTTAAAGGTTTACCAAGGCAACGATCAGTAGTTGGTCTAAGAGGATGATCAACCACACTGGGACTGAGACACGGCCCAGACCCCTACGGGGGGCAGCAGTGAGGAATTTTCCGCAATGGGCGAAAGCCTGACGGAGCAATGCCGCGTGAGGGATG…
2470602	Proteobacteria	Gammaproteobacteria	Oceanospirillales	Endozoicimonaceae	P06_C049	Platygyra	1	ATTGAACGCTGGCGGCAGGCCTAACACATGCAAGTCGAGCGGTAACAGAACTAGCTTGCTAGTTGCTGACGAGCGGCGGACGGGTGCGTAACACGTAGGAATCTGCCCAGTAGTGGGGGATAGCCCGGAGAAATCCGGATTAATACCGCATACGCCCTAAGGGGGAAAGCAGGGGATCTTCGGACCTTGCGCTACTGGATGAGCCTGCGTCGGATTAGCTTGTTGGTGGGGTAAAGGCCTACCAAGGCGACGATCCGTAGCTGATCTGAGAGGATGATCAGCCACACTGGGACTGAGACACGGCCCAGACTCCTACGGGAGGCAGCAGTGGGGAATATTGCACAATGGGCGAAAGCCTGATGCAGCCATGCCGCGTGTGTGAAGAAGGCTCTAGGGTTG…
167083	Proteobacteria	Gammaproteobacteria	Oceanospirillales	Endozoicimonaceae	P03_C049	Millepora	1	AGAGTTTGATCATGGCTCAGATTGAACGCTGGCGGCAGGCCTAACACATGCAAGTCGAGCGGTAGCAGGGAAAGCTTGCTTTTTGCCGACGAGCGGCGGACGGGTGCGTAACACGTAGGAATCTGGCTATTAGTGGGGGATAGCCCGAAGAAATTCGGATTAATACCGCATACGCCCTACGGGGGAAAGGAGGGGATCTTCGGACCTTGCGCTATTAGATGAGCCTGCGTCGGATTAGCTAGTTGGTGGGGTAAAGGCCTACCAAGGCAACGATCCGTAGCTGGTCTGAGAGGATGATCAGCCACACTGGGACTGAGACACGGCCCAGACTCCTACGGGAGGCAGCAGTGGGGAATATTGCACAATGGGCGCAAGCCTGATGCAGCCATGCCGCGTGTG…
199904	Proteobacteria	Gammaproteobacteria	Oceanospirillales	Endozoicimonaceae	P03_C049	Millepora	1	AGTTTGATCCTGGCTCAGATTGAACGCTGGCGGCAGGCCTAACACATGCAAGTCGAGCGGTAACAGGGATAGCTTGCTATCTGCTGACGAGCGGCGGACGGGTGCGTAACACGTAGGAATCTGCCCGGTAGTGGGGGATAGCCCGGAGAAATCCGGATTAATACCGCATACGCCTTACGAGGGAAAGCAGGGGATCTTCGGACCTTGCGCTATCGGATGAGCCTGCGTCGGATTAGCTGGTTGGTAGGGTTAAGGCCTACCAAGGCAACGATCCGTAGCTGGTCTGAGAGGATGATCAGCCACACTGGGACTGAGACACGGCCCAGACTCCTACGGGAGGCAGCAGTGGGGAATATTGCACAATGGGCGCAAGCCTGATGCAGCCATGCCGCGTGTGTG…
113799	Proteobacteria	Gammaproteobacteria	Oceanospirillales	Endozoicimonaceae	P01_C052	Acropora	1	TCCTGGCTCAGATTGAACGCTGGCGGCAGGCCTAACACATGCAAGTCGAGCGGTAACAGAACTAGCTTGCTAGTTGCTGACGAGCGGCGGACGGGTGCGTAACACGTAGGAATCTGCCCGGTAGTGGGGGATAGCCCGGAGAAATCCGGATTAATACCGCATACGCCTTAAGAGGGAAAGCAGGGGATCTTCGGACCTTGCGCTATCGGATGAGCCTGCGTCGGATTAGCTGGTTGGTGGGGTAAAGGCCTACCAAGGCAACGATCCGTAGCTGGTCTGAGAGGATGATCAGCCACACTGGGACTGAGACACGGCCCAGACTCCTACGGGAGGCAGCAGTGGGGAATATTGCACAATGGGCGAAAGCCTGATGCAGCCATGCCGCGTGTGTGAAGAAGG…
167083	Proteobacteria	Gammaproteobacteria	Oceanospirillales	Endozoicimonaceae	P06_C048	Pocillopora	1	AGAGTTTGATCATGGCTCAGATTGAACGCTGGCGGCAGGCCTAACACATGCAAGTCGAGCGGTAACAGGGAAAGCTTGCTTTCTGCTGACGAGCGGCGGACGGGTGCGTAACACGTAGGAATCTGCCCAGTAGTGGGGGATAGCCCGGAGAAATCCGGATTAATACCGCATACGCCCTACGGGGGAAAGGAGGGGATCTTCGGACCTTTCGCTATCAGATGAGCCTGCGTCGGATTAGCTTGTTGGTGGGGTAAAGGCCTACCAAGGCAACGATCCGTAGCTGGTCTGAGAGGATGATCAGCCACACTGGGACTGAGACACGGCCCAGACTCCTACGGGAGGCAGCAGTGGGGAATATTGCACAATGGGCGAAAGCCTGATGCAGCCATGCCGCGTGTG…
167083	Proteobacteria	Gammaproteobacteria	Oceanospirillales	Endozoicimonaceae	P03_C052	Millepora	1	AGAGTTTGATCATGGCTCAGATTGAACGCTGGCGGCAGGCCTAACACATGCAAGTCGAGCGGTAGCAGGGAAAGCTTGCTTTCTGCCGACGAGCGGCGGACGGGTGCGTAACACGTAGGAATCTGGCTATTAGTGGGGGATAGCCCGAAGAAATCCGGATTAATACCGCATACGCCCTACGGGGGAAAGGAGGGGATCTTCGGACCTTGCGCTATTAGATGAGCCTGCGTCGGATTAGCTTGTTGGTGGGGTAAAGGCCTACCAAGGCAACGATCCGTAGCTGGTCTGAGAGGATGATCAGCCACACTGGGACTGAGACACGGCCCAGACTCCTACGGGAGGCAGCAGTGGGGAATATTGCACAATGGGCGAAAGCCTGATGCAGCCATGCCGCGTGTG…
113799	Proteobacteria	Gammaproteobacteria	Oceanospirillales	Endozoicimonaceae	P03_C044	Pocillopora	1	TCCTGGCTCAGATTGAACGCTGGCGGCAGGCCTAACACATGCAAGTCGAGCGGTAACAGAAGTAGCTTGCTAGTTGCTGACGAGCGGCGGACGGGTGCGTAACACGTAGGAATCTGCCCGGTAGTGGGGGATAGCCCGGAGAAATCCGGATTAATACCGCATACGCCCTAAGGGGGAAAGCAGGGGATCTTCGGACCTTGCGCTATCGGATGAGCCTGCGTCGGATTAGCTTGTTGGTGGGGTAAAGGCCTACCAAGGCAACGATCCGTAGCTGGTCTGAGAGGATGATCAGCCACACTGGGACTGAGACACGGCCCAGACTCCTACGGGAGGCAGCAGTGGGGAATATTGCACAATGGGCGAAAGCCTGATGCAGCCATGCCGCGTGTGTGAAGAAGG…
109430	Proteobacteria	Gammaproteobacteria	Oceanospirillales	Endozoicimonaceae	P01_C050	Acropora	1	AGTTTGATCCTGGCTCAGATTGAACGCTGGCGGCAGGCCTAACACATGCAAGTCGAGCGGTAGCAGGAAGTGCTTGCACTTCGCTGACGAGCGGCGGACGGGTGCGTAACACGTAGGAATCTGCCTGGTAGTGGGGGATAGCCCGGAGAAATCCGGATTAATACCGCATACGCCCTATGGGGGAAAGGAGGGGATCGGTTCGCCGACCTTTCGCTATCAGATGAGCCTGCGTCGGATTAGCTTGTTGGTGGGGTAAAGGCCCACCAAGGCGACGATCCGTAGCTGGTCTGAGAGGATGATCAGCCACACTGGGACTGAGACACGGCCCAGACTCCTACGGGAGGCAGCAGTGGGGAATATTGCACAATGGGCGAAAGCCTGATGCAGCCATGCCGCGTG…
220402	Proteobacteria	Gammaproteobacteria	Oceanospirillales	Endozoicimonaceae	P03_C051	Millepora	1	AGTTTGATCCTGGCTCAGATTGAACGCTGGCGGCAGGCCTAACACATGCAAGTCGAGCGGTAACAGAACTAGCTTGCTAGTTGCTGACGAGCGGCGGACGGGTGCGTAACACGTAGGAATCTGCCCGGTAGTGGGGGATAGCCCGGAGAAATCCGGATTAATACCGCATACGCCCTAAGGGGGAAAGATGGCCTCTTCTTGAAAGCTATCACTATCGGATGAGCCTGCGTCGGATTAGCTAGTTGGTGAGGTAAAGGCTCACCAAGGCGACGATCCGTAGCTGGTCTGAGAGGATGATCAGCCACACTGGGACTGAGACACGGCCCAGACTCCTACGGGAGGCAGCAGTGGGGAATATTGCACAATGGGCGCAAGCCTGATGCAGCCATGCCGCGTGTG…
113799	Proteobacteria	Gammaproteobacteria	Oceanospirillales	Endozoicimonaceae	P03_C049	Millepora	1	TCCTGGCTCAGATTGAACGCTGGCGGCAGGCCTAACACATGCAAGTCGAGCGGTAACAGAAAGAGCTTGCTAGTTGCTGACGAGCGGCGGACGGGTGCGTAACACGTAGGAATCTGCCCGTTAGTGGGGGATAGCCCGGAGAAATCCGGATTAATACCGCATACGCCCTAAGGGGGAAAGCAGGGGATCTTCGGACCTTGCGCTATCAGATGAGCCTGCGTCGGATTAGCTTGTTGGTGGGGTAAAGGCCTACCAAGGCAACGATCCGTAGCTGGTCTGAGAGGATGATCAACCACACTGGGACTGAGACACGGCCCAGACTCCTACGGGAGGCAGCAGTGGGGAATATTGCACAATGGGCGAAAGCCTGATGCAGCAATGCCGCGTGAGTGAAGAAGG…
109431	Proteobacteria	Gammaproteobacteria	Oceanospirillales	Endozoicimonaceae	P03_C051	Millepora	1	AGAGTTTGTCCTGGCTCAGATTGAACGCTGGCGGCAGGCCTAACACATGCAAGTCGAGCGGTAGCAGGAAGTGCTTGCACTTTGCTGACGAGCGGCGGACGGGTGCGTAACACGTAGGAATCTGCCCGGTAGTGGGGGATAGCCCGGAGAAATCCGGATTAATACCGCATACGCCCTAAGGGGGAAAGCAGGGGATCTTCGGACCTTGCGCTATTGGATGAGCCTGCGTCGGATTAGCTTGTTGGTGGGGTAAAAGCCTACCAAGGCGACGATCCGTAGCTGGTCTGAGAGGATGATCAGCCACACTGGGACTGAGACACGGCCCAGACTCCTACGGGAGGCAGCAGTGGGGAATATTGCACAATGGGCGAAAGCCTGATGCAGCCATGCCGCGTGTGT…
739464	Proteobacteria	Gammaproteobacteria	Oceanospirillales	Endozoicimonaceae	P06_C052	Porites	1	AGTCGGGCGGTAACAGGNNNNGCTTGCNNNNGCTGACGAGCGGCGGACGGGTGAGTAATGCATAGGAATCTGCCTGTAGTGGGGGATAGCCCAGAGAAATTTGGATTAATACCGCATACGCCCTACGGGGGAAAGCTGGGGACCTTCGGGCCTAGCGCTATCAGATGAGCCTATGTCGGATTAGCTGTTGGTGAGGTAACGGCTCACCAAGGCGACGATCCGTAGCTGGTCTGAGAGGATGATCAGCCACACTGGGACTGAGACACGGCCCAGACTCCTACGGGAGGCAGCAGTGGGGAATATTGGACAATGGGCGCAAGCCTGATCCAGCCATGCCGCGTGTGTGAAGAAGGCCTTCGGGTTGTAAAGCACTTTCAGCGAGGAGGAAAGGATGGTTGC…
589373	Proteobacteria	Gammaproteobacteria	Oceanospirillales	Endozoicimonaceae	P06_C052	Porites	1	TGAACGCTGGCGGCAGGCCTAACACATGCAAGTCGGGCGGTAACAGGGATAGCTTGCTATCTGCTGACGAGCGGCGGACGGGTGAGTAATGCATAGGAATCTGCCTGATAGTGGGGGATAGCCCAGAGAAATTTGGATTAATACCGCATACGCCCTACGGGGGAAAGCAGGGGATCTTCGGACCTTGCGCTATCAGATGAGCCTATGTCGGATTAGCTTGTTGGTGAGGTAACGGCTCACCAAGGCGACGATCCGTAGCTGGTCTGAGAGGATGATCAGCCACACTGGGACTGAGACACGGCCCAGACTCCTACGGGAGGCAGCAGTGGGGAATATTGGACAATGGGCGCAAGCCTGATCCAGCCATGCCGCGTGTGTGAAGAAGGCCTTCGGGTTGTA…
4397109	Proteobacteria	Gammaproteobacteria	Oceanospirillales	Endozoicimonaceae	P06_C049	Platygyra	1	GAGTTTTGGATCTGGCTCAGATTGAACGCTGGCGGCAGGCCTAACACATGCAAGTCGAGCGGTAACAGGACTAGCTTGCTAGTTGCTGACGAGCGGCGGACGGGTGCGTAACACGTAGGAATCTGCCCGGTAGTGGGGGATAGCCCGGAGAAATCCGGATTAATACCGCATACGCCCTAAGGGGGAAAGATGGCCTCTTCTTGAAAGCTATCACTATCGGATGAGCCTGCGTCGGATTAGCTAGTTGGTGGGGTAAAGGCTCACCAAGGCAACGATCCGTAGCTGGTCTGAGAGGATGATCAGCCACACTGGGACTGAGACACGGCCCAGACTCCTACGGGAGGCAGCAGTGGGGAATATTGCACAATGGGCGCAAGCCTGATGCAGCCATGCCGCGTG…
4397109	Proteobacteria	Gammaproteobacteria	Oceanospirillales	Endozoicimonaceae	P06_C048	Pocillopora	1	AGTTTTGGATCTGGCTCAGATTGAACGCTGGCGGCAGGCCTAACACATGCAAGTCGAGCGGTAACAGGACTAGCTTGCTAGTTGCTGACGAGCGGCGGACGGGTGCGTAACACGTAGGAATCTGCCCGGTAGTGGGGGATAGCCCGGAGAAATCCGGATTAATACCGCATACGCCCTAAGGGGGAAAGATGGCCTCTTCTTGAAAGCTATCACTATCGGATGAGCCTGCGTCGGATTAGCTAGTTGGTGAGGTAAAGGCTCACCAAGGCGACGATCCGTAGCTGGTCTGAGAGGATGATCAGCCACACTGGGACTGAGACACGGCCCAGACTCCTACGGGAGGCAGCAGTGGGGAATATTGCACAATGGGCGCAAGCCTGATGCAGCCATGCCGCGTGT…
166985	Proteobacteria	Gammaproteobacteria	Oceanospirillales	Endozoicimonaceae	P03_C049	Millepora	1	AGAGTTTGATCCTGGCTCAGATTGAACGCTGGCGGCAGGCCTAACACATGCAAGTCGAGCGGTAACAGGACCAGCTTGCTGGTTGCTGACGAGCGGCGGACGGGTGCGTAACACGTAGGAATCTGCCCGGTAGTGGGGGATAGCCCGGAGAAATCCGGATTAATACCGCATACGCCTTACGAGGGAAAGCAGGGGAATCTTCGGATCCTTGTGCTATCGGATGAGCCTGCGTCGGATTAGCTAGTTGGTGGGGTAAAGGCCTACCAAGGCGACGATCCGTAGCTGGTCTGAGAGGATGATCAGCCACACTGGGACTGAGACACGGCCCAGACTCCTACGGGAGGCAGCAGTGGGGAATATTGCACAATGGGCGCAAGCCTGATGCAGCCATGCCGCGTG…
777473	Proteobacteria	Gammaproteobacteria	Oceanospirillales	Endozoicimonaceae	P06_C052	Porites	1	GGACGGGTGAGTAACACGTAGGAATCTGCCTGGTAGTGGGGGATAGCCCAGAGAAATTTGGATTAATACCGCATACGCACCAGCTCTTTAAGGGCGGTGGAAAGCAGGGGACCTTTCGGGGCCTTGCGCTATCAGATGAGCCTGCGCCGGATTAGCTTGTTGGTGGGGTAATGGCCTACCAAGGCAACGATCCGTAGCTGGTCTGAGAGGATGATCAGCCACACTGGGACTGAGACACGGCCCAGACTCCTACGGGAGGCAGCAGTGGGGAATATTGGACAATGGGCGCAAGCCTGATCCAGCCATACCGCGTGTGTGAAGAAGGCCTTCGGGTTGTAAAGCACTTTCAGCGAGGAGGAAAGGGAGTTGGTTAATACCCAAATCCTGTGACGTTACTCG…
552919	Proteobacteria	Gammaproteobacteria	Oceanospirillales	Endozoicimonaceae	P06_C052	Porites	1	TGAACGCTGGCGGCAGGCCTAACACATGCAAGTCGGGCGGTAACAGGGATAGCTTGCTATCTGCTGACGAGCGGCGGACGGGTGAGTAATGCATAGGAATCTGCCTGGTAGTGGGGGATAGCCCAGAGAAATTTGGATTAATACCGCATACGCCCTACGGGGGAAAGCTGGGGACCTTCGGGCCTAGCGCTATCAGATGAGCCTATGTCGGATTAGCTTGTTGGTGAGGTAACGGCTCACCAAGGCGACGATCCGTAGCTGGTCTGAGAGGATGATCAGCCACACTGGGACTGAGACACGGCCCAGACTCCTACGGGAGGCAGCAGTGGGGAATATTGGACAATGGGCGCAAGCCTGATCCAGCCATGCCGCGTGTGTGAAGAAGGCCTTCGGGTTGTA…
585088	Proteobacteria	Gammaproteobacteria	Oceanospirillales	Endozoicimonaceae	P06_C052	Porites	1	TGAACGCTGGCGGCAGGCCTAACACATGCAAGTCGGGCGGTAACAGGGATAGCTTGCTATCTGCTGACGAGCGGCGGACGGGTGAGTAATGCATAGGAATCTGCCTGGTAGTGGGGGATAGCCCAGAGAAATTTGGATTAATACCGCATACGCCCTACGGGGGAAAGCTGGGGACCTTCGGGCCTAGCGCTATCAGATGAGCCTATGTCGGATTAGCTTGTTGGTGAGGTAACGGCTCACCAAGGCGACGATCCGTAGCTGGTCTGAGAGGATGATCAGCCACACTGGGACTGAGACACGGCCCAGACTCCTACGGGAGGCAGCAGTGGGGAATATTGGACAATGGGCGCAAGCCTGATCCAGCCATGCCGCGTGTGTGAAGAAGGCCTTCGGGTTGTA…
109430	Proteobacteria	Gammaproteobacteria	Oceanospirillales	Endozoicimonaceae	P03_C047	Pocillopora	1	AGTTTGATCCTGGCTCAGATTGAACGCTGGCGGCAGGCCTAACACATGCAAGTCGAGCGGTAGCAGGAAGTGCTTGCACTTCGCTGACGAGCGGCGGACGGGTGCGTAACACGTAGGAATCTGCCCGGTAGTGGGGGATAGCCCGGAGAAATTCGGATTAATACCGCATACGCCCTATGGGGGAAAGCAGGGGATCGGTTCGCCGACCTTGCGCTATCGGATGAGCCTGCGTCGGATTAGCTTGTTGGTGGGGTAAAGGCCCACCAAGGCAACGATCCGTAGCTGGTCTGAGAGGATGATCAGCCACACTGGGACTGAGACACGGCCCAGACTCCTACGGGAGGCAGCAGTGGGGAATATTGCACAATGGGCGAAAGCCTGATGCAGCCATGCCGCGTG…
109430	Proteobacteria	Gammaproteobacteria	Oceanospirillales	Endozoicimonaceae	P03_C043	Pocillopora	1	AGTTTGATCCTGGCTCAGATTGAACGCTGGCGGCAGGCCTAACACATGCAAGTCGAGCGGTAGCAGGAAGTGCTTGCACTTCGCTGACGAGCGGCGGACGGGTGCGTAACACGTAGGAATCTGCCCGGTAGTGGGGGATAGCCCGGAGAAATTCGGATTAATACCGCATACGCCCTAAGGGGGAAAGCAGGGGATCGGTTCGCCGACCTTGCGCTATCGGATGAGCCTGCGTCGGATTAGCTTGTTGGTGGGGTAAAGGCCCACCAAGGCAACGATCCGTAGCTGGTCTGAGAGGATGATCAGCCACACTGGGACTGAGACACGGCCCAGACTCCTACGGGAGGCAGCAGTGGGGAATATTGCACAATGGGCGAAAGCCTGATGCAGCCATGCCGCGTG…
109431	Proteobacteria	Gammaproteobacteria	Oceanospirillales	Endozoicimonaceae	P03_C043	Pocillopora	1	AGAGTTTGTCCTGGCTCAGATTGAACGCTGGCGGCAGGCCTAACACATGCAAGTCGAGCGGTAGCAGGAAGTGCTTGCACTTCGCTGACGAGCGGCGGACGGGTGCGTAACACGTAGGAATCTGCCCGGTAGTGGGGGATAGCCCGGAGAAATTCGGATTAATACCGCATACGCCCTAAGGGGGAAAGCAGGGGATCTTCGGACCTTGCGCTATCGGATGAGCCTGCGTCGGATTAGCTTGTTGGTGGGGTAAAAGCCTACCAAGGCAACGATCCGTAGCTGGTCTGAGAGGATGATCAGCCACACTGGGACTGAGACACGGCCCAGACTCCTACGGGAGGCAGCAGTGGGGAATATTGCACAATGGGCGAAAGCCTGATGCAGCCATGCCGCGTGTGT…
558250	Proteobacteria	Gammaproteobacteria	Oceanospirillales	Endozoicimonaceae	P06_C052	Porites	1	GAACGCTGGCGGCAGGCCTAACACATGCAAGTCGGGCGGTAACAGGGATAGCTTGCTATCTGCTGACGAGCGGCGGACGGGTGAGTAATGCATAGGAATCTGCCTGATAGTGGGGGATAGCCCAGAGAAATTTGGATTAATACCGCATACGCCCTACGGGGGAAAGCTGGGGACCTTCGGGCCTAGCGCTATCAGATGAGCCTATGTCGGATTAGCTTGTTGGTGAGGTAACGGCTCACCAAGGCGACGATCCGTAGCTGGTCTGAGAGGATGATCAGCCACACTGGGACTGAGACACGGCCCAGACTCCTACGGGAGGCAGCAGTGGGGAATATTGGACAATGGGCGCAAGCCTGATCCAGCCATGCCGCGTGTGTGAAGAAGGCCTTCGGGTTGTAA…
561666	Proteobacteria	Gammaproteobacteria	Oceanospirillales	Endozoicimonaceae	P06_C052	Porites	1	TTGCTATCTGCTGACGAGCGGCGGACGGGTGAGTAATGCATAGGAATCTGCCTGATAGTGGGGGATAGCCCAGAGAAATTTGGATTAATACCGCATACGCCCTACGGGGGAAAGCAGGGGATCTTCGGACCTTGCGCTATCAGATGAGCCTATGTCGGATTAGCTTGTTGGTGAGGTAACGGCTCACCAAGGCGACGATCCGTAGCTGGTCTGAGAGGATGATCAGCCACACTGGGACTGAGACACGGCCCAGACTCCTACGGGAGGCAGCAGTGGGGAATATTGGACAATGGGCGCAAGCCTGATCCAGCCATGCCGCGTGTGTGAAGAAGGCCTTCGGGTTGTAAAGCACTTTCAGCGAGGAGGAAAGGGGTGCTGCTAATATCAGCGCCCTGTGAC…
570845	Proteobacteria	Gammaproteobacteria	Oceanospirillales	Endozoicimonaceae	P06_C052	Porites	1	GATTGAACGCTGGCGGCAGGCCTAACACATGCAAGTCGGGCGGTAACAGGGATAGCTTGCTATCTGCTGACGAGCGGCGGACGGGTGAGTAATGCATAGGAATCTGCCTGGTAGTGGGGGATAGCCCAGAGAAATTTGGATTAATACCGCATACGCCCTACGGGGGAAAGCTGGGGACCTTCGGGCCTAGCGCTATCAGATGAGCCTATGTCGGATTAGCTTGTTGGTGAGGTAACGGCTCACCAAGGCGACGATCCGTAGCTGGTCTGAGAGGATGATCAGCCACACTGGGACTGAGACACGGCCCAGACTCCTACGGGAGGCAGCAGTGGGGAATATTGGACAATGGGCGCAAGCCTGATCCAGCCATGCCGCGTGTGTGAAGAAGGCCTTCGGGTT…
4375166	Proteobacteria	Gammaproteobacteria	Oceanospirillales	Endozoicimonaceae	P03_C046	Pocillopora	1	AGTTTGATCATGGCCTCAGATTGAACGCTGGCGGCAGGCCTAACACATGCAAGTCGAGCGGTAGCGGGAAGAGCTTGCTCTTTGCCGACGAGCGGCGGACGGGTGCGTAACACGTAGGAATCTGCCTGGTAGTGGGGGATAGCCCGGAGAAATCCGGATTAATACCGCATACGCCCTAAGGGGGAAAGGAGGGGACTCTTCGGAGCCTTTCGCTATCAGATGAGCCTGCGTCGGATTAGCTTGTTGGTGGGGTAAAGGCCCACCAAGGCGACGATCCGTAGCTGGTCTGAGAGGATGATCAGCCACACTGGGACTGAGACACGGCCCAGACTCCTACGGGAGGCAGCAGTGGGGAATATTGCACAATGGGCGAAAGCCTGATGCAGCCATGCCGCGTGT…
109430	Proteobacteria	Gammaproteobacteria	Oceanospirillales	Endozoicimonaceae	P03_C045	Pocillopora	1	AGTTTGATCCTGGCTCAGATTGAACGCTGGCGGCAGGCCTAACACATGCAAGTCGAGCGGTAGCAGGAAGTGCTTGCACTTCGCTGACGAGCGGCGGACGGGTGCGTAACACGTAGGAATCTGCCCGGTAGTGGGGGATAGCCCGGAGAAATTCGGATTAATACCGCATACGCCCTAAGGGGGAAAGCAGGGGATCGGTTCGCCGACCTTGCGCTATCGGATGAGCCTGCGTCGGATTAGCTTGTTGGTGGGGTAAAGGCCCACCAAGGCAACGATCCGTAGCTGGTCTGAGAGGATGATCAGCCACACTGGGACTGAGACACGGCCCAGACTCCTACGGGAGGCAGCAGTGGGGAATATTGCACAATGGGCGAAAGCCTGATGCAGCCATGCCGCGTG…
226715	Proteobacteria	Gammaproteobacteria	Oceanospirillales	Endozoicimonaceae	P03_C045	Pocillopora	1	TGATCCTGGCTCAGATTGAACGCTGGCGGCAGGCCTAACACATGCACGTCGAGCGGTAACAGAACTAGCTTGCTAGTTGCTGACGAGCGGCGGACGGGTGCGTAACACGTAGGAATCTGCCCGGTAGTGGGGGATAGCCCGGAGAAATCCGGATTAATACCGCATACGCCCTAAGGGGGAAAGATGGCCTCTTCTTGAAAGCTATCACTATCGGATGAGCCTGCGTCGGATTAGCTAGTTGGTGGGGTAAAGGCTCACCAAGGCCACGATCCGTAGCTGGTCTGAGAGGATGATCAGCCACACTGGGACTGAGACACGGCCCAGACTCCTACGGGAGGCAGCAGTGGGGAATATTGCACAATGGGCGCAAGCCTGATGCAGCCATGCCGCGTGTGTGAA…
553400	Proteobacteria	Gammaproteobacteria	Oceanospirillales	Endozoicimonaceae	P03_C045	Pocillopora	1	GATTGAACGCTGGCGGCAGGCCTAACACATGCAAGTCGAGCGGTAGCGGGAAGAGCTTGCTCTTTGCCGACGAGCGGCGGACGGGTGCGTAACACGTAGGAATCTGCCTGGTAGTGGGGGATAGCCCGGAGAAATCCGGATTAATACCGCATACGCCCTAAGGGGGAAAGGAGGTGACTCTTCGGAGCCTTTCGCTATCAGATGAGCCTGCGTCCGATTAGCTTGTTGGTGGGGTAAAGGCCTACCAAGGCGACGATCCGTAGCTGGTCTGAGAGGATGATCAGCCACACTGGAACTGAGACACGGCCCAGACTCCTACGGGAGGCAGCAGTGGGGAATATTGCACAATGGGCGAAAGCCTGATGCAGCCATGCCGCGTGTGTGAAGAAGGCCCTAGGG…
548534	Proteobacteria	Gammaproteobacteria	Oceanospirillales	Endozoicimonaceae	P06_C052	Porites	1	TGAACGCTGGCGGCAGGCCTAACACATGCAAGTCGGGCGGTAACAGAGATAGCTTGCTATCTGCTGACGAGCGGCGGACGGGTGAGTAATGCATAGGAATCTGCCTGGTAGTGGGGGATAGCCCAGAGAAATTTGGATTAATACCGCATACGCCCTACGGGGGAAAGCTGGGGACCTTCTGGCCTAGCGCTATCAGATGAGCCTATGTCGGATTAGCTAGTTGGTGAGGTAACGGCTCACCAAGGCGACGATCCGTAGCTGGTCTGAGAGGATGATCAGCCACACTGGGACTGAGACACGGCCCAGACTCCTACGGGAGGCAGCAGTGGGGAATATTGGACAATGGGCGCAAGCCTGATCCAGCCATGCCGCGTGTGTGAAGAAGGCCTTCGGGTTGTA…
532720	Proteobacteria	Gammaproteobacteria	Oceanospirillales	Endozoicimonaceae	P06_C052	Porites	1	TGAACGCTGGCGGCAGGCCTAACACATGCAAGTCGGGCGGTAACAGAGATAGCTTGCTATCTGCTGACGAGCGGCGGACGGGTGAGTAATGCATAGGAATCTGCCTGATAGTGGGGGATAGCCCAGAGAAATTTGGATTAATACCGCATACGCCCTACGGGGGAAAGCTGGGGACCTTCGGGCCTAGCGCTATCAGATGAGCCTATGTCGGATTAGCTTGTTGGTGAGGTAACGGCTCACCAAGGCGACGATCCGTAGCTGGTCTGAGAGGATGATCAGCCACACTGGGACTGAGACACGGCCCAGACTCCTACGGGAGGCAGCAGTGGGGAATATTGGACAATGGGCGCAAGCCTGATCCAGCCATGCCGCGTGTGTGAAGAAGGCCTTCGGGTTGTA…
786849	Proteobacteria	Gammaproteobacteria	Oceanospirillales	Endozoicimonaceae	P03_C051	Millepora	1	AGAGTTTGATCATGGCTCAGATTGAACGCTGGCGGAGGCCTAACACATGCAAGTCGAGCGGTAACAGGGGGAGCTTGCTCTCTGCTGACGAGCGGCGGACGGGTGCGTAACACGTAGGAATCTGCCCGGTAGTGGGGGATAGCCCGGAGAAATCCGGATTAATACCGCATACGCCCCAAGGGGGAAAGCAGGGGATCCGTTCTTTTCGGAGAGTGGACCTTGCGCTATTGGATGAGCCTGCGTCGGATTAGCTTGTTGGTGGGGTAAAGGCCTACCAAGGCAACGATCCGTAGCTGGTCTGAGAGGATGATCAGCCACACTGGGACTGAGACACGGCCCAGACTCCTACGGGAGGCAGCAGTGGGGAATATTGCACAATGGGGGAAACCCTGATGCAGC…
226715	Proteobacteria	Gammaproteobacteria	Oceanospirillales	Endozoicimonaceae	P06_C044	Goniastrea	1	TGATCCTGGCTCAGATTGAACGCTGGCGGCAGGCCTAACACATGCAAGTCGAGCGGTAACAGAACTAGCTTGCTAGTTGCTGACGAGCGGCGGACGGGTGCGTAACACGTAGGAATCTGCCCGGTAGTGGGGGATAGCCCGGAGAAATCCGGATTAATACCGCATACGCCCTAAGGGGGAAAGATGGCCTCTTCTTGAAAGCTATCACTATCGGATGAGCCTGCGTCGGATTAGCTTGTTGGTGGGGTAAAGGCTCACCAAGGCCACGATCCGTAGCTGGTCTGAGAGGATGATCAGCCACACTGGGACTGAGACACGGCCCAGACTCCTACGGGAGGCAGCAGTGGGGAATATTGCACAATGGGCGCAAGCCTGATCCAGCCATGCCGCGTGTGTGAA…
4375166	Proteobacteria	Gammaproteobacteria	Oceanospirillales	Endozoicimonaceae	P08_C049	Lobophyllia	1	AGTTTGATCATGGCCTCAGATTGAACGCTGGCGGCAGGCCTAACACATGCAAGTCGAGCGGTAGCGGGAAGAGCTTGCTCTTTGCCGACGAGCGGCGGACGGGTGCGTAACACGTAGGAATCTGCCTGGTAGTGGGGGATAGCCCGGAGAAATCCGGATTAATACCGCATACGCCCTAAGGGGGAAAGGAGGGGACTCTTCGGAGCCTTTCGCTATCAGATGAGCCTGCGTCGGATTAGCTTGTTGGTGGGGTAAAGGCCCACCAAGGCGACGATCCGTAGCTGGTCTGAGAGGATGATCAGCCACACTGGGACTGAGACACGGCCCAGACTCCTACGGGAGGCAGCAGTGGGGAATATTGCACAATGGGCGAAAGCCTGATGCAGCCATGCCGCGTGT…
109430	Proteobacteria	Gammaproteobacteria	Oceanospirillales	Endozoicimonaceae	P03_C046	Pocillopora	1	AGTTTGATCCTGGCTCAGATTGAACGCTGGCGGCAGGCCTAACACATGCAAGTCGAGCGGTAGCAGGAAGTGCTTGCACTTCGCTGACGAGCGGCGGACGGGTGCGTAACACGTAGGAATCTGCCCGGTAGTGGGGGATAGCCCGGAGAAATTCGGATTAATACCGCATACGCCCTATGGGGGAAAGCAGGGGATCGGTTCGCCGACCTTGCGCTATCGGATGAGCCTGCGTCGGATTAGCTTGTTGGTGGGGTAAAGGCCCACCAAGGCAACGATCCGTAGCTGGTCTGAGAGGATGATCAGCCACACTGGGACTGAGACACGGCCCAGACTCCTACGGGAGGCAGCAGTGGGGAATATTGCACAATGGGCGAAAGCCTGATGCAGCCATGCCGCGTG…
370251	Proteobacteria	Gammaproteobacteria	Oceanospirillales	Endozoicimonaceae	P03_C049	Millepora	1	CAGAACTAGCTTGCTAGTTGCTGACGAGCGGCGGACGGGTGCGTAACACGTAGGAATCTGCCCGGTAGTGGGGGATAGCCCGGAGAAATCCGGATTAATACCGCATACGCCCTAAGGGGGAAAGCAGGGGCTCTTGCTCTTTTCGGATAGTCGGACCTTGCGCTATCGAATGAGCCTGCGTCGGATTAGCTAGTTGGTGAGGTAAAGGCTCACCAAGGCGACGATCCGTAGCTGGTCTGAGAGGATGATCAGCCACACTGGGACTGAGACACGGCCCAGACTCCTACGGGAGGCAGCAGTGGGGAATATTGCACAATGGGCGCAAGCCTGATGCAGCCATGCCGCGTGTGTGAAGAAGGCCTTAGGGTTGTAAAGCACTTTCAGCGAGGAGGAAAGGTT…
199904	Proteobacteria	Gammaproteobacteria	Oceanospirillales	Endozoicimonaceae	P06_C048	Pocillopora	1	GAGTTTGATCCTGGCTCAGATTGAACGCTGGCGGCAGGCCTAACACATGCAAGTCGAGCGGTAACAGGGATAGCTTGCTATCTGCTGACGAGCGGCGGACGGGTGCGTAACACGTAGGAATCTGCCCGGTAGTGGGGGATAGCCCGGAGAAATCCGGATTAATACCGCATACGCCTTACGAGGGAAAGCAGGGGATCTTCGGACCTTGCGCTATCGGATGAGCCTGCGTCGGATTAGCTGGTTGGTAGGGTTAAGGCCTACCAAGGCAACGATCCGTAGCTGGTCTGAGAGGATGATCAGCCACACTGGGACTGAGACACGGCCCAGACTCCTACGGGAGGCAGCAGTGGGGAATATTGCACAATGGGCGCAAGCCTGATGCAGCCATGCCGCGTGTGT…
226715	Proteobacteria	Gammaproteobacteria	Oceanospirillales	Endozoicimonaceae	P03_C049	Millepora	1	TGATCCTGGCTCAGATTGAACGCTGGCGGCAGGCCTAACACATGCACGTCGAGCGGTAACAGAACTAGCTTGCTAGTTGCTGACGAGCGGCGGACGGGTGCGTAACACGTAGGAATCTGCCCGGTAGTGGGGGATAGCCCGGAGAAATCCGGATTAATACCGCATACGCCCTAAGGGGGAAAGATGGCCTCTTCTTGAAAGCTATCACTATCGGATGAGCCTGCGTCGGATTAGCTAGTTGGTGGGGTAAAGGCTCACCAAGGCCACGATCCGTAGCTGGTCTGAGAGGATGATCAGCCACACTGGGACTGAGACACGGCCCAGACTCCTACGGGAGGCAGCAGTGGGGAATATTGCACAATGGGCGCAAGCCTGATGCAGCCATGCCGCGTGTGTGAA…
227018	Proteobacteria	Gammaproteobacteria	Oceanospirillales	Endozoicimonaceae	P06_C049	Platygyra	1	AGAGTTTGATCCTGGCTCAGATTGAACGCTGGCGGCAGGCCTAACACATGCAAGTCGAGCGGTAACAGAACTAGCTTGCTAGTTGCTGACGAGCGGCGGACGGGTGCGTAACACGTAGGAATCTGCCCGGTAGTGGGGGATAGCCCGGAGAAATCCGGATTAATACCGCATACGCCCTAAGGGGGAAAGATGGCCTCTTCTTGAAAGCTATCACTATCGGATGAGCCTGCGTCGGATTAGCTAGTTGGTGAGGTAAAGGCTCACCAAGGCGACGATCCGTAGCTGGTCTGAGAGGATGATCAGCCACACTGGGACTGAGACACGGCCCAGACTCCTACGGGAGGCAGCAGTGGGGAATATTGCACAATGGGCGCAAGCCTGATGCAGCCATGCCGCGTG…
167083	Proteobacteria	Gammaproteobacteria	Oceanospirillales	Endozoicimonaceae	P08_C049	Lobophyllia	1	AGAGTTTGATCATGGCTCAGATTGAACGCTGGCGGCAGGCTTAACACATGCAAGTCGAGCGGTAACAGGGAAAGCTTGCTTTCTGCTGACGAGCGGCGGACGGGTGCGTAACGCGTAGGAATCTGCCTAGTAGTGGGGGATAGCCCGGAGAAATCCGGATTAATACCGCATACGCCCTACGGGGGAAAGGAGGGGATCTTCGGACCTTTCGCTATCAGATGAGCCTGCGTCGGATTAGCTTGTTGGTGGGGTAAAGGCCTACCAAGGCAACGATCCGTAGCTGGTCTGAGAGGATGATCAGCCACACTGGGACTGAGACACGGCCCAGACTCCTACGGGAGGCAGCAGTGGGGAATATTGCACAATGGGCGAAAGCCTGATGCAGCCATGCCGCGTGTG…
109431	Proteobacteria	Gammaproteobacteria	Oceanospirillales	Endozoicimonaceae	P03_C049	Millepora	1	AGAGTTTGTCCTGGCTCAGATTGAACGCTGGCGGCAGGCCTAACACATGCAAGTCGAGCGGTAGCAGGAAGAGCTTGCTCTTTGCCGACGAGCGGCGGACGGGTGCGTAACACGTAGGAATCTGGCCAGTAGTGGGGGATAGCCCGAAGAAATCCGGATTAATACCGCATACGCCCTAAGGGGGAAAGCAGGGGATCTTAGGACCTTGCGCTATTAGATGAGCCTGCGTCGGATTAGCTAGTTGGTGGGGTAAAAGCCTACCAAGGCAACGATCCGTAGCTGGTCTGAGAGGATGATCAGCCACACTGGGACTGAGACACGGCCCAGACTCCTACGGGAGGCAGCAGTGGGGAATATTGCACAATGGGCGAAAGCCTGATGCAGCCATGCCGCGTGTGT…
109430	Proteobacteria	Gammaproteobacteria	Oceanospirillales	Endozoicimonaceae	P03_C049	Millepora	1	AGTTTGATCCTGGCTCAGATTGAACGCTGGCGGCAGGCCTAACACATGCAAGTCGAGCGGTAGCAGGAAGAGCTTGCTCTTTGCCGACGAGCGGCGGACGGGTGCGTAACACGTAGGAATCTGGCTATTAGTGGGGGATAGCCCGAAGAAATTCGGATTAATACCGCATACGCCCTATGGGGGAAAGCAGGGGATCGGTTCGCCGACCTTGCGCTATTAGATGAGCCTGCGTCGGATTAGCTAGTTGGTGGGGTAAAGGCCCACCAAGGCAACGATCCGTAGCTGGTCTGAGAGGATGATCAGCCACACTGGGACTGAGACACGGCCCAGACTCCTACGGGAGGCAGCAGTGGGGAATATTGCACAATGGGCGCAAGCCTGATGCAGCCATGCCGCGTG…
109430	Proteobacteria	Gammaproteobacteria	Oceanospirillales	Endozoicimonaceae	P03_C051	Millepora	1	AGTTTGATCCTGGCTCAGATTGAACGCTGGCGGCAGGCCTAACACATGCAAGTCGAGCGGTAGCAGGAAGTGCTTGCACTTCGCTGACGAGCGGCGGACGGGTGCGTAACACGTAGGAATCTGCCCGGTAGTGGGGGATAGCCCGGAGAAATTCGGATTAATACCGCATACGCCCTATGGGGGAAAGCAGGGGATCGGTTCGCCGACCTTGCGCTATCGGATGAGCCTGCGTCGGATTAGCTTGTTGGTGGGGTAAAGGCCCACCAAGGCGACGATCCGTAGCTGGTCTGAGAGGATGATCAGCCACACTGGGACTGAGACACGGCCCAGACTCCTACGGGAGGCAGCAGTGGGGAATATTGCACAATGGGCGAAAGCCTGATGCAGCCATGCCGCGTG…
831558	Proteobacteria	Gammaproteobacteria	Oceanospirillales	Endozoicimonaceae	P06_C049	Platygyra	1	GAGTTTGATCATGGCTCAGATTGAACGCTGGCGGCAGGCCTAACACATGCAAGTCGAGCGGTAACAGGACTAGCTTGCTAGTTGCTGACGAGCGGCGGACGGGTGCGTAACACGTAGGAATCTGCCCGGTAGTGGGGGATAGCCCGGAGAAATCCGGATTAATACCGCATACGCCTTACGAGGGAAAGAAGGGGCCTCTTCGGAGCCTTTCGCTATCGGATGAGCCTGCGTCGGATTAGCTAGTTGGTGGGGTAAAGGCCTACCAAGGCGACGATCCGTAGCTGGTCTGAGAGGATGATCAGCCACACTGGGGCTGAGACACGGCCCAGACTCCTACGGGAGGCAGCAGTGGGGAATATTGCACAATGGGGGAAACCCTGATGCAGCCATGCCGCGTGT…
4397109	Proteobacteria	Gammaproteobacteria	Oceanospirillales	Endozoicimonaceae	P06_C052	Porites	1	GAGTTTTGGATCTGGCTCAGATTGAACGCTGGCGGCAGGCCTAACACATGCAAGTCGAGCGGTAACAGGACTAGCTTGCTAGTTGCTGACGAGCGGCGGACGGGTGCGTAACACGTAGGAATCTGCCCGGTAGTGGGGGATAGCCCGGAGAAATCCGGATTAATACCGCATACGCCCTAAGGGGGAAAGATGGCCTCTTCTTGAAAGCTATCACTATCGGATGAGCCTGCGTCGGATTAGCTAGTTGGTGAGGTAAAGGCTCACCAAGGCGACGATCCGTAGCTGGTCTGAGAGGATGATCAGCCACACTGGGACTGAGACACGGCCCAGACTCCTACGGGAGGCAGCAGTGGGGAATATTGCACAATGGGCGCAAGCCTGATGCAGCCATGCCGCGTG…
593487	Proteobacteria	Gammaproteobacteria	Oceanospirillales	Endozoicimonaceae	P06_C048	Pocillopora	1	GATTGAACGCTGGCGGCAGGCCTAACACATGCAAGTCGGGCGGTAACAGGGATAGCTTGCTATCTGCTGACGAGCGGCGGACGGGTGAGTAATGCATAGGAATCTGCCTGGTAGTGGGGGATAGCCCAGAGAAATTTGGATTAATACCGCATACGCCCTACGGGGGAAAGCTGGGGACCTTCGGGCCTAGCGCTATCAGATGAGCCTATGTCGGATTAGCTTGTTGGTGAGGTAACGGCTCACCAAGGCGACGATCCGTAGCTGGTCTGAGAGGATGATCAGCCACACTGGGACTGAGACACGGCCCAGACTCCTACGGGAGGCAGCAGTGGGGAATATTGGACAATGGGCGCAAGCCTGATCCAGCCATGCCGCGTGTGAAGAAGGCCTTCGGGTTGT…
4375166	Proteobacteria	Gammaproteobacteria	Oceanospirillales	Endozoicimonaceae	P03_C051	Millepora	1	GAGTTTGATCATGGCCTCAGATTGAACGCTGGCGGCAGGCCTAACACATGCAAGTCGAGCGGTAGCGGGAAGAGCTTGCTCTTTGCCGACGAGCGGCGGACGGGTGCGTAACACGTAGGAATCTGCCTGGTAGTGGGGGATAGCCCGGAGAAATCCGGATTAATACCGCATACGCCCTAAGGGGGAAAGGAGGGGACTCTTCGGAGCCTTGCGCTATTAGATGAGCCTGCGTCGGATTAGCTTGTTGGTGGGGTAAAGGCCCACCAAGGCGACGATCCGTAGCTGGTCTGAGAGGATGATCAGCCACACTGGGACTGAGACACGGCCCAGACTCCTACGGGAGGCAGCAGTGGGGAATATTGCACAATGGGCGAAAGCCTGATGCAGCCATGCCGCGTG…
226715	Proteobacteria	Gammaproteobacteria	Oceanospirillales	Endozoicimonaceae	P06_C049	Platygyra	1	TGATCCTGGCTCAGATTGAACGCTGGCGGCAGGCCTAACACATGCAAGTCGAGCGGTAACAGAACTAGCTTGCTAGTTGCTGACGAGCGGCGGACGGGTGCGTAACACGTAGGAATCTGCCCGGTAGTGGGGGATAGCCCGGAGAAATCCGGATTAATACCGCATACGCCCTAAGGGGGAAAGATGGCCTCTTCTTGAAAGCTATCACTATCGGATGAGCCTGCGTCGGATTAGCTAGTTGGTGGGGTAAAGGCTCACCAAGGCCACGATCCGTAGCTGGTCTGAGAGGATGATCAGCCACACTGGGACTGAGACACGGCCCAGACTCCTACGGGAGGCAGCAGTGGGGAATATTGCACAATGGGCGCAAGCCTGATGCAGCCATGCCGCGTGTGTGAA…
347784	Proteobacteria	Gammaproteobacteria	Oceanospirillales	Endozoicimonaceae	P03_C052	Millepora	1	TAATACCGCATACGCCCTAAGGGGGAAAGGAGGGGACTCTTCGGAGCCTTTCGCTATCAGATGAGCCTGCGTCGGATTAGCTTGTTGGTGGGGTAAAGGCCTACCAAGGCGACGATCCGTAGCTGGTCTGAGAGGATGATCAGCCACACTGGGACTGAGACACGGCCCAGACTCCTACGGGAGGCAGCAGTGGGGAATATTGCACAATGGGCGAAAGCCTGATGCAGCCATGCCGCGTGTGTGAAGAAGGCCTTAGGGTTGTAAAGCACTTTCAGCGAGGAGGAAAGGATGTTAGTTAATACCTGGCAGCTGTGACGTTACTCGCAGAAGAAGCACCGGCTAACTCCGTGCCAGCAGCCGCGGTAATACGGAGGGTGCGAGCGTTAATCGGAATTACTG…
109431	Proteobacteria	Gammaproteobacteria	Oceanospirillales	Endozoicimonaceae	P03_C044	Pocillopora	1	AGAGTTTGTCCTGGCTCAGATTGAACGCTGGCGGCAGGCCTAACACATGCAAGTCGAGCGGTAGCAGGAAGTGCTTGCACTTCGCTGACGAGCGGCGGACGGGTGCGTAACACGTAGGAATCTGCCCGGTAGTGGGGGATAGCCCGGAGAAATTCGGATTAATACCGCATACGCCCTAAGGGGGAAAGCAGGGGATCTTCGGACCTTGCGCTATCGGATGAGCCTGCGTCGGATTAGCTTGTTGGTGGGGTAAAAGCCTACCAAGGCAACGATCCGTAGCTGGTCTGAGAGGATGATCAGCCACACTGGGACTGAGACACGGCCCAGACTCCTACGGGAGGCAGCAGTGGGGAATATTGCACAATGGGCGAAAGCCTGATGCAGCCATGCCGCGTGTGT…
553400	Proteobacteria	Gammaproteobacteria	Oceanospirillales	Endozoicimonaceae	P03_C046	Pocillopora	1	GATTGAACGCTGGCGGCAGGCCTAACACATGCAAGTCGAGCGGTAGCGGGAAGAGCTTGCTCTTTGCCGACGAGCGGCGGACGGGTGCGTAACACGTAGGAATCTGCCCGGTAGTGGGGGATAGCCCGGAGAAATCCGGATTAATACCGCATACGCCCTAAGGGGGAAAGGAGGTGACTCTTCGGAGCCTTTCGCTATCAGATGAGCCTGCGTCGGATTAGCTTGTTGGTGGGGTAAAGGCCTACCAAGGCGACGATCCGTAGCTGGTCTGAGAGGATGATCAGCCACACTGGAACTGAGACACGGCCCAGACTCCTACGGGAGGCAGCAGTGGGGAATATTGCACAATGGGCGAAAGCCTGATGCAGCCATGCCGCGTGTGTGAAGAAGGCTCTAGGG…
564590	Proteobacteria	Gammaproteobacteria	Oceanospirillales	Endozoicimonaceae	P03_C049	Millepora	1	GATTGAACGCTGGCGGCAGGCCTAACACATGCAAGTCGAGCGGTAGCGGGAAGAGCTTGCTCTTTGCCGACGAGCGGCGGACGGGTGCGTAACACGTAGGAATCTGCCTGGTAGTGGGGGATAGCCCGGAGAAATCCGGATTAATACCGCATACGCCCTACGGGGGAAAGGAGGGGACCTGTTTCTTTTATAAGGAGCGAGCCTTTCGCTATCGGATGAGCCTGCGTCGGATTAGCTCGTTGGTGGGGTAAAGGCCTACCAAGGCGACGATCCGTAGCTGGTCTGAGAGGATGATCAGCCACACTGGGACTGAGACACGGCCCAGACTCCTACGGGAGGCAGCAGTGGGGAATATTGCACAATGGGCGAAAGCCTGATGCAGCCATGCCGCGTGTGTGA…
743665	Proteobacteria	Gammaproteobacteria	Oceanospirillales	Endozoicimonaceae	P03_C051	Millepora	1	AGTTTGATTATGGCTCAGATTGAACGCTGGCGGCAGGCCTAACACATGCAAGTCGAGCGGTAACAGGGGGAGCTTGCTCTCTGCTGACGAGCGGCGGACGGGTGCGTAACACGTAGGAATCTGCCTGGTAGTGGGGGATAGCCCGGAGAAATCCGGATTAATACCGCATACGCCCCAAGGGGGAAAGCAGGGGATCCGTTCTTTTCGGAGAGTGGACCTTGCGCTATTGGATGAGCCTGCGTCGGATTAGCTTGTTGGTGGGGTAAAGGCCTACCAAGGCGACGATCCGTAGCTGGTCTGAGAGGATGATCAGCCACACTGGGACTGAGACACGGCCCAGACTCCTACGGGAGGCAGCAGTGGGGAATATTGCACAATGGGGGAAACCCTGATGCAGCC…
4320394	Proteobacteria	Gammaproteobacteria	Oceanospirillales	Endozoicimonaceae	P06_C049	Platygyra	1	GATCCTGGCGCAGATTGAACGCTGGCGGCAGGCCTAACACATGCAAGTCGAGCGGTAACAGGGCATAGCTTGCTATTTGCTGACGAGCGGCGGACGGGTGCGTAACACGTAGGAATCTGCCCGGTAGTGGGGGATAGCCCGGAGAAATCCGGATTAATACCGCATACGCACTAGCTTTCTTAGGAGAGCGGTGGAAAGCAGGGGAATCTTCGGATCCTTGCGCTATCGGATGAGCCTGCGTCGGATTAGCTGGTTGGTGGGGTAAAGGCCTACCAAGGCGACGATCCGTAGCTGGTCTGAGAGGATGATCAGCCACACTGGGACTGAGACACGGCCCAGACTCCTACGGGAGGCAGCAGTGGGGAATATTGCACAATGGGCGCAAGCCTGATGCAGCCA…
727825	Proteobacteria	Gammaproteobacteria	Oceanospirillales	Endozoicimonaceae	P03_C051	Millepora	1	TGGCTCAGATTGAACGCTGGCGGCAGGCCTAACACATGCAAGTCGAGCGGTAACAGAACTAGCTTGCTAGTTGCTGACGAGCGGCGGACGGGTGCGTAACACGTAGGAATCTGCCCAGTAGTGGGGGATAGCCCGGAGAAATCCGGATTAATACCGCATACGCCCTAAGGGGGAAAGCAGGGGATCTTCGGACCTTGCGCTATTGGATGAGCCTGCGTCGGATTAGCTTGTTGGTGGGGTAAAGGCCTACCAAGGCAACGATCCGTAGCTGATCTGAGAGGATGATCAGCCACACTGGGACTGAGACACGGCCCAGACTCCTACGGGAGGCAGCAGTGGGGAATATTGCACAATGGGCGAAAGCCTGATGCAGCCATGCCGCGTGTGTGAAGAAGGCTC…
109430	Proteobacteria	Gammaproteobacteria	Oceanospirillales	Endozoicimonaceae	P06_C052	Porites	1	AGTTTGATCCTGGCTCAGATTGAACGCTGGCGGCAGGCCTAACACATGCAAGTCGAGCGGTAGCAGGAAGTGCTTGCACTTCGCTGACGAGCGGCGGACGGGTGCGTAACACGTAGGAATCTGCCCGGTAGTGGGGGATAGCCCGGAGAAATTCGGATTAATACCGCATACGCCCTATGGGGGAAAGCAGGGGATCGGTTCGCCGACCTTGCGCTATCGGATGAGCCTGCGTCGGATTAGCTTGTTGGTGGGGTAAAGGCCCACCAAGGCAACGATCCGTAGCTGGTCTGAGAGGATGATCAGCCACACTGGGACTGAGACACGGCCCAGACTCCTACGGGAGGCAGCAGTGGGGAATATTGCACAATGGGCGAAAGCCTGATGCAGCCATGCCGCGTG…
565905	Proteobacteria	Gammaproteobacteria	Oceanospirillales	Endozoicimonaceae	P06_C052	Porites	1	GATTGAACGCTGGCGGCAGGCCTAACACATGCAAGTCGGGCGGTAACAGAGATAGCTTGCTATCTGCTGACGAGCGGCGGACGGGTGAGTAATGCATAGGAATCTGCCTGGTAGTGGGGGATAGCCCAGAGAAATTTGGATTAATACCGCATACGCCTTACGGGGAAAGCTGGGGACCTTCGGGCCTAGCGCTATCAGATGAGCCTATGTCGGATTAGCTTGTTGGTGAGGTAACGGCTCACCAAGGCGACGATCCGTAGCTGGTCTGAGAGGATGATCAGCCACACTGGGACTGAGACACGGCCCAGACTCCTACGGGAGGCAGCAGTGGGGAATATTGGACAATGGGCGCAAGCCTGATCCAGCCATGCCGCGTGTGTGAAGAAGGCCTTCGGGTTG…
166985	Proteobacteria	Gammaproteobacteria	Oceanospirillales	Endozoicimonaceae	P06_C049	Platygyra	1	GAGTTTGATCCTGGCTCAGATTGAACGCTGGCGGCAGGCCTAACACATGCAAGTCGAGCGGTAACAGGACCAGCTTGCTGGTTGCTGACGAGCGGCGGACGGGTGCGTAACACGTAGGAATCTGCCCGGTAGTGGGGGATAGCCCGGAGAAATCCGGATTAATACCGCATACGCCTTACGAGGGAAAGCAGGGGAATCTTCGGATCCTTGTGCTATCGGATGAGCCTGCGTCGGATTAGCTAGTTGGTGGGGTAAAGGCCTACCAAGGCGACGATCCGTAGCTGGTCTGAGAGGATGATCAGCCACACTGGGACTGAGACACGGCCCAGACTCCTACGGGAGGCAGCAGTGGGGAATATTGCACAATGGGCGCAAGCCTGATGCAGCCATGCCGCGTGT…
109431	Proteobacteria	Gammaproteobacteria	Oceanospirillales	Endozoicimonaceae	P08_C049	Lobophyllia	1	GAGTTTGTCCTGGCTCAGATTGAACGCTGGCGGCAGGCCTAACACATGCAAGTCGAGCGGTAGCAGGAAGTGCTTGCTCTTCGCTGACGAGCGGCGGACGGGTGCGTAACACGTAGGAATCTGCCTGGTAGTGGGGGATAGCCCGGAGAAATCCGGATTAATACCGCATACGCCCTAAGGGGGAAAGCAGGGGATCTTCGGACCTTGCGCTATCGGATGAGCCTGCGTCGGATTAGCTAGTTGGTGGGGTAAAAGCCTACCAAGGCGACGATCCGTAGCTGGTCTGAGAGGATGATCAGCCACACTGGGACTGAGACACGGCCCAGACTCCTACGGGAGGCAGCAGTGGGGAATATTGCACAATGGGCGAAAGCCTGATGCAGCCATGCCGCGTGTGTG…
113799	Proteobacteria	Gammaproteobacteria	Oceanospirillales	Endozoicimonaceae	P03_C045	Pocillopora	1	TCCTGGCTCAGATTGAACGCTGGCGGCAGGCCTAACACATGCAAGTCGAGCGGTAACAGGCCTAGCTTGCTAGGTGCTGACGAGCGGCGGACGGGTGCGTAACGCTTAGGAATCTGCCCGGTAGTGGGGGATAGCCCGGAGAAATCCGGATTAATACCGCATACGCCCTACGGAAGAAAGCAGGGGCTCTTCGGACCTCGCGCTATCGGATGAGCCTACGTCGGATTAGCTGGTTGGTGGGGTAAAGGCCTACCAAGGCAACGATCCGTAGCTGGTCTGAGAGGATGATCAGCCACACTGGGACTGAGACACGGCCCAGACTCCTACGGGAGGCAGCAGTGGGGAATATTGCACAATGGGCGAAAGCCTGATCCAGCAATGCCGCGTGTGTGAAGAAGG…
3041665	Proteobacteria	Gammaproteobacteria	Oceanospirillales	Endozoicimonaceae	P06_C052	Porites	1	AGTTTGATCCTGGCTCAGATTGAACGCTGGCGGCAGGCCTAACACATGCAAGTCGAGCGGAAACAGAACCAGCTTGCTGGTTGCTGACGAGCGGCGGACGGGTGCGTAACGCGTAGGAATCTGCCCGGTAGTGGGGGATAGCCCGGAGAAATCCGGATTAATACCGCATACGTCCTTCTCTTTTTCGGAAGAGGGGGGGAAAGCAGGGGCTTCTTCGGAACCTTGTGCTATCGGATGAGCCTGCGTCGGATTAGCTTGTTGGTGGGGTAAAGGCCTACCAAGGCGACGATCCGTAGCTGGTCTGAGAGGATGATCAGCCACACTGGGACTGAGACACGGCCCAGACTCCTACGGGAGGCAGCAGTGGGGAATATTGCACAATGGGCGCAAGCCTGATGC…
167083	Proteobacteria	Gammaproteobacteria	Oceanospirillales	Endozoicimonaceae	P03_C046	Pocillopora	1	AGAGTTTGATCATGGCTCAGATTGAACGCTGGCGGCAGGCCTAACACATGCAAGTCGAGCGGTAACAGGGAAAGCTTGCTTTCTGCTGACGAGCGGCGGACGGGTGCGTAACACGTAGGAATCTGCCTAGTAGTGGGGGATAGCCCGGAGAAATCCGGATTAATACCGCATACGCCCTACGGGGGAAAGGAGGGGATCTTCGGACCTTGCGCTATCGGATGAGCCTGCGTCGGATTAGCTTGTTGGTGGGGTAAAGGCCTACCAAGGCAACGATCCGTAGCTGGTCTGAGAGGATGATCAGCCACACTGGGACTGAGACACGGCCCAGACTCCTACGGGAGGCAGCAGTGGGGAATATTGCACAATGGGCGAAAGCCTGATGCAGCCATGCCGCGTGTG…
553400	Proteobacteria	Gammaproteobacteria	Oceanospirillales	Endozoicimonaceae	P03_C049	Millepora	1	GATTGAACGCTGGCGGCAGGCCTAACACATGCAAGTCGAGCGGTAGCGGGAAGAGCTTGCTCTTTGCCGACGAGCGGCGGACGGGTGCGTAACACGTAGGAATCTGCCTGGTAGTGGGGGATAGCCCGAAGAAATCCGGATTAATACCGCATACGCCCTAAGGGGGAAAGGAGGGGACTCTTCGGAGCCTTTCGCTATTAGATGAGCCTGCGTCGGATTAGCTTGTTGGTGGGGTAAAGGCCTACCAAGGCGACGATCCGTAGCTGGTCTGAGAGGATGATCAGCCACACTGGAACTGAGACACGGCCCAGACTCCTACGGGAGGCAGCAGTGGGGAATATTGCACAATGGGCGAAAGCCTGATGCAGCCATGCCGCGTGTGTGAAGAAGGCTCTAGGG…
[truncated: 847 more rows]
